# Supplementary material for: Cyst stem cell lineage eIF5 non-autonomously prevents testicular germ cell tumor formation via eIF1A/eIF2γ-mediated pre-initiation complex
Source: Stem Cell Res Ther. 2022 Jul 26;13:351. doi: 10.1186/s13287-022-03025-5 (PMC9327282; doi:10.1186/s13287-022-03025-5)
Supplement: Supplementary file 2 — Additional file 2. Identified isoforms in eIF5-associated transcriptional profiling. [file 13287_2022_3025_MOESM2_ESM.xlsx]

## Sheet: isoform
GeneID	>Annotation	Flybase Mapped	FBID_KEY	ANNOTATION_SYMBOL	FEATURE_TYPE	NAME	SYMBOL	>Expression	Length	NC1	NC2	NC3	siRNA1	siRNA2	siRNA3	>Stat	Average NC	Average siRNA	Trend	Fold change	Pvalue	FDR	FDR sig	Sig. (FC1.5;FDR0.05)
NM_001144200.2	>Annotation	NM_001144200	FBgn0265194	CG44240	SO0001217:protein_coding_gene	Transient receptor potential cation channel, subfamily M	Trpm	>Expression	7239	0.59	0.77	0.74	0.22	0.25	0.21	>Stat	0.7	0.226667	DOWN	-3.08824	8.23718e-09	7.83709e-07	YES	YES
NM_001169320.2	>Annotation	NM_001169320	FBgn0027335	CG6606	SO0001217:protein_coding_gene	Rab11 interacting protein	Rip11	>Expression	2329	39.52	35.11	40.34	23.55	31.13	21.77	>Stat	38.3233	25.4833	DOWN	-1.50386	6.38221e-05	0.0022904	YES	YES
NM_135656.3	>Annotation	NM_135656	FBgn0032358	CG4851	SO0001217:protein_coding_gene	Palmitoyl-protein Thioesterase 2	Ppt2	>Expression	1191	11.17	11.01	8.72	7.09	6.91	6.54	>Stat	10.3	6.84667	DOWN	-1.50438	0.000289437	0.00830549	YES	YES
NM_001347790.1	>Annotation	NM_001347790	FBgn0284228	CG46312	SO0001217:protein_coding_gene	-	CG46312	>Expression	2588	15.99	18.61	20.55	3.5	2.29	2.37	>Stat	18.3833	2.72	DOWN	-6.75858	5.89047e-47	1.53356e-43	YES	YES
NM_134801.2	>Annotation	NM_134801	FBgn0031389	CG4259	SO0001217:protein_coding_gene	-	CG4259	>Expression	964	160.34	142.35	117.99	275.97	258	250.28	>Stat	140.227	261.417	UP	1.86424	1.33078e-20	6.14691e-18	YES	YES
NM_001258722.3	>Annotation	NM_001258722	FBgn0041210	CG1770	SO0001217:protein_coding_gene	Histone deacetylase 4	HDAC4	>Expression	5487	0.86	1.24	1.16	1.78	2.37	1.99	>Stat	1.08667	2.04667	UP	1.88344	0.00017146	0.00529695	YES	YES
novel.11010.11	>Annotation							>Expression	5475	0.63	0.43	0.72	1.58	2.06	1.64	>Stat	0.593333	1.76	UP	2.96629	3.14593e-09	3.36169e-07	YES	YES
novel.5184.70	>Annotation							>Expression	6670	0	0	0	1.04	0.48	0.27	>Stat	0	0.596667	UP	INF	2.55509e-10	3.48441e-08	YES	YES
NM_176183.3	>Annotation	NM_176183	FBgn0034072	CG18250	SO0001217:protein_coding_gene	Dystroglycan	Dg	>Expression	6533	0.57	0.29	0.6	1.06	0.86	1	>Stat	0.486667	0.973333	UP	2	0.00200371	0.0412229	YES	YES
NM_169816.2	>Annotation	NM_169816	FBgn0004652	CG14307	SO0001217:protein_coding_gene	fruitless	fru	>Expression	4159	3.98	5.55	3.98	3.26	2.78	2.17	>Stat	4.50333	2.73667	DOWN	-1.64555	0.00138117	0.030473	YES	YES
NM_164453.4	>Annotation	NM_164453	FBgn0004507	CG7254	SO0001217:protein_coding_gene	Glycogen phosphorylase	GlyP	>Expression	3144	39.74	33.88	38.04	65.1	69.43	73.08	>Stat	37.22	69.2033	UP	1.85931	1.78309e-30	1.96401e-27	YES	YES
NM_001031879.3	>Annotation	NM_001031879	FBgn0029891	CG4523	SO0001217:protein_coding_gene	PTEN-induced putative kinase 1	Pink1	>Expression	2921	1.39	1.29	1.42	0.51	0.59	0.78	>Stat	1.36667	0.626667	DOWN	-2.18085	0.000120409	0.00392294	YES	YES
NM_165193.2	>Annotation	NM_165193	FBgn0040260	CG17932	SO0001217:protein_coding_gene	UDP-glycosyltransferase family 37 member D1	Ugt37D1	>Expression	1954	15.48	14.74	11.27	33.22	34.65	35.76	>Stat	13.83	34.5433	UP	2.49771	4.71598e-23	3.06946e-20	YES	YES
NM_163880.2	>Annotation	NM_163880	FBgn0002781	CG32491	SO0001217:protein_coding_gene	modifier of mdg4	mod(mdg4)	>Expression	1736	6.4	6.38	6.69	4.23	3.19	3.77	>Stat	6.49	3.73	DOWN	-1.73995	6.68326e-07	3.82791e-05	YES	YES
NM_176438.2	>Annotation	NM_176438	FBgn0037720	CG8312	SO0001217:protein_coding_gene	-	CG8312	>Expression	2075	0	0	0	0.44	0.13	0.86	>Stat	0	0.476667	UP	INF	0.000156517	0.00491483	YES	YES
novel.11122.5	>Annotation							>Expression	1774	0	0	0	1.72	0	3.13	>Stat	0	1.61667	UP	INF	0.000693793	0.0172473	YES	YES
NM_001031991.3	>Annotation	NM_001031991	FBgn0266410	CG45050	SO0001217:protein_coding_gene	-	CG45050	>Expression	1778	1.7	1.17	7.34	0	0	0	>Stat	3.40333	0	DOWN	-INF	1.46061e-09	1.70731e-07	YES	YES
NM_001300612.1	>Annotation	NM_001300612	FBgn0000064	CG6058	SO0001217:protein_coding_gene	Aldolase 1	Ald1	>Expression	2102	78.87	58.11	75.11	108.79	140.34	150.86	>Stat	70.6967	133.33	UP	1.88594	8.60076e-09	8.129e-07	YES	YES
NM_001275547.1	>Annotation	NM_001275547	FBgn0262081	CG42317	SO0001217:protein_coding_gene	C-terminal Src kinase	Csk	>Expression	4832	1.31	2.06	1.28	3.15	2.38	3.46	>Stat	1.55	2.99667	UP	1.93333	0.000966276	0.0226265	YES	YES
NM_135966.4	>Annotation	NM_135966	FBgn0032603	CG17928	SO0001217:protein_coding_gene	-	CG17928	>Expression	1651	22.63	18.68	15.82	30.54	28.08	29	>Stat	19.0433	29.2067	UP	1.5337	2.67823e-06	0.000135034	YES	YES
NM_001043241.3	>Annotation	NM_001043241	FBgn0259227	CG42327	SO0001217:protein_coding_gene	-	CG42327	>Expression	5541	1.49	1.57	1.4	2.5	2.58	2.03	>Stat	1.48667	2.37	UP	1.59417	4.97018e-05	0.00184612	YES	YES
NM_001169710.2	>Annotation	NM_001169710	FBgn0028494	CG6424	SO0001217:protein_coding_gene	-	CG6424	>Expression	4027	1.3	2.02	3.5	6.49	9.88	10.57	>Stat	2.27333	8.98	UP	3.95015	1.53444e-07	1.00557e-05	YES	YES
novel.2396.1	>Annotation							>Expression	1178	0.5	0.26	0.89	2.3	1.42	2.58	>Stat	0.55	2.1	UP	3.81818	0.00182439	0.0383886	YES	YES
NM_169116.2	>Annotation	NM_169116	FBgn0037391	CG2017	SO0001217:protein_coding_gene	-	CG2017	>Expression	2209	21.72	24.42	19.6	39.38	30.44	37.44	>Stat	21.9133	35.7533	UP	1.63158	2.10464e-07	1.33643e-05	YES	YES
NM_001275052.1	>Annotation	NM_001275052	FBgn0036710	CG6479	SO0001217:protein_coding_gene	-	CG6479	>Expression	1843	0	0	0	0.2	0.25	0.41	>Stat	0	0.286667	UP	INF	0.000734337	0.0180825	YES	YES
NM_143121.3	>Annotation	NM_143121	FBgn0039319	CG13659	SO0001217:protein_coding_gene	-	CG13659	>Expression	1301	4.24	4.44	3.15	8.85	9.51	9.25	>Stat	3.94333	9.20333	UP	2.3339	1.35318e-09	1.60133e-07	YES	YES
NM_079670.3	>Annotation	NM_079670	FBgn0010389	CG7223	SO0001217:protein_coding_gene	heartless	htl	>Expression	3838	1.3	1.27	1.54	0.8	0.79	0.43	>Stat	1.37	0.673333	DOWN	-2.03465	0.000952905	0.0223317	YES	YES
novel.3736.10	>Annotation							>Expression	8487	1.21	0.71	1.01	1.65	1.71	1.43	>Stat	0.976667	1.59667	UP	1.63481	0.00104602	0.0241928	YES	YES
NM_079273.3	>Annotation	NM_079273	FBgn0001225	CG4183	SO0001217:protein_coding_gene	Heat shock protein 26	Hsp26	>Expression	958	34.15	29.31	30.66	58.99	56.58	52.92	>Stat	31.3733	56.1633	UP	1.79016	2.2907e-23	1.5256e-20	YES	YES
NM_166568.3	>Annotation	NM_166568	FBgn0034792	CG3499	SO0001217:protein_coding_gene	YME1 like ATPase	YME1L	>Expression	2503	19.96	18.22	20.35	30.6	29.83	30.53	>Stat	19.51	30.32	UP	1.55407	3.19641e-27	2.95286e-24	YES	YES
NM_143997.3	>Annotation	NM_143997	FBgn0040602	CG14545	SO0001217:protein_coding_gene	-	CG14545	>Expression	813	10.75	10.32	8.01	27.05	22.48	29.52	>Stat	9.69333	26.35	UP	2.71836	1.50699e-15	4.64057e-13	YES	YES
NM_176588.2	>Annotation	NM_176588	FBgn0086355	CG2171	SO0001217:protein_coding_gene	Triose phosphate isomerase	Tpi	>Expression	1112	226.38	227.67	198.11	380.78	329.8	353.22	>Stat	217.387	354.6	UP	1.63119	1.24315e-23	8.47649e-21	YES	YES
NM_169517.2	>Annotation	NM_169517	FBgn0038144	CG8870	SO0001217:protein_coding_gene	-	CG8870	>Expression	1535	0.95	0.59	0.65	1.95	2.35	1.91	>Stat	0.73	2.07	UP	2.83562	6.11293e-05	0.00221038	YES	YES
novel.275.5	>Annotation							>Expression	6670	3.87	2.39	2.96	2.07	1.64	1.56	>Stat	3.07333	1.75667	DOWN	-1.74953	6.92576e-05	0.00244562	YES	YES
NM_001169367.1	>Annotation	NM_001169367	FBgn0031213	CG11372	SO0001217:protein_coding_gene	galectin	galectin	>Expression	1458	12.66	10.86	15.34	19.27	20.18	23.81	>Stat	12.9533	21.0867	UP	1.6279	6.37272e-05	0.00228986	YES	YES
NM_001272347.1	>Annotation	NM_001272347	FBgn0085446	CG34417	SO0001217:protein_coding_gene	-	CG34417	>Expression	6686	0.39	0.16	0.23	0.61	1.35	0.72	>Stat	0.26	0.893333	UP	3.4359	0.000258436	0.00758307	YES	YES
NM_001272241.2	>Annotation	NM_001272241	FBgn0025631	CG4322	SO0001217:protein_coding_gene	moody	moody	>Expression	2937	0	0	0	0.92	0.54	0.8	>Stat	0	0.753333	UP	INF	1.58994e-09	1.84523e-07	YES	YES
NM_135068.4	>Annotation	NM_135068	FBgn0031689	CG10833	SO0001217:protein_coding_gene	Cytochrome P450 28d1	Cyp28d1	>Expression	1617	21.36	19.1	15.61	62.1	62.75	61.32	>Stat	18.69	62.0567	UP	3.32031	5.05943e-56	2.89784e-52	YES	YES
novel.9104.5	>Annotation							>Expression	11205	3.02	1.56	4.2	7.19	5.94	4.93	>Stat	2.92667	6.02	UP	2.05695	0.000888052	0.021053	YES	YES
NM_167819.3	>Annotation	NM_167819	FBgn0000541	CG32346	SO0001217:protein_coding_gene	Enhancer of bithorax	E(bx)	>Expression	9020	1.22	0	0	0	0	0	>Stat	0.406667	0	DOWN	-INF	7.21148e-09	7.00076e-07	YES	YES
NM_168641.1	>Annotation	NM_168641	FBgn0000212	CG5942	SO0001217:protein_coding_gene	brahma	brm	>Expression	5553	2.55	1.98	2.55	1.02	1.26	1.34	>Stat	2.36	1.20667	DOWN	-1.9558	2.465e-07	1.51812e-05	YES	YES
NM_001298202.1	>Annotation	NM_001298202	FBgn0266421	CG15220	SO0001217:protein_coding_gene	Replication protein A3	RPA3	>Expression	673	20.54	22.02	21.84	13.8	10.33	15.76	>Stat	21.4667	13.2967	DOWN	-1.61444	0.000449229	0.0120912	YES	YES
novel.9339.3	>Annotation							>Expression	7255	2.74	2.69	3.6	1.48	2.06	1.43	>Stat	3.01	1.65667	DOWN	-1.8169	3.55637e-05	0.00136159	YES	YES
NM_079060.3	>Annotation	NM_079060	FBgn0003067	CG17725	SO0001217:protein_coding_gene	Phosphoenolpyruvate carboxykinase 1	Pepck1	>Expression	2486	1.98	1.84	1.56	6.9	5.48	5.44	>Stat	1.79333	5.94	UP	3.31227	4.22976e-21	2.16307e-18	YES	YES
novel.1790.4	>Annotation							>Expression	2373	1.25	1.85	1.58	2.72	2.69	3.27	>Stat	1.56	2.89333	UP	1.8547	0.000794064	0.0192685	YES	YES
novel.5764.4	>Annotation							>Expression	2120	1.43	1.76	1.66	3.92	3.51	4.56	>Stat	1.61667	3.99667	UP	2.47216	1.35113e-08	1.19425e-06	YES	YES
NM_001273176.1	>Annotation	NM_001273176	FBgn0031738	CG9171	SO0001217:protein_coding_gene	-	CG9171	>Expression	3736	4.29	4.65	3.82	3.02	2.92	2.21	>Stat	4.25333	2.71667	DOWN	-1.56564	0.000171126	0.00529519	YES	YES
NM_001144552.3	>Annotation	NM_001144552	FBgn0037536	CG2698	SO0001217:protein_coding_gene	-	CG2698	>Expression	3147	1.98	2.7	2.35	1.6	1.01	1.42	>Stat	2.34333	1.34333	DOWN	-1.74442	0.00215236	0.0434385	YES	YES
NM_001104126.2	>Annotation	NM_001104126	FBgn0036324	CG12520	SO0001217:protein_coding_gene	-	CG12520	>Expression	1407	1.76	1.83	1.86	7.17	5.18	8.47	>Stat	1.81667	6.94	UP	3.82018	4.55268e-12	8.69198e-10	YES	YES
NM_143930.3	>Annotation	NM_143930	FBgn0040532	CG8369	SO0001217:protein_coding_gene	-	CG8369	>Expression	431	4.36	3.67	2.87	14.61	11.93	9.53	>Stat	3.63333	12.0233	UP	3.30917	0.000128912	0.00418094	YES	YES
NM_001275044.1	>Annotation	NM_001275044	FBgn0036663	CG9674	SO0001217:protein_coding_gene	-	CG9674	>Expression	7436	6.46	4.2	6.62	11.48	16.07	12.19	>Stat	5.76	13.2467	UP	2.29977	2.33632e-09	2.58331e-07	YES	YES
NM_079159.3	>Annotation	NM_079159	FBgn0004635	CG1004	SO0001217:protein_coding_gene	rhomboid	rho	>Expression	2531	7.01	6.83	6.34	10.83	9.5	10.59	>Stat	6.72667	10.3067	UP	1.53221	2.48099e-09	2.73272e-07	YES	YES
novel.7174.3	>Annotation							>Expression	3495	0	1.81	0	0	0	0	>Stat	0.603333	0	DOWN	-INF	3.82371e-09	3.96752e-07	YES	YES
NM_001202079.1	>Annotation	NM_001202079	FBgn0287873	CG15792	SO0001217:protein_coding_gene	zipper	zip	>Expression	6325	0.18	0.16	0.23	0.71	0.98	0.25	>Stat	0.19	0.646667	UP	3.40351	0.00181455	0.0382377	YES	YES
NM_001299503.1	>Annotation	NM_001299503	FBgn0013773	CG10240	SO0001217:protein_coding_gene	Cytochrome P450 6a22	Cyp6a22	>Expression	1951	1.32	0.32	1.09	2.65	2.4	4.21	>Stat	0.91	3.08667	UP	3.39194	0.00176875	0.0375769	YES	YES
NM_140200.2	>Annotation	NM_140200	FBgn0036152	CG6175	SO0001217:protein_coding_gene	Dpt-YFP repressor by overexpression	Dyro	>Expression	2792	3.42	3.44	3.84	6.64	5.25	6.59	>Stat	3.56667	6.16	UP	1.7271	1.30769e-07	8.6689e-06	YES	YES
NM_168349.2	>Annotation	NM_168349	FBgn0036007	CG3424	SO0001217:protein_coding_gene	pathetic	path	>Expression	2532	0.21	0.33	0.44	1.34	2.07	0.82	>Stat	0.326667	1.41	UP	4.31633	0.000106602	0.00354109	YES	YES
NM_080168.3	>Annotation	NM_080168	FBgn0015778	CG9412	SO0001217:protein_coding_gene	rasputin	rin	>Expression	3268	61.69	64.95	54.82	43.43	40.25	37.03	>Stat	60.4867	40.2367	DOWN	-1.50327	6.76757e-11	1.07672e-08	YES	YES
NM_001104330.3	>Annotation	NM_001104330	FBgn0038309	CG6499	SO0001217:protein_coding_gene	Ammonium transporter	Amt	>Expression	1773	0.18	0.18	0.07	0.78	0.9	0.58	>Stat	0.143333	0.753333	UP	5.25581	0.000383333	0.0104992	YES	YES
NM_137495.3	>Annotation	NM_137495	FBgn0034354	CG5224	SO0001217:protein_coding_gene	Glutathione S transferase E11	GstE11	>Expression	762	164.85	157.22	188.05	285.12	255.77	273.35	>Stat	170.04	271.413	UP	1.59617	7.38834e-11	1.16257e-08	YES	YES
novel.4324.5	>Annotation							>Expression	4280	0.72	0.71	0.51	1.36	1.35	1.04	>Stat	0.646667	1.25	UP	1.93299	0.000637455	0.0160276	YES	YES
NM_132870.4	>Annotation	NM_132870	FBgn0030719	CG9177	SO0001217:protein_coding_gene	eukaryotic translation initiation factor 5	eIF5	>Expression	2588	15.99	18.61	20.55	3.5	2.29	2.37	>Stat	18.3833	2.72	DOWN	-6.75858	5.89047e-47	1.53356e-43	YES	YES
novel.1066.19	>Annotation							>Expression	4800	0.35	0.53	0.22	0	0	0	>Stat	0.366667	0	DOWN	-INF	7.68863e-08	5.40394e-06	YES	YES
NM_166279.3	>Annotation	NM_166279	FBgn0063491	CG17534	SO0001217:protein_coding_gene	Glutathione S transferase E9	GstE9	>Expression	788	458.09	442.08	396.9	764.84	641.43	678.01	>Stat	432.357	694.76	UP	1.60691	9.24898e-27	8.02644e-24	YES	YES
NM_141515.3	>Annotation	NM_141515	FBgn0037554	CG7602	SO0001217:protein_coding_gene	DNA polymerase iota	PolI	>Expression	2622	8.59	10.59	6.86	15.53	13.67	12.45	>Stat	8.68	13.8833	UP	1.59946	0.000576047	0.0147557	YES	YES
NM_134918.4	>Annotation	NM_134918	FBgn0031518	CG3277	SO0001217:protein_coding_gene	-	CG3277	>Expression	3475	0.45	0.59	0.33	1.37	1.25	1.16	>Stat	0.456667	1.26	UP	2.75912	1.58214e-05	0.000657612	YES	YES
novel.11461.20	>Annotation							>Expression	1549	0.15	0.1	0.57	306.14	0.52	0.29	>Stat	0.273333	102.317	UP	374.329	0.000137314	0.00441346	YES	YES
NM_165213.5	>Annotation	NM_165213	FBgn0020503	CG5020	SO0001217:protein_coding_gene	Cytoplasmic linker protein 190	CLIP-190	>Expression	5625	1.29	0.92	1.8	0	0	0	>Stat	1.33667	0	DOWN	-INF	1.11581e-14	2.95876e-12	YES	YES
NM_001272270.1	>Annotation	NM_001272270	FBgn0029648	CG3603	SO0001217:protein_coding_gene	-	CG3603	>Expression	1018	2.38	1.94	1.5	3.33	4.99	4.42	>Stat	1.94	4.24667	UP	2.189	0.00179478	0.0378949	YES	YES
NM_001260068.2	>Annotation	NM_001260068	FBgn0040532	CG8369	SO0001217:protein_coding_gene	-	CG8369	>Expression	774	2.97	2.41	1.96	4.58	4.83	5.44	>Stat	2.44667	4.95	UP	2.02316	0.00245021	0.0482594	YES	YES
novel.993.1	>Annotation							>Expression	1123	6.61	0	0	0	0	0.05	>Stat	2.20333	0.0166667	DOWN	-132.2	8.7391e-09	8.21565e-07	YES	YES
NM_135834.4	>Annotation	NM_135834	FBgn0032533	CG16888	SO0001217:protein_coding_gene	-	CG16888	>Expression	557	15.36	16.19	12.5	30.58	32.74	33.89	>Stat	14.6833	32.4033	UP	2.20681	3.20024e-10	4.20304e-08	YES	YES
novel.1756.6	>Annotation							>Expression	3321	0.46	1.5	0	0	0	0	>Stat	0.653333	0	DOWN	-INF	0.00173064	0.0368492	YES	YES
NM_001144375.3	>Annotation	NM_001144375	FBgn0040297	CG9256	SO0001217:protein_coding_gene	Na[+]/H[+] hydrogen exchanger 2	Nhe2	>Expression	4578	0	2.46	0	0	0	0	>Stat	0.82	0	DOWN	-INF	6.36343e-09	6.32764e-07	YES	YES
NM_001103757.3	>Annotation	NM_001103757	FBgn0033246	CG11198	SO0001217:protein_coding_gene	Acetyl-CoA carboxylase	ACC	>Expression	7741	2.31	2.91	2.08	1.48	1.28	1.2	>Stat	2.43333	1.32	DOWN	-1.84343	3.03655e-06	0.000152296	YES	YES
novel.2186.1	>Annotation							>Expression	1377	0	0	0	3.15	1.99	0.71	>Stat	0	1.95	UP	INF	5.44543e-08	3.94801e-06	YES	YES
NM_137081.5	>Annotation	NM_137081	FBgn0040752	CG30483	SO0001217:protein_coding_gene	Prosap	Prosap	>Expression	7979	3.68	3.65	2.56	1.95	2.06	1.3	>Stat	3.29667	1.77	DOWN	-1.86252	9.47194e-05	0.00322541	YES	YES
NM_079403.4	>Annotation	NM_079403	FBgn0025455	CG6292	SO0001217:protein_coding_gene	Cyclin T	CycT	>Expression	4305	0	3.83	0	0	0	0	>Stat	1.27667	0	DOWN	-INF	2.17626e-08	1.74284e-06	YES	YES
NM_078838.3	>Annotation	NM_078838	FBgn0028509	CG31811	SO0001217:protein_coding_gene	Centaurin gamma 1A	CenG1A	>Expression	3869	12.89	13.72	9.28	22.99	21.79	20.21	>Stat	11.9633	21.6633	UP	1.81081	1.24536e-07	8.276e-06	YES	YES
NM_079877.4	>Annotation	NM_079877	FBgn0025740	CG17245	SO0001217:protein_coding_gene	Plexin B	PlexB	>Expression	6716	7.77	8.4	9.04	12.57	14.87	13.59	>Stat	8.40333	13.6767	UP	1.62753	2.02399e-10	2.85532e-08	YES	YES
NM_135274.2	>Annotation	NM_135274	FBgn0283658	CG5261	SO0001217:protein_coding_gene	midline uncoordinated	muc	>Expression	2331	0.34	0.56	0.38	1.43	0.77	2.84	>Stat	0.426667	1.68	UP	3.9375	0.00144798	0.0316785	YES	YES
NM_001272644.1	>Annotation	NM_001272644	FBgn0014455	CG11654	SO0001217:protein_coding_gene	Adenosylhomocysteinase	Ahcy	>Expression	1407	9.42	9.55	11.72	5.95	7.24	6.54	>Stat	10.23	6.57667	DOWN	-1.5555	0.000348926	0.00971092	YES	YES
NM_141990.3	>Annotation	NM_141990	FBgn0038105	CG8063	SO0001217:protein_coding_gene	yellow-f2	yellow-f2	>Expression	1462	6.07	6.11	5.34	13.13	12.18	12.99	>Stat	5.84	12.7667	UP	2.18607	6.38222e-18	2.50375e-15	YES	YES
NM_001299207.1	>Annotation	NM_001299207	FBgn0250830	CG12547	SO0001217:protein_coding_gene	-	CG12547	>Expression	2322	0	0	0	0.39	1.05	1.01	>Stat	0	0.816667	UP	INF	1.04563e-07	7.04582e-06	YES	YES
NM_144004.2	>Annotation	NM_144004	FBgn0040609	CG3348	SO0001217:protein_coding_gene	-	CG3348	>Expression	543	609.57	567.37	438.83	897.22	890.01	864.13	>Stat	538.59	883.787	UP	1.64093	7.97189e-18	3.08512e-15	YES	YES
NM_138080.4	>Annotation	NM_138080	FBgn0035016	CG4612	SO0001217:protein_coding_gene	-	CG4612	>Expression	2091	8.46	8.06	7.21	4.2	4.87	4.18	>Stat	7.91	4.41667	DOWN	-1.79094	3.79575e-09	3.96725e-07	YES	YES
NM_001273004.1	>Annotation	NM_001273004	FBgn0031420	CG9866	SO0001217:protein_coding_gene	Ataxin 7	Atxn7	>Expression	3380	13.02	10.1	10.85	8.16	6.68	7.15	>Stat	11.3233	7.33	DOWN	-1.54479	3.46646e-08	2.61244e-06	YES	YES
NM_143258.3	>Annotation	NM_143258	FBgn0039464	CG6330	SO0001217:protein_coding_gene	-	CG6330	>Expression	2075	8.27	7.56	11.03	14.36	19.09	23.23	>Stat	8.95333	18.8933	UP	2.1102	5.47667e-06	0.000258813	YES	YES
NM_001042896.3	>Annotation	NM_001042896	FBgn0028931	CG16863	SO0001217:protein_coding_gene	-	CG16863	>Expression	2184	1.58	1.47	1.78	3	2.68	3.17	>Stat	1.61	2.95	UP	1.8323	3.79352e-05	0.00144466	YES	YES
novel.3359.2	>Annotation							>Expression	1620	0	5.47	0	0	0	0	>Stat	1.82333	0	DOWN	-INF	1.3732e-08	1.20262e-06	YES	YES
novel.347.2	>Annotation							>Expression	1597	4.72	3.14	3.92	1.58	1.48	1.82	>Stat	3.92667	1.62667	DOWN	-2.41393	1.87067e-06	9.72274e-05	YES	YES
NM_175972.3	>Annotation	NM_175972	FBgn0053113	CG33113	SO0001217:protein_coding_gene	Reticulon-like1	Rtnl1	>Expression	1000	19.68	18	17.22	11.86	10.09	9.89	>Stat	18.3	10.6133	DOWN	-1.72425	7.81849e-10	9.60969e-08	YES	YES
NM_001104191.3	>Annotation	NM_001104191	FBgn0004449	CG5723	SO0001217:protein_coding_gene	Tenascin major	Ten-m	>Expression	12169	0	1.33	0	0	0	0	>Stat	0.443333	0	DOWN	-INF	2.70926e-09	2.92785e-07	YES	YES
NM_001300273.1	>Annotation	NM_001300273	FBgn0026566	CG1307	SO0001217:protein_coding_gene	-	CG1307	>Expression	1159	20.01	19.95	25.2	13.34	12.7	16.43	>Stat	21.72	14.1567	DOWN	-1.53426	0.000336416	0.0094362	YES	YES
NM_001275604.1	>Annotation	NM_001275604	FBgn0038143	CG9813	SO0001217:protein_coding_gene	-	CG9813	>Expression	2603	1.08	0.81	0.51	2.37	1.56	2.48	>Stat	0.8	2.13667	UP	2.67083	0.000222151	0.00669679	YES	YES
NM_168772.2	>Annotation	NM_168772	FBgn0040322	CG4144	SO0001217:protein_coding_gene	Gram-negative bacteria binding protein 2	GNBP2	>Expression	1341	5.87	7.32	5.96	11.1	9.5	8.82	>Stat	6.38333	9.80667	UP	1.53629	0.00132102	0.0293495	YES	YES
novel.4889.1	>Annotation							>Expression	2419	2.52	2.18	2.8	4.66	5.35	5.9	>Stat	2.5	5.30333	UP	2.12133	1.32372e-08	1.17365e-06	YES	YES
NM_136618.5	>Annotation	NM_136618	FBgn0086656	CG8055	SO0001217:protein_coding_gene	shrub	shrb	>Expression	1267	158.89	141.79	171.15	100.49	93.87	101.02	>Stat	157.277	98.46	DOWN	-1.59737	2.36897e-18	9.55529e-16	YES	YES
NM_001014643.2	>Annotation	NM_001014643	FBgn0016917	CG4257	SO0001217:protein_coding_gene	Signal-transducer and activator of transcription protein at 92E	Stat92E	>Expression	3616	12.99	15.67	11.35	9.33	7.19	9.72	>Stat	13.3367	8.74667	DOWN	-1.52477	0.000381137	0.010465	YES	YES
NM_175973.3	>Annotation	NM_175973	FBgn0053113	CG33113	SO0001217:protein_coding_gene	Reticulon-like1	Rtnl1	>Expression	1428	6.64	5.08	9.47	3.58	4.14	3.33	>Stat	7.06333	3.68333	DOWN	-1.91765	0.00139229	0.0306239	YES	YES
novel.4427.1	>Annotation							>Expression	1866	1.62	3.05	4.87	1.22	1.07	0.62	>Stat	3.18	0.97	DOWN	-3.27835	0.000796628	0.0192685	YES	YES
NR_124749.1	>Annotation	NR_124749	FBgn0266694	CR45184	SO0002127:lncRNA_gene	long non-coding RNA:CR45184	lncRNA:CR45184	>Expression	2492	6.07	4.43	6.27	2.36	3.31	1.89	>Stat	5.59	2.52	DOWN	-2.21825	1.5923e-05	0.000658962	YES	YES
NM_001259788.2	>Annotation	NM_001259788	FBgn0036173	CG7394	SO0001217:protein_coding_gene	-	CG7394	>Expression	1315	6.08	6.24	5.46	9.76	7.73	10.62	>Stat	5.92667	9.37	UP	1.58099	0.000601941	0.0153094	YES	YES
NM_001259765.2	>Annotation	NM_001259765	FBgn0001224	CG4463	SO0001217:protein_coding_gene	Heat shock protein 23	Hsp23	>Expression	884	0	0	0	2.25	2.2	1.37	>Stat	0	1.94	UP	INF	2.43398e-07	1.50225e-05	YES	YES
NM_134669.4	>Annotation	NM_134669	FBgn0031244	CG11601	SO0001217:protein_coding_gene	-	CG11601	>Expression	1151	4.3	3.63	3.52	0.65	0.71	1.29	>Stat	3.81667	0.883333	DOWN	-4.32075	1.35903e-07	8.96771e-06	YES	YES
NM_001275804.1	>Annotation	NM_001275804	FBgn0260003	CG34157	SO0001217:protein_coding_gene	Dystrophin	Dys	>Expression	5187	0.79	0.52	0.23	1.23	1.49	2.26	>Stat	0.513333	1.66	UP	3.23377	0.000611915	0.0154943	YES	YES
novel.8897.2	>Annotation							>Expression	5231	0.5	0.8	0	0	0	0	>Stat	0.433333	0	DOWN	-INF	0.00112415	0.0255908	YES	YES
novel.5493.3	>Annotation							>Expression	1304	0	0.01	0	5.82	0	0	>Stat	0.00333333	1.94	UP	582	1.23738e-08	1.10738e-06	YES	YES
NR_124049.1	>Annotation	NR_124049	FBgn0264549	CR43928	SO0002127:lncRNA_gene	long non-coding RNA:CR43928	lncRNA:CR43928	>Expression	1241	0.43	0.44	0.42	2.38	1.93	2.12	>Stat	0.43	2.14333	UP	4.9845	1.24553e-07	8.276e-06	YES	YES
NM_001259306.2	>Annotation	NM_001259306	FBgn0033486	CG11866	SO0001217:protein_coding_gene	dampened	dmpd	>Expression	2513	1.2	0.94	0.75	1.89	2.25	1.96	>Stat	0.963333	2.03333	UP	2.11073	0.000147342	0.00467803	YES	YES
NM_135850.3	>Annotation	NM_135850	FBgn0028940	CG8864	SO0001217:protein_coding_gene	Cytochrome P450 28a5	Cyp28a5	>Expression	1766	0.31	0.28	0.34	0.79	0.91	1.01	>Stat	0.31	0.903333	UP	2.91398	0.00141879	0.0311352	YES	YES
NM_144370.3	>Annotation	NM_144370	FBgn0040260	CG17932	SO0001217:protein_coding_gene	UDP-glycosyltransferase family 37 member D1	Ugt37D1	>Expression	1934	36.14	33.26	22.1	64.23	59.63	58.2	>Stat	30.5	60.6867	UP	1.98973	1.39831e-08	1.22088e-06	YES	YES
novel.11069.1	>Annotation							>Expression	1224	0	0	0	0.39	0.61	0.91	>Stat	0	0.636667	UP	INF	0.000139952	0.00447815	YES	YES
NM_079936.3	>Annotation	NM_079936	FBgn0003076	CG5165	SO0001217:protein_coding_gene	Phosphoglucose mutase 1	Pgm1	>Expression	1843	50.51	50.58	42.72	83.71	75.43	76.93	>Stat	47.9367	78.69	UP	1.64154	3.11462e-17	1.10119e-14	YES	YES
NM_001103414.3	>Annotation	NM_001103414	FBgn0014024	CG3312	SO0001217:protein_coding_gene	RNA-binding protein 4F	Rnp4F	>Expression	3146	5.56	5.16	5.9	2.04	2.19	4.25	>Stat	5.54	2.82667	DOWN	-1.95991	0.00185486	0.0388584	YES	YES
NM_001275282.1	>Annotation	NM_001275282	FBgn0004449	CG5723	SO0001217:protein_coding_gene	Tenascin major	Ten-m	>Expression	12169	0	1.33	0	0	0	0	>Stat	0.443333	0	DOWN	-INF	2.70926e-09	2.92785e-07	YES	YES
NM_001274092.1	>Annotation	NM_001274092	FBgn0034087	CG8443	SO0001217:protein_coding_gene	clueless	clu	>Expression	5609	0.21	0.37	0.3	0.7	0.72	0.71	>Stat	0.293333	0.71	UP	2.42045	0.000160996	0.00502792	YES	YES
NM_001272332.1	>Annotation	NM_001272332	FBgn0261383	CG3125	SO0001217:protein_coding_gene	Integrator 6	IntS6	>Expression	5403	1.43	1.25	1.55	0.87	0.72	0.97	>Stat	1.41	0.853333	DOWN	-1.65234	0.000273881	0.00794671	YES	YES
NM_001201792.2	>Annotation	NM_001201792	FBgn0032006	CG8222	SO0001217:protein_coding_gene	PDGF- and VEGF-receptor related	Pvr	>Expression	5149	3.81	5.01	4.76	1.79	2.01	2.61	>Stat	4.52667	2.13667	DOWN	-2.11856	2.83643e-07	1.71733e-05	YES	YES
NM_001272797.1	>Annotation	NM_001272797	FBgn0031059	CG14229	SO0001217:protein_coding_gene	-	CG14229	>Expression	1018	3.3	2.61	2.33	0.87	0.7	1.09	>Stat	2.74667	0.886667	DOWN	-3.09774	7.02286e-05	0.00247381	YES	YES
NM_001170082.2	>Annotation	NM_001170082	FBgn0037614	CG8116	SO0001217:protein_coding_gene	Transmembrane protein 216	TMEM216	>Expression	2812	21.63	17.86	20.84	30.17	31.24	32.82	>Stat	20.11	31.41	UP	1.56191	1.81208e-14	4.63343e-12	YES	YES
NM_001170227.1	>Annotation	NM_001170227	FBgn0039065	CG4449	SO0001217:protein_coding_gene	Rad60	Rad60	>Expression	1671	0.3	0.62	0.45	0	0	0	>Stat	0.456667	0	DOWN	-INF	0.000120266	0.00392275	YES	YES
NM_142659.2	>Annotation	NM_142659	FBgn0038829	CG17271	SO0001217:protein_coding_gene	-	CG17271	>Expression	1550	31.18	32.94	27.71	50.22	43.71	46.51	>Stat	30.61	46.8133	UP	1.52935	1.62963e-10	2.37395e-08	YES	YES
novel.9003.1	>Annotation							>Expression	5536	1.41	1.18	1.63	0.89	0.81	0.93	>Stat	1.40667	0.876667	DOWN	-1.60456	0.000548495	0.014241	YES	YES
novel.11123.4	>Annotation							>Expression	1318	0	0	0	0	0	3.99	>Stat	0	1.33	UP	INF	8.98174e-08	6.18315e-06	YES	YES
NM_166225.3	>Annotation	NM_166225	FBgn0022029	CG4798	SO0001217:protein_coding_gene	lethal (2) k01209	l(2)k01209	>Expression	2380	3.09	3.67	2.98	5.64	5.06	5.66	>Stat	3.24667	5.45333	UP	1.67967	1.20167e-05	0.000519055	YES	YES
novel.9934.2	>Annotation							>Expression	2833	0	0	0	0	0	1.59	>Stat	0	0.53	UP	INF	1.0178e-07	6.89076e-06	YES	YES
NM_136849.2	>Annotation	NM_136849	FBgn0050035	CG30035	SO0001217:protein_coding_gene	Trehalose transporter 1-1	Tret1-1	>Expression	3132	29.35	27.71	21.23	42.77	40.4	37.83	>Stat	26.0967	40.3333	UP	1.54554	1.51848e-06	8.15879e-05	YES	YES
NM_144372.2	>Annotation	NM_144372	FBgn0040262	CG13270	SO0001217:protein_coding_gene	UDP-glycosyltransferase family 37 member C2	Ugt37C2	>Expression	1617	24.51	21.55	10.3	40.29	38.07	31.93	>Stat	18.7867	36.7633	UP	1.95688	0.00110929	0.0253332	YES	YES
NM_001201599.2	>Annotation	NM_001201599	FBgn0283741	CG42666	SO0001217:protein_coding_gene	prage	prage	>Expression	3629	0	0	1.5	0	0	0	>Stat	0.5	0	DOWN	-INF	1.57768e-08	1.33279e-06	YES	YES
NM_167485.4	>Annotation	NM_167485	FBgn0259699	CG42353	SO0001217:protein_coding_gene	-	CG42353	>Expression	5918	0.55	0.51	0.29	1.28	1.36	1.06	>Stat	0.45	1.23333	UP	2.74074	4.23816e-06	0.000203645	YES	YES
NM_057444.3	>Annotation	NM_057444	FBgn0004034	CG3757	SO0001217:protein_coding_gene	yellow	y	>Expression	2038	21.06	19.5	15.52	39.12	39.07	38.18	>Stat	18.6933	38.79	UP	2.07507	3.52598e-19	1.50712e-16	YES	YES
NM_176143.3	>Annotation	NM_176143	FBgn0263102	CG2368	SO0001217:protein_coding_gene	pipsqueak	psq	>Expression	4550	1.12	0.53	0.5	2.98	1.71	1.84	>Stat	0.716667	2.17667	UP	3.03721	8.22302e-05	0.00284409	YES	YES
novel.2724.14	>Annotation							>Expression	4867	0.79	2.43	0.03	0	0	0	>Stat	1.08333	0	DOWN	-INF	1.81873e-06	9.52192e-05	YES	YES
novel.1192.5	>Annotation							>Expression	6226	0.69	0.58	1.18	0.37	0.39	0.36	>Stat	0.816667	0.373333	DOWN	-2.1875	0.00168765	0.0360859	YES	YES
NM_001169256.1	>Annotation	NM_001169256	FBgn0030357	CG2471	SO0001217:protein_coding_gene	Sclp	Sclp	>Expression	770	14.69	15.53	15.04	23.36	23.13	22.38	>Stat	15.0867	22.9567	UP	1.52165	1.85882e-05	0.000757224	YES	YES
novel.3359.1	>Annotation							>Expression	1620	0	5.47	0	0	0	0	>Stat	1.82333	0	DOWN	-INF	1.3732e-08	1.20262e-06	YES	YES
NM_001273866.2	>Annotation	NM_001273866	FBgn0020279	CG8715	SO0001217:protein_coding_gene	lingerer	lig	>Expression	4835	6.06	4.57	6.5	3.75	3.41	2.91	>Stat	5.71	3.35667	DOWN	-1.70109	1.6628e-06	8.79147e-05	YES	YES
NM_001259786.2	>Annotation	NM_001259786	FBgn0261553	CG42671	SO0001217:protein_coding_gene	-	CG42671	>Expression	4917	0	0	0	0	0.89	0	>Stat	0	0.296667	UP	INF	9.0663e-08	6.22639e-06	YES	YES
NM_137733.3	>Annotation	NM_137733	FBgn0034618	CG9485	SO0001217:protein_coding_gene	-	CG9485	>Expression	4904	0.23	0.24	0.37	0	0	0	>Stat	0.28	0	DOWN	-INF	1.56404e-07	1.0203e-05	YES	YES
NM_001104027.2	>Annotation	NM_001104027	FBgn0004875	CG10847	SO0001217:protein_coding_gene	encore	enc	>Expression	7623	0	0	0.66	0	0	0	>Stat	0.22	0	DOWN	-INF	2.02563e-08	1.64801e-06	YES	YES
NM_165502.2	>Annotation	NM_165502	FBgn0029508	CG18817	SO0001217:protein_coding_gene	Tetraspanin 42Ea	Tsp42Ea	>Expression	1107	0	0	0	0.79	0.47	0.46	>Stat	0	0.573333	UP	INF	0.000488114	0.0129432	YES	YES
novel.8695.1	>Annotation							>Expression	1224	0	0	0	0.39	0.61	0.91	>Stat	0	0.636667	UP	INF	0.000139952	0.00447815	YES	YES
NM_166909.3	>Annotation	NM_166909	FBgn0023515	CG14814	SO0001217:protein_coding_gene	Germ cell nuclear acidic peptidase	Gcna	>Expression	3385	1.84	1.55	2.03	0.83	0.96	1.19	>Stat	1.80667	0.993333	DOWN	-1.81879	0.000586549	0.0149979	YES	YES
NM_001169235.1	>Annotation	NM_001169235	FBgn0264975	CG1634	SO0001217:protein_coding_gene	Neuroglian	Nrg	>Expression	5064	0	1.39	0	0	0	0	>Stat	0.463333	0	DOWN	-INF	1.59149e-09	1.84523e-07	YES	YES
novel.3773.3	>Annotation							>Expression	2487	0	0	0	2.56	0	0	>Stat	0	0.853333	UP	INF	1.77046e-08	1.46964e-06	YES	YES
NM_001298576.1	>Annotation	NM_001298576	FBgn0031143	CG1532	SO0001217:protein_coding_gene	-	CG1532	>Expression	1236	13.13	12.88	14.66	17.59	23.62	26.84	>Stat	13.5567	22.6833	UP	1.67322	0.000282603	0.00816668	YES	YES
NM_176283.2	>Annotation	NM_176283	FBgn0035539	CG7447	SO0001217:protein_coding_gene	slowdown	slow	>Expression	2104	2.56	2.73	2.38	3.96	4.3	3.45	>Stat	2.55667	3.90333	UP	1.52673	0.00202183	0.0414249	YES	YES
NM_167589.2	>Annotation	NM_167589	FBgn0052495	CG32495	SO0001217:protein_coding_gene	Glutathione synthetase 2	Gss2	>Expression	1789	0	0	0	0.24	1.62	0.32	>Stat	0	0.726667	UP	INF	0.000104874	0.00348826	YES	YES
novel.6766.2	>Annotation							>Expression	5724	0	0	0	0.07	0.52	0.31	>Stat	0	0.3	UP	INF	4.47865e-06	0.000214123	YES	YES
NM_140164.4	>Annotation	NM_140164	FBgn0036111	CG6391	SO0001217:protein_coding_gene	Aps	Aps	>Expression	2565	4.93	4.7	6.12	3.46	3.29	2.89	>Stat	5.25	3.21333	DOWN	-1.63382	2.60712e-05	0.00103125	YES	YES
NM_078606.4	>Annotation	NM_078606	FBgn0004924	CG6146	SO0001217:protein_coding_gene	Topoisomerase 1	Top1	>Expression	4265	17.18	19.6	13.25	12.34	12.15	8.15	>Stat	16.6767	10.88	DOWN	-1.53278	0.00231379	0.0460474	YES	YES
novel.799.4	>Annotation							>Expression	9318	0	0	0	0	0	0.62	>Stat	0	0.206667	UP	INF	1.50271e-08	1.28846e-06	YES	YES
novel.7572.4	>Annotation							>Expression	2102	3.44	2.62	3.67	5.15	6.37	7.07	>Stat	3.24333	6.19667	UP	1.91059	2.6633e-05	0.00104769	YES	YES
novel.3242.4	>Annotation							>Expression	5693	0	0	0	0.13	0.47	0.34	>Stat	0	0.313333	UP	INF	2.25439e-07	1.4035e-05	YES	YES
NM_167342.2	>Annotation	NM_167342	FBgn0030431	CG4407	SO0001217:protein_coding_gene	-	CG4407	>Expression	1235	13.82	11.34	14.38	23.93	20.91	18.15	>Stat	13.18	20.9967	UP	1.59307	1.71788e-05	0.000706848	YES	YES
NM_143463.5	>Annotation	NM_143463	FBgn0027518	CG7609	SO0001217:protein_coding_gene	WD repeat domain 24	Wdr24	>Expression	2699	2.63	2.66	3.57	0.97	0.92	1.83	>Stat	2.95333	1.24	DOWN	-2.38172	0.000431408	0.0116664	YES	YES
NM_136076.4	>Annotation	NM_136076	FBgn0032726	CG10621	SO0001217:protein_coding_gene	-	CG10621	>Expression	1302	3.05	3.11	2.16	9.52	9.61	9.69	>Stat	2.77333	9.60667	UP	3.46394	7.51828e-19	3.1663e-16	YES	YES
novel.10302.4	>Annotation							>Expression	5703	0	0	1.01	0	0	0	>Stat	0.336667	0	DOWN	-INF	9.13998e-09	8.4984e-07	YES	YES
NM_001201952.1	>Annotation	NM_001201952	FBgn0263593	CG8709	SO0001217:protein_coding_gene	Lipin	Lpin	>Expression	3187	0	1.81	0	0	0	0	>Stat	0.603333	0	DOWN	-INF	7.0162e-09	6.83435e-07	YES	YES
NM_136982.3	>Annotation	NM_136982	FBgn0033782	CG3850	SO0001217:protein_coding_gene	sugarbabe	sug	>Expression	1343	6.77	6.48	4.64	15.27	12.83	11.3	>Stat	5.96333	13.1333	UP	2.20235	3.7126e-08	2.79059e-06	YES	YES
NM_080173.2	>Annotation	NM_080173	FBgn0010038	CG4181	SO0001217:protein_coding_gene	Glutathione S transferase D2	GstD2	>Expression	734	30.47	24.83	17.74	53.61	41.69	47.03	>Stat	24.3467	47.4433	UP	1.94866	6.47022e-07	3.72825e-05	YES	YES
NM_168072.2	>Annotation	NM_168072	FBgn0041171	CG15010	SO0001217:protein_coding_gene	archipelago	ago	>Expression	5223	0.39	0.17	0.28	0	0	0	>Stat	0.28	0	DOWN	-INF	1.88527e-07	1.19979e-05	YES	YES
NM_206224.3	>Annotation	NM_206224	FBgn0000541	CG32346	SO0001217:protein_coding_gene	Enhancer of bithorax	E(bx)	>Expression	7834	8.63	9.54	9.51	6.28	6.94	4.82	>Stat	9.22667	6.01333	DOWN	-1.53437	1.45971e-05	0.000616565	YES	YES
NM_001273632.1	>Annotation	NM_001273632	FBgn0086443	CG10687	SO0001217:protein_coding_gene	Asparaginyl-tRNA synthetase	AsnRS	>Expression	2375	6.86	7.78	9.39	14.77	12.91	13.14	>Stat	8.01	13.6067	UP	1.69871	3.06167e-07	1.84979e-05	YES	YES
NM_080089.3	>Annotation	NM_080089	FBgn0015037	CG10842	SO0001217:protein_coding_gene	Cytochrome P450 4p1	Cyp4p1	>Expression	1680	15.73	13.6	9.82	46.55	43.06	46.39	>Stat	13.05	45.3333	UP	3.47382	4.2872e-29	4.23368e-26	YES	YES
NM_132965.2	>Annotation	NM_132965	FBgn0065032	CG8936	SO0001217:protein_coding_gene	Actin-related protein 2/3 complex, subunit 3B	Arpc3B	>Expression	673	7.07	5.42	5.29	10.67	10.74	11.7	>Stat	5.92667	11.0367	UP	1.8622	0.000198614	0.00605741	YES	YES
NM_137713.3	>Annotation	NM_137713	FBgn0034598	CG4266	SO0001217:protein_coding_gene	-	CG4266	>Expression	4389	15.23	15.39	16.38	7.67	10.8	9.2	>Stat	15.6667	9.22333	DOWN	-1.69859	9.76679e-08	6.67545e-06	YES	YES
NM_137405.4	>Annotation	NM_137405	FBgn0028494	CG6424	SO0001217:protein_coding_gene	-	CG6424	>Expression	4336	13.05	10.25	9.86	7.77	7.19	6.89	>Stat	11.0533	7.28333	DOWN	-1.51762	2.1833e-07	1.38025e-05	YES	YES
NM_078568.3	>Annotation	NM_078568	FBgn0001145	CG1743	SO0001217:protein_coding_gene	Glutamine synthetase 2	Gs2	>Expression	1619	7.53	8.12	4.32	14.49	13.77	13.29	>Stat	6.65667	13.85	UP	2.08062	3.25412e-05	0.00126276	YES	YES
NM_168919.3	>Annotation	NM_168919	FBgn0037094	CG7611	SO0001217:protein_coding_gene	-	CG7611	>Expression	3041	3.97	3.84	4.11	2.01	1.83	1	>Stat	3.97333	1.61333	DOWN	-2.46281	1.89901e-06	9.85216e-05	YES	YES
NM_170296.3	>Annotation	NM_170296	FBgn0039464	CG6330	SO0001217:protein_coding_gene	-	CG6330	>Expression	1541	119.54	124.08	98.82	182.18	176.36	169.36	>Stat	114.147	175.967	UP	1.54158	1.66068e-10	2.38988e-08	YES	YES
NM_001170003.2	>Annotation	NM_001170003	FBgn0266136	CG42636	SO0001217:protein_coding_gene	Guanylyl cyclase at 76C	Gyc76C	>Expression	6200	0.72	1.12	1.21	2.03	3	3.37	>Stat	1.01667	2.8	UP	2.7541	1.8568e-06	9.66819e-05	YES	YES
NM_135308.2	>Annotation	NM_135308	FBgn0031951	CG7138	SO0001217:protein_coding_gene	r2d2	r2d2	>Expression	1786	0	0	0	0.98	0.4	2.62	>Stat	0	1.33333	UP	INF	7.2185e-07	4.10981e-05	YES	YES
NM_135147.3	>Annotation	NM_135147	FBgn0031775	CG9150	SO0001217:protein_coding_gene	-	CG9150	>Expression	870	1.96	1.63	1.82	5.33	2.95	4.43	>Stat	1.80333	4.23667	UP	2.34935	0.00149719	0.0325344	YES	YES
NM_134314.4	>Annotation	NM_134314	FBgn0021764	CG5227	SO0001217:protein_coding_gene	sidekick	sdk	>Expression	8908	0.97	0.99	1.02	0.61	0.57	0.51	>Stat	0.993333	0.563333	DOWN	-1.76331	2.56614e-07	1.57364e-05	YES	YES
novel.9095.4	>Annotation							>Expression	8032	0	0.68	0	0	0	0	>Stat	0.226667	0	DOWN	-INF	7.0162e-09	6.83435e-07	YES	YES
NM_176581.4	>Annotation	NM_176581	FBgn0265998	CG42320	SO0001217:protein_coding_gene	Darkener of apricot	Doa	>Expression	4720	1.47	1.58	1.68	1.02	0.82	1.02	>Stat	1.57667	0.953333	DOWN	-1.65385	0.000118496	0.00388271	YES	YES
NM_169629.2	>Annotation	NM_169629	FBgn0263740	CG43665	SO0001217:protein_coding_gene	eukaryotic translation initiation factor 2 subunit gamma	eIF2gamma	>Expression	1922	138.06	139.86	124.5	76.91	66.42	68.58	>Stat	134.14	70.6367	DOWN	-1.89901	1.46986e-38	2.33854e-35	YES	YES
novel.6323.1	>Annotation							>Expression	1028	0	0	0	3.01	0.9	3.66	>Stat	0	2.52333	UP	INF	1.21867e-07	8.13527e-06	YES	YES
NM_135326.5	>Annotation	NM_135326	FBgn0031971	CG7224	SO0001217:protein_coding_gene	Starvation-upregulated protein	Sirup	>Expression	650	173.57	153.79	102.28	222.56	205.38	230.17	>Stat	143.213	219.37	UP	1.53177	0.000107186	0.00355278	YES	YES
NM_001382193.1	>Annotation							>Expression	3377	3.05	3.3	1.83	1.28	0.69	1.16	>Stat	2.72667	1.04333	DOWN	-2.61342	7.55502e-05	0.00264177	YES	YES
novel.7441.17	>Annotation							>Expression	33923	1.32	0.83	0.89	0.03	0	0	>Stat	1.01333	0.01	DOWN	-101.333	0.000795867	0.0192685	YES	YES
novel.127.2	>Annotation							>Expression	10267	0	0	0	1.04	0	0	>Stat	0	0.346667	UP	INF	2.07072e-08	1.67518e-06	YES	YES
NM_170263.4	>Annotation	NM_170263	FBgn0000064	CG6058	SO0001217:protein_coding_gene	Aldolase 1	Ald1	>Expression	1279	107.07	123.98	81.21	192.65	148.17	146.82	>Stat	104.087	162.547	UP	1.56165	0.000257869	0.0075742	YES	YES
NM_141924.2	>Annotation	NM_141924	FBgn0038020	CG10091	SO0001217:protein_coding_gene	Glutathione S transferase D9	GstD9	>Expression	775	197.32	167.24	155.75	318.35	283.31	300.61	>Stat	173.437	300.757	UP	1.7341	6.26584e-32	7.80179e-29	YES	YES
NM_166020.2	>Annotation	NM_166020	FBgn0262739	CG6671	SO0001217:protein_coding_gene	Argonaute-1	AGO1	>Expression	3481	0	1.47	0	0	0	0	>Stat	0.49	0	DOWN	-INF	1.42643e-08	1.23788e-06	YES	YES
novel.10901.1	>Annotation							>Expression	2519	0	0	0	0	2.01	0	>Stat	0	0.67	UP	INF	5.61103e-08	4.04209e-06	YES	YES
NM_143027.4	>Annotation	NM_143027	FBgn0039223	CG5805	SO0001217:protein_coding_gene	-	CG5805	>Expression	2036	56.45	53.62	48.08	89.59	80.28	81.44	>Stat	52.7167	83.77	UP	1.58906	7.32493e-21	3.43888e-18	YES	YES
NM_169600.2	>Annotation	NM_169600	FBgn0038256	CG7530	SO0001217:protein_coding_gene	-	CG7530	>Expression	1704	0.22	0.28	0.4	0	0	0	>Stat	0.3	0	DOWN	-INF	0.00101891	0.0236327	YES	YES
NM_001274659.1	>Annotation	NM_001274659	FBgn0260442	CG6831	SO0001217:protein_coding_gene	rhea	rhea	>Expression	9265	0.62	0.73	0.44	0.29	0.21	0.12	>Stat	0.596667	0.206667	DOWN	-2.8871	0.000191433	0.00585086	YES	YES
NM_137583.5	>Annotation	NM_137583	FBgn0261456	CG11228	SO0001217:protein_coding_gene	hippo	hpo	>Expression	2503	0	4.1	0	0	0	0	>Stat	1.36667	0	DOWN	-INF	8.74982e-09	8.21565e-07	YES	YES
novel.3813.57	>Annotation							>Expression	1913	0.78	0.8	1.68	3.74	4.36	2.15	>Stat	1.08667	3.41667	UP	3.14417	0.000386074	0.0105601	YES	YES
NM_167983.3	>Annotation	NM_167983	FBgn0035397	CG11486	SO0001217:protein_coding_gene	Poly(A) specific ribonuclease subunit PAN3	PAN3	>Expression	2831	0.15	0.59	0.29	0	0	0	>Stat	0.343333	0	DOWN	-INF	5.52996e-05	0.00202257	YES	YES
NM_144371.2	>Annotation	NM_144371	FBgn0040261	CG13271	SO0001217:protein_coding_gene	UDP-glycosyltransferase family 37 member E1	Ugt37E1	>Expression	1620	1.1	1.06	0.72	2.47	1.82	2.28	>Stat	0.96	2.19	UP	2.28125	0.000517755	0.0135534	YES	YES
NM_206650.2	>Annotation	NM_206650	FBgn0040319	CG2259	SO0001217:protein_coding_gene	Glutamate-cysteine ligase catalytic subunit	Gclc	>Expression	3145	0.14	0.13	0.16	0.37	0.41	1.05	>Stat	0.143333	0.61	UP	4.25581	0.00123816	0.0277358	YES	YES
NM_169415.2	>Annotation	NM_169415	FBgn0262081	CG42317	SO0001217:protein_coding_gene	C-terminal Src kinase	Csk	>Expression	3952	0	0	0	0	1.55	0	>Stat	0	0.516667	UP	INF	1.45707e-08	1.25685e-06	YES	YES
novel.3670.3	>Annotation							>Expression	4657	4.71	3.59	3.74	5.75	7.07	5.72	>Stat	4.01333	6.18	UP	1.53987	6.94782e-05	0.00245039	YES	YES
NM_001258685.2	>Annotation	NM_001258685	FBgn0261710	CG17255	SO0001217:protein_coding_gene	no circadian temperature entrainment	nocte	>Expression	7901	2.06	2.27	2.23	4.16	2.66	3.5	>Stat	2.18667	3.44	UP	1.57317	0.000298646	0.00850773	YES	YES
NM_001202128.2	>Annotation	NM_001202128	FBgn0035772	CG8582	SO0001217:protein_coding_gene	Sh3beta	Sh3beta	>Expression	2338	6.88	5.8	9.86	4.45	4.35	4.4	>Stat	7.51333	4.4	DOWN	-1.70758	0.000517576	0.0135534	YES	YES
NM_001274319.1	>Annotation	NM_001274319	FBgn0035204	CG2277	SO0001217:protein_coding_gene	5' nucleotidase A	Nt5a	>Expression	2569	0.1	0.17	0.36	0	0	0	>Stat	0.21	0	DOWN	-INF	0.00111446	0.0254309	YES	YES
novel.749.1	>Annotation							>Expression	3600	0.88	0.21	0.54	0	0	0.09	>Stat	0.543333	0.03	DOWN	-18.1111	0.00222136	0.0445781	YES	YES
NM_134766.6	>Annotation	NM_134766	FBgn0086758	CG31666	SO0001217:protein_coding_gene	Chronologically inappropriate morphogenesis	chinmo	>Expression	4159	3.11	3.99	2.8	2.16	1.85	1.62	>Stat	3.3	1.87667	DOWN	-1.75844	0.000127559	0.00414646	YES	YES
NM_137734.4	>Annotation	NM_137734	FBgn0050394	CG30394	SO0001217:protein_coding_gene	-	CG30394	>Expression	2959	0	0	0	1.52	1.14	3.21	>Stat	0	1.95667	UP	INF	2.81223e-12	5.47868e-10	YES	YES
NM_001316418.1	>Annotation	NM_001316418	FBgn0022764	CG8815	SO0001217:protein_coding_gene	Sin3A	Sin3A	>Expression	8706	1.05	1.06	0.95	0.48	0.33	0.42	>Stat	1.02	0.41	DOWN	-2.4878	4.35771e-11	7.05117e-09	YES	YES
NM_001144320.2	>Annotation	NM_001144320	FBgn0016076	CG14029	SO0001217:protein_coding_gene	vrille	vri	>Expression	3455	1.99	2.13	1.54	4.58	4.31	4.57	>Stat	1.88667	4.48667	UP	2.37809	6.63571e-13	1.37706e-10	YES	YES
novel.14.5	>Annotation							>Expression	2760	0	0	0	0.15	0.09	1.75	>Stat	0	0.663333	UP	INF	0.000148007	0.00468357	YES	YES
NM_057947.4	>Annotation	NM_057947	FBgn0261560	CG8846	SO0001217:protein_coding_gene	Thor	Thor	>Expression	755	1208.12	1216.16	1110.61	2228.85	2176.3	2123	>Stat	1178.3	2176.05	UP	1.84678	4.86704e-77	6.96912e-73	YES	YES
NM_134502.4	>Annotation	NM_134502	FBgn0031059	CG14229	SO0001217:protein_coding_gene	-	CG14229	>Expression	797	47.69	45.95	46.07	30.22	26.7	27.91	>Stat	46.57	28.2767	DOWN	-1.64694	2.59239e-16	8.43646e-14	YES	YES
novel.5279.3	>Annotation							>Expression	3604	1.84	1.83	2.27	1.21	1.23	1.21	>Stat	1.98	1.21667	DOWN	-1.6274	0.000287586	0.00827728	YES	YES
novel.9180.4	>Annotation							>Expression	3887	0	0	8.38	0	0	0	>Stat	2.79333	0	DOWN	-INF	7.31748e-10	9.03316e-08	YES	YES
novel.2469.1	>Annotation							>Expression	2444	0	0	0	0.64	0.64	1.28	>Stat	0	0.853333	UP	INF	1.5551e-08	1.32151e-06	YES	YES
NM_166281.2	>Annotation	NM_166281	FBgn0027835	CG5170	SO0001217:protein_coding_gene	Dodeca-satellite-binding protein 1	Dp1	>Expression	5453	1.43	2.17	1.68	1.25	0.89	0.82	>Stat	1.76	0.986667	DOWN	-1.78378	0.00196694	0.0405974	YES	YES
novel.432.4	>Annotation							>Expression	1768	0	0	0	79.54	0	0	>Stat	0	26.5133	UP	INF	2.95628e-10	3.95617e-08	YES	YES
novel.10439.3	>Annotation							>Expression	5533	0	0	0	0	1.77	0	>Stat	0	0.59	UP	INF	2.1787e-08	1.74284e-06	YES	YES
NM_001043063.1	>Annotation	NM_001043063	FBgn0033159	CG17800	SO0001217:protein_coding_gene	Down syndrome cell adhesion molecule 1	Dscam1	>Expression	7702	0	0	0	0.14	0.11	0.45	>Stat	0	0.233333	UP	INF	7.33505e-07	4.16788e-05	YES	YES
NM_001298123.1	>Annotation	NM_001298123	FBgn0085478	CG34449	SO0001217:protein_coding_gene	Zinc finger DHHC-type containing 8	Zdhhc8	>Expression	6324	0	0	0.86	0	0	0	>Stat	0.286667	0	DOWN	-INF	1.5134e-08	1.29375e-06	YES	YES
NM_176587.2	>Annotation	NM_176587	FBgn0086355	CG2171	SO0001217:protein_coding_gene	Triose phosphate isomerase	Tpi	>Expression	1374	4.48	3.41	3.71	7.38	5.43	6.32	>Stat	3.86667	6.37667	UP	1.64914	0.000635503	0.0160066	YES	YES
NM_169515.2	>Annotation	NM_169515	FBgn0038143	CG9813	SO0001217:protein_coding_gene	-	CG9813	>Expression	2570	1.15	1.12	1.02	3.09	2.59	2.28	>Stat	1.09667	2.65333	UP	2.41945	3.01096e-08	2.30556e-06	YES	YES
NM_170459.3	>Annotation	NM_170459	FBgn0026597	CG7926	SO0001217:protein_coding_gene	Axin	Axn	>Expression	4281	0	2.46	0	0	0	0	>Stat	0.82	0	DOWN	-INF	7.46056e-09	7.16965e-07	YES	YES
NM_138078.3	>Annotation	NM_138078	FBgn0284252	CG4589	SO0001217:protein_coding_gene	Leucine zipper and EF-hand containing transmembrane protein 1	Letm1	>Expression	3972	32.34	29.16	30.91	50.13	47.46	53.81	>Stat	30.8033	50.4667	UP	1.63835	4.26202e-29	4.23368e-26	YES	YES
NM_001272975.2	>Annotation	NM_001272975	FBgn0031389	CG4259	SO0001217:protein_coding_gene	-	CG4259	>Expression	1867	91.39	83.36	91.41	187.79	185.74	198.07	>Stat	88.72	190.533	UP	2.14758	1.42327e-95	4.07597e-91	YES	YES
NM_001260126.1	>Annotation	NM_001260126	FBgn0037921	CG6808	SO0001217:protein_coding_gene	ZAD and Architectural Function 1	Zaf1	>Expression	1447	14.64	14.54	14.38	23.26	19.37	22.76	>Stat	14.52	21.7967	UP	1.50115	2.13878e-08	1.72052e-06	YES	YES
NM_132147.4	>Annotation	NM_132147	FBgn0027108	CG4590	SO0001217:protein_coding_gene	Innexin 2	Inx2	>Expression	2316	2.45	2.17	2.15	3.12	3.84	3.59	>Stat	2.25667	3.51667	UP	1.55835	0.00104668	0.0241928	YES	YES
novel.8757.1	>Annotation							>Expression	7939	0.65	0.59	0.44	0	0	0	>Stat	0.56	0	DOWN	-INF	7.70995e-13	1.58847e-10	YES	YES
NM_137458.3	>Annotation	NM_137458	FBgn0027836	CG5729	SO0001217:protein_coding_gene	Dgp-1	Dgp-1	>Expression	2799	171.87	162.31	142.37	453.23	426.31	412.61	>Stat	158.85	430.717	UP	2.71147	1.01234e-76	9.66377e-73	YES	YES
NM_001273587.1	>Annotation	NM_001273587	FBgn0040262	CG13270	SO0001217:protein_coding_gene	UDP-glycosyltransferase family 37 member C2	Ugt37C2	>Expression	1799	10.78	9.64	8.83	30.81	34.47	36.58	>Stat	9.75	33.9533	UP	3.48239	1.39603e-49	5.71135e-46	YES	YES
NM_057960.4	>Annotation	NM_057960	FBgn0023083	CG7693	SO0001217:protein_coding_gene	frayed	fray	>Expression	3628	0	0	0	0	1.48	0	>Stat	0	0.493333	UP	INF	3.13085e-08	2.37829e-06	YES	YES
NM_134728.2	>Annotation	NM_134728	FBgn0031307	CG4726	SO0001217:protein_coding_gene	Major Facilitator Superfamily Transporter 3	MFS3	>Expression	2029	102.92	102.66	70.35	273.88	256.34	253.66	>Stat	91.9767	261.293	UP	2.84087	9.53548e-25	7.00198e-22	YES	YES
NM_001258589.2	>Annotation	NM_001258589	FBgn0026083	CG4857	SO0001217:protein_coding_gene	twenty-four	tyf	>Expression	8146	0.64	0.75	0.95	0.38	0.22	0.48	>Stat	0.78	0.36	DOWN	-2.16667	0.0018973	0.0395164	YES	YES
NM_001144729.3	>Annotation	NM_001144729	FBgn0259700	CG42354	SO0001217:protein_coding_gene	-	CG42354	>Expression	5918	0.55	0.51	0.29	1.28	1.36	1.06	>Stat	0.45	1.23333	UP	2.74074	4.23816e-06	0.000203645	YES	YES
NM_001014621.2	>Annotation	NM_001014621	FBgn0003862	CG8651	SO0001217:protein_coding_gene	trithorax	trx	>Expression	11066	0	1.64	0	0	0	0	>Stat	0.546667	0	DOWN	-INF	2.15391e-09	2.42849e-07	YES	YES
NM_001272387.1	>Annotation	NM_001272387	FBgn0029980	CG10778	SO0001217:protein_coding_gene	Dehydrodolichyl diphosphate synthase subunit	Dhdds	>Expression	1251	1.08	3.41	0.75	0	0	0	>Stat	1.74667	0	DOWN	-INF	1.60396e-06	8.56982e-05	YES	YES
NR_167815.1	>Annotation	NR_167815	FBgn0286870	CR46392	SO0002127:lncRNA_gene	elav noncoding regulatory RNA	lncRNA:enrr	>Expression	2994	2.85	2.63	3.19	3.92	4.21	5.21	>Stat	2.89	4.44667	UP	1.53864	0.000794846	0.0192685	YES	YES
NM_206288.4	>Annotation	NM_206288	FBgn0259935	CG42458	SO0001217:protein_coding_gene	-	CG42458	>Expression	3731	2.46	2.57	2.58	5.4	5.6	5.29	>Stat	2.53667	5.43	UP	2.1406	5.28607e-21	2.61004e-18	YES	YES
novel.7174.4	>Annotation							>Expression	3343	0	0	0	0	0.76	1.21	>Stat	0	0.656667	UP	INF	0.00123122	0.027633	YES	YES
novel.4483.1	>Annotation							>Expression	1681	1.85	2.2	2.3	5.06	3.5	3.33	>Stat	2.11667	3.96333	UP	1.87244	0.00114858	0.0260229	YES	YES
novel.6148.8	>Annotation							>Expression	5028	0.27	0.52	0.43	1.74	1.43	0.95	>Stat	0.406667	1.37333	UP	3.37705	8.97997e-06	0.000403718	YES	YES
NM_167331.4	>Annotation	NM_167331	FBgn0015024	CG2028	SO0001217:protein_coding_gene	Casein kinase Ialpha	CkIalpha	>Expression	2133	3.45	2.13	2.17	4.62	4.32	4.23	>Stat	2.58333	4.39	UP	1.69935	0.00153094	0.0331141	YES	YES
NM_001170103.2	>Annotation	NM_001170103	FBgn0051352	CG31352	SO0001217:protein_coding_gene	Uncoordinated 115a	Unc-115a	>Expression	3200	0	1.8	0	0	0	0	>Stat	0.6	0	DOWN	-INF	7.34504e-09	7.10201e-07	YES	YES
novel.8019.1	>Annotation							>Expression	6912	22.01	20.69	25.95	14.37	18.19	10.68	>Stat	22.8833	14.4133	DOWN	-1.58765	0.000325952	0.00917857	YES	YES
NM_001014491.2	>Annotation	NM_001014491	FBgn0003231	CG10360	SO0001217:protein_coding_gene	refractory to sigma P	ref(2)P	>Expression	2395	94.31	58.15	78.16	103.11	125.17	124.3	>Stat	76.8733	117.527	UP	1.52884	0.000248405	0.00734241	YES	YES
NM_164503.2	>Annotation	NM_164503	FBgn0031461	CG16987	SO0001217:protein_coding_gene	dawdle	daw	>Expression	2819	5	3.11	3.36	7.15	8.47	7.35	>Stat	3.82333	7.65667	UP	2.00262	1.39577e-06	7.55614e-05	YES	YES
NM_137747.3	>Annotation	NM_137747	FBgn0034639	CG15673	SO0001217:protein_coding_gene	-	CG15673	>Expression	1143	4.96	4.59	3.7	7.26	7.17	6.45	>Stat	4.41667	6.96	UP	1.57585	0.0017211	0.0366734	YES	YES
NM_001170041.2	>Annotation	NM_001170041	FBgn0037369	CG2100	SO0001217:protein_coding_gene	-	CG2100	>Expression	1597	0	0	0	4.42	4.74	4.36	>Stat	0	4.50667	UP	INF	4.37368e-15	1.25254e-12	YES	YES
NM_168445.3	>Annotation	NM_168445	FBgn0036134	CG11799	SO0001217:protein_coding_gene	Forkhead box K	FoxK	>Expression	3159	0.52	1.1	0.76	0	0	0	>Stat	0.793333	0	DOWN	-INF	2.73947e-09	2.94936e-07	YES	YES
NM_001103897.2	>Annotation	NM_001103897	FBgn0034356	CG10924	SO0001217:protein_coding_gene	Phosphoenolpyruvate carboxykinase 2	Pepck2	>Expression	2019	0.33	0.35	0.1	1.37	1.1	1.05	>Stat	0.26	1.17333	UP	4.51282	0.000101726	0.00341929	YES	YES
NM_078613.4	>Annotation	NM_078613	FBgn0026374	CG8497	SO0001217:protein_coding_gene	Rhophilin	Rhp	>Expression	2381	4.38	3.54	2.55	6.24	5.33	5.53	>Stat	3.49	5.7	UP	1.63324	0.0018216	0.0383582	YES	YES
novel.5184.56	>Annotation							>Expression	6859	0.47	0.33	0.25	0	0	0	>Stat	0.35	0	DOWN	-INF	1.20141e-09	1.44563e-07	YES	YES
NM_080029.4	>Annotation	NM_080029	FBgn0011566	CG13761	SO0001217:protein_coding_gene	SET and MYND domain containing, class 3	Smyd3	>Expression	1762	11.51	13.65	10.62	22.93	19.47	19.74	>Stat	11.9267	20.7133	UP	1.73672	2.594e-08	2.0297e-06	YES	YES
NM_141846.3	>Annotation	NM_141846	FBgn0037934	CG6830	SO0001217:protein_coding_gene	-	CG6830	>Expression	2781	3.45	2.56	1.97	6.08	6.06	5.56	>Stat	2.66	5.9	UP	2.21805	1.79935e-07	1.15279e-05	YES	YES
novel.3438.9	>Annotation							>Expression	2326	0.48	1.23	1.57	4.11	2.45	4.12	>Stat	1.09333	3.56	UP	3.2561	0.000534827	0.0139113	YES	YES
novel.1114.5	>Annotation							>Expression	2829	0	1.51	0	0	0	0	>Stat	0.503333	0	DOWN	-INF	4.68613e-08	3.47656e-06	YES	YES
NM_143117.3	>Annotation	NM_143117	FBgn0039315	CG13658	SO0001217:protein_coding_gene	-	CG13658	>Expression	1334	1.09	1.28	0.72	2.44	2.31	2.21	>Stat	1.03	2.32	UP	2.25243	0.00179563	0.0378949	YES	YES
NM_176133.5	>Annotation	NM_176133	FBgn0283521	CG12052	SO0001217:protein_coding_gene	longitudinals lacking	lola	>Expression	4239	11.57	12.95	9.8	8.76	7.03	6.36	>Stat	11.44	7.38333	DOWN	-1.54944	5.26241e-05	0.00193957	YES	YES
NM_167524.3	>Annotation	NM_167524	FBgn0267912	CG9819	SO0001217:protein_coding_gene	Calcineurin A at 14F	CanA-14F	>Expression	6837	0	0	0	0.22	0	0.54	>Stat	0	0.253333	UP	INF	0.0023175	0.0460893	YES	YES
NM_163893.2	>Annotation	NM_163893	FBgn0002781	CG32491	SO0001217:protein_coding_gene	modifier of mdg4	mod(mdg4)	>Expression	2107	4.77	4.26	3.87	2.3	2.7	2.35	>Stat	4.3	2.45	DOWN	-1.7551	7.63762e-06	0.000348846	YES	YES
NM_001300124.1	>Annotation	NM_001300124	FBgn0036324	CG12520	SO0001217:protein_coding_gene	-	CG12520	>Expression	1427	4.93	3.16	3.05	14.96	15.94	13.88	>Stat	3.71333	14.9267	UP	4.01975	4.46663e-22	2.6649e-19	YES	YES
novel.11397.1	>Annotation							>Expression	312	23.57	19.97	14.45	53.15	50.66	69.47	>Stat	19.33	57.76	UP	2.9881	4.10161e-06	0.000197747	YES	YES
novel.11010.13	>Annotation							>Expression	5391	1.86	1.36	0.46	0.38	0.28	0.34	>Stat	1.22667	0.333333	DOWN	-3.68	0.000464826	0.0124408	YES	YES
NM_135329.2	>Annotation	NM_135329	FBgn0031974	CG12560	SO0001217:protein_coding_gene	-	CG12560	>Expression	976	2.04	1.77	1.77	4.18	3.02	5.01	>Stat	1.86	4.07	UP	2.18817	0.00114289	0.0259557	YES	YES
NM_170111.3	>Annotation	NM_170111	FBgn0039140	CG5410	SO0001217:protein_coding_gene	Mitochondrial Rho	Miro	>Expression	2673	0.23	0.15	0.77	0	0	0	>Stat	0.383333	0	DOWN	-INF	0.000120071	0.00392087	YES	YES
NM_165864.3	>Annotation	NM_165864	FBgn0014184	CG16747	SO0001217:protein_coding_gene	Ornithine decarboxylase antizyme	Oda	>Expression	1471	12.87	7.92	8.24	25.24	27.18	21.09	>Stat	9.67667	24.5033	UP	2.53221	1.9599e-10	2.79242e-08	YES	YES
NM_167530.2	>Annotation	NM_167530	FBgn0259923	CG9699	SO0001217:protein_coding_gene	Septin 4	Septin4	>Expression	2444	5.7	6.13	5.34	11.17	15.45	10.69	>Stat	5.72333	12.4367	UP	2.17298	1.0669e-08	9.69968e-07	YES	YES
novel.3795.1	>Annotation							>Expression	3927	1.63	1.7	2.17	2.71	2.72	3.17	>Stat	1.83333	2.86667	UP	1.56364	0.000691007	0.0171929	YES	YES
novel.5774.3	>Annotation							>Expression	1683	0	0	0	16.23	0	0	>Stat	0	5.41	UP	INF	3.64563e-09	3.82808e-07	YES	YES
novel.3802.3	>Annotation							>Expression	4734	4.3	4.77	3.96	1.43	2.48	2.05	>Stat	4.34333	1.98667	DOWN	-2.18624	2.35473e-06	0.000120635	YES	YES
NM_167018.2	>Annotation	NM_167018	FBgn0028325	CG7010	SO0001217:protein_coding_gene	Pyruvate dehydrogenase E1 alpha subunit	Pdha	>Expression	1667	0	0	0	0	0	2.92	>Stat	0	0.973333	UP	INF	1.0178e-07	6.89076e-06	YES	YES
NM_001103504.2	>Annotation	NM_001103504	FBgn0030505	CG11172	SO0001217:protein_coding_gene	NFAT nuclear factor	NFAT	>Expression	5651	0	0.91	0	0	0	0	>Stat	0.303333	0	DOWN	-INF	1.11825e-08	1.01023e-06	YES	YES
novel.3151.15	>Annotation							>Expression	1365	2.06	0.99	0.6	4.49	4.27	3.31	>Stat	1.21667	4.02333	UP	3.30685	0.000428409	0.0115962	YES	YES
NM_166874.3	>Annotation	NM_166874	FBgn0261444	CG3638	SO0001217:protein_coding_gene	-	CG3638	>Expression	8745	0.75	0.51	0.67	1.53	0.99	1.21	>Stat	0.643333	1.24333	UP	1.93264	5.66743e-05	0.00206493	YES	YES
NM_079276.4	>Annotation	NM_079276	FBgn0001226	CG4466	SO0001217:protein_coding_gene	Heat shock protein 27	Hsp27	>Expression	1220	4.82	4.35	3.99	8.17	7.17	6.39	>Stat	4.38667	7.24333	UP	1.65122	0.000235797	0.00702681	YES	YES
NM_001258890.1	>Annotation	NM_001258890	FBgn0266557	CG3696	SO0001217:protein_coding_gene	kismet	kis	>Expression	17733	6.72	4.33	7.69	4.43	3.53	3.68	>Stat	6.24667	3.88	DOWN	-1.60997	0.000245176	0.00726849	YES	YES
NM_001274435.1	>Annotation	NM_001274435	FBgn0035432	CG17723	SO0001217:protein_coding_gene	Zinc transporter 63C	ZnT63C	>Expression	2033	0	19.79	0	0	0	0	>Stat	6.59667	0	DOWN	-INF	4.92019e-10	6.29037e-08	YES	YES
NM_170560.2	>Annotation	NM_170560	FBgn0011655	CG1775	SO0001217:protein_coding_gene	Medea	Med	>Expression	3425	2.62	3.07	3.28	5.03	5.09	7.74	>Stat	2.99	5.95333	UP	1.99108	3.2065e-05	0.00124766	YES	YES
NM_001275587.1	>Annotation	NM_001275587	FBgn0041710	CG18550	SO0001217:protein_coding_gene	yellow-f	yellow-f	>Expression	1406	10.84	12.32	10.61	22.47	22.99	24.22	>Stat	11.2567	23.2267	UP	2.06337	1.16919e-17	4.4057e-15	YES	YES
NM_206639.3	>Annotation	NM_206639	FBgn0029504	CG12690	SO0001217:protein_coding_gene	Checkpoint suppressor 1-like	CHES-1-like	>Expression	6451	4.55	3.55	6.07	2.77	3.43	2.74	>Stat	4.72333	2.98	DOWN	-1.58501	0.0017722	0.0376136	YES	YES
NM_057233.5	>Annotation	NM_057233	FBgn0001258	CG10160	SO0001217:protein_coding_gene	Lactate dehydrogenase	Ldh	>Expression	1391	240.18	230.47	170.86	620.35	580.88	596.98	>Stat	213.837	599.403	UP	2.80309	3.33049e-34	4.54184e-31	YES	YES
novel.2442.1	>Annotation							>Expression	4870	0	0	0	1.01	1.17	0.24	>Stat	0	0.806667	UP	INF	1.40855e-09	1.6532e-07	YES	YES
NM_168387.3	>Annotation	NM_168387	FBgn0011836	CG6711	SO0001217:protein_coding_gene	TBP-associated factor 2	Taf2	>Expression	3972	4.82	4.7	4.11	8.55	7.35	5.51	>Stat	4.54333	7.13667	UP	1.5708	0.000411502	0.0112021	YES	YES
NM_170262.2	>Annotation	NM_170262	FBgn0000064	CG6058	SO0001217:protein_coding_gene	Aldolase 1	Ald1	>Expression	2636	4.12	3.3	4.69	5.95	5.6	6.63	>Stat	4.03667	6.06	UP	1.50124	0.000659516	0.0165242	YES	YES
NM_141285.2	>Annotation	NM_141285	FBgn0037332	CG14670	SO0001217:protein_coding_gene	Holocarboxylase synthetase	Hcs	>Expression	3973	5.13	3.86	4.24	3.3	2.7	2.32	>Stat	4.41	2.77333	DOWN	-1.59014	9.16694e-05	0.00313647	YES	YES
NM_164995.2	>Annotation	NM_164995	FBgn0027081	CG5353	SO0001217:protein_coding_gene	Threonyl-tRNA synthetase	ThrRS	>Expression	2314	4.84	3.81	4.68	10.48	7.04	7.49	>Stat	4.44333	8.33667	UP	1.87622	3.26819e-06	0.00016249	YES	YES
NM_079244.3	>Annotation	NM_079244	FBgn0262716	CG7558	SO0001217:protein_coding_gene	Actin-related protein 3	Arp3	>Expression	1983	66.38	62.01	80.13	39.14	41.46	45.33	>Stat	69.5067	41.9767	DOWN	-1.65584	4.90738e-10	6.29037e-08	YES	YES
NM_001298121.1	>Annotation	NM_001298121	FBgn0040236	CG12132	SO0001217:protein_coding_gene	c11.1	c11.1	>Expression	6204	11.42	7.58	13.57	14.16	19.61	25.19	>Stat	10.8567	19.6533	UP	1.81025	0.000895299	0.0211548	YES	YES
NM_001202259.2	>Annotation	NM_001202259	FBgn0037446	CG10267	SO0001217:protein_coding_gene	Zinc-finger protein	Zif	>Expression	1394	0	0	0	0.24	1.09	0.24	>Stat	0	0.523333	UP	INF	0.00125105	0.0279904	YES	YES
NM_143761.4	>Annotation	NM_143761	FBgn0015714	CG10241	SO0001217:protein_coding_gene	Cytochrome P450 6a17	Cyp6a17	>Expression	1546	66.85	58.42	48.96	142.16	138.34	132.48	>Stat	58.0767	137.66	UP	2.37032	4.52499e-33	5.89031e-30	YES	YES
NM_001300584.1	>Annotation	NM_001300584	FBgn0039223	CG5805	SO0001217:protein_coding_gene	-	CG5805	>Expression	2151	3.87	3.07	4.27	7.82	7.07	7.22	>Stat	3.73667	7.37	UP	1.97235	5.65075e-10	7.1289e-08	YES	YES
novel.7691.2	>Annotation							>Expression	6298	1.27	1.49	0.69	2.73	2.01	2.4	>Stat	1.15	2.38	UP	2.06957	0.00134992	0.0298986	YES	YES
NM_001275360.1	>Annotation	NM_001275360	FBgn0037344	CG2926	SO0001217:protein_coding_gene	-	CG2926	>Expression	8284	0.5	0.41	0.39	0.83	0.76	1.07	>Stat	0.433333	0.886667	UP	2.04615	2.47617e-05	0.000983529	YES	YES
NR_074008.1	>Annotation	NR_074008	FBgn0264987	CR44138	SO0002127:lncRNA_gene	long non-coding RNA:CR44138	lncRNA:CR44138	>Expression	493	571.15	537.35	357.19	1622.54	1411.56	1552.15	>Stat	488.563	1528.75	UP	3.12907	9.8138e-48	3.12275e-44	YES	YES
NM_001169345.2	>Annotation	NM_001169345	FBgn0024807	CG17686	SO0001217:protein_coding_gene	DISCO Interacting Protein 1	DIP1	>Expression	2466	1.6	0.77	0	0	0	0	>Stat	0.79	0	DOWN	-INF	0.00237179	0.0470058	YES	YES
NM_001298229.1	>Annotation	NM_001298229	FBgn0052654	CG32654	SO0001217:protein_coding_gene	Secretory 16	Sec16	>Expression	7635	0.39	0.67	0.55	0.17	0.1	0.08	>Stat	0.536667	0.116667	DOWN	-4.6	5.1073e-07	2.97888e-05	YES	YES
NM_176218.3	>Annotation	NM_176218	FBgn0263197	CG33130	SO0001217:protein_coding_gene	Patronin	Patronin	>Expression	5507	1.89	2.19	2.2	1.24	1.34	1.5	>Stat	2.09333	1.36	DOWN	-1.53922	0.000195329	0.00596358	YES	YES
NM_141681.4	>Annotation	NM_141681	FBgn0037742	CG9475	SO0001217:protein_coding_gene	Regulatory particle triple-A ATPase 3-related	Rpt3R	>Expression	1432	2.28	2.93	3.19	5.4	5.08	5.3	>Stat	2.8	5.26	UP	1.87857	9.86141e-05	0.00333425	YES	YES
NM_205943.3	>Annotation	NM_205943	FBgn0032120	CG33298	SO0001217:protein_coding_gene	-	CG33298	>Expression	6408	2.62	2.5	2.29	1.14	0.83	1.88	>Stat	2.47	1.28333	DOWN	-1.92468	0.00202221	0.0414249	YES	YES
novel.1506.4	>Annotation							>Expression	1719	0	0	0	0.89	0.42	1.16	>Stat	0	0.823333	UP	INF	1.44632e-06	7.80034e-05	YES	YES
novel.5764.1	>Annotation							>Expression	2017	13.82	12.33	10.32	21.38	21.99	19.83	>Stat	12.1567	21.0667	UP	1.73293	2.04841e-10	2.86158e-08	YES	YES
NM_164988.4	>Annotation	NM_164988	FBgn0028425	CG12317	SO0001217:protein_coding_gene	Juvenile hormone Inducible-21	JhI-21	>Expression	2089	160.72	152.77	134.17	233.34	227.93	227.74	>Stat	149.22	229.67	UP	1.53914	9.37193e-18	3.57858e-15	YES	YES
novel.775.2	>Annotation							>Expression	1960	0	0	0	0	1.47	1.5	>Stat	0	0.99	UP	INF	0.00202938	0.041542	YES	YES
NM_057398.4	>Annotation	NM_057398	FBgn0003502	CG8049	SO0001217:protein_coding_gene	Btk family kinase at 29A	Btk29A	>Expression	4026	0.04	0.36	0.21	0	0	0	>Stat	0.203333	0	DOWN	-INF	0.000555402	0.0143682	YES	YES
NM_057894.4	>Annotation	NM_057894	FBgn0020307	CG5799	SO0001217:protein_coding_gene	defective proventriculus	dve	>Expression	4903	1.23	1.07	1.15	1.87	2.04	1.88	>Stat	1.15	1.93	UP	1.67826	3.30323e-06	0.000163948	YES	YES
NM_001259879.2	>Annotation	NM_001259879	FBgn0261565	CG42679	SO0001217:protein_coding_gene	Limpet	Lmpt	>Expression	2905	2.71	2.53	2.17	6	4.82	5.7	>Stat	2.47	5.50667	UP	2.22942	4.33661e-13	9.40848e-11	YES	YES
NM_057368.5	>Annotation	NM_057368	FBgn0003371	CG2621	SO0001217:protein_coding_gene	shaggy	sgg	>Expression	4805	8.03	7.35	5.72	10.41	11.31	11.15	>Stat	7.03333	10.9567	UP	1.55782	1.02112e-05	0.000452676	YES	YES
NM_170053.3	>Annotation	NM_170053	FBgn0262975	CG43286	SO0001217:protein_coding_gene	cap-n-collar	cnc	>Expression	6701	2.91	2.06	2.27	3.48	3.97	4.01	>Stat	2.41333	3.82	UP	1.58287	2.65657e-05	0.00104648	YES	YES
novel.8146.1	>Annotation							>Expression	1790	3.2	3.83	3.17	5.34	5.76	6.33	>Stat	3.4	5.81	UP	1.70882	9.73367e-05	0.00330668	YES	YES
NM_137158.4	>Annotation	NM_137158	FBgn0033980	CG10245	SO0001217:protein_coding_gene	Cytochrome P450 6a20	Cyp6a20	>Expression	1801	133.29	115.06	101.94	241.29	236.94	235.89	>Stat	116.763	238.04	UP	2.03865	4.96166e-31	5.68368e-28	YES	YES
NM_144456.3	>Annotation	NM_144456	FBgn0042206	CG18548	SO0001217:protein_coding_gene	Glutathione S transferase D10	GstD10	>Expression	852	5.17	4.91	3.59	10.52	9.6	9.39	>Stat	4.55667	9.83667	UP	2.15874	1.84833e-06	9.65921e-05	YES	YES
novel.5184.46	>Annotation							>Expression	6505	0.12	0.11	0.14	0.66	0.59	0.17	>Stat	0.123333	0.473333	UP	3.83784	0.00149963	0.0325598	YES	YES
NM_079126.3	>Annotation	NM_079126	FBgn0015040	CG3616	SO0001217:protein_coding_gene	Cytochrome P450 9c1	Cyp9c1	>Expression	1743	74.46	73.62	61.35	118.89	104.69	109.83	>Stat	69.81	111.137	UP	1.59199	8.76273e-14	2.12667e-11	YES	YES
NM_165830.3	>Annotation	NM_165830	FBgn0050022	CG30022	SO0001217:protein_coding_gene	-	CG30022	>Expression	1356	66.06	62.94	53.85	115.58	101.26	107.19	>Stat	60.95	108.01	UP	1.77211	5.80637e-23	3.69517e-20	YES	YES
NM_001031943.3	>Annotation	NM_001031943	FBgn0001223	CG4460	SO0001217:protein_coding_gene	Heat shock protein 22	Hsp22	>Expression	968	106.96	98.68	88	246.22	211.86	228.33	>Stat	97.88	228.803	UP	2.33759	5.10599e-69	3.65563e-65	YES	YES
novel.1313.2	>Annotation							>Expression	6911	0.61	0	0.44	0	0	0	>Stat	0.35	0	DOWN	-INF	0.00115455	0.0261168	YES	YES
NM_132740.2	>Annotation	NM_132740	FBgn0030576	CG15890	SO0001217:protein_coding_gene	-	CG15890	>Expression	2705	1.96	2.83	2.13	4.7	3.88	5.21	>Stat	2.30667	4.59667	UP	1.99277	3.69083e-05	0.00140931	YES	YES
novel.4883.2	>Annotation							>Expression	2368	2.8	2.35	3.51	4.83	5.85	4.65	>Stat	2.88667	5.11	UP	1.77021	0.000160347	0.0050186	YES	YES
novel.3763.1	>Annotation							>Expression	1127	0.98	1.22	0.45	6.87	5.62	5.98	>Stat	0.883333	6.15667	UP	6.96981	5.36538e-12	1.01088e-09	YES	YES
NM_001300328.1	>Annotation	NM_001300328	FBgn0051352	CG31352	SO0001217:protein_coding_gene	Uncoordinated 115a	Unc-115a	>Expression	3557	0	0	0	0	2.67	0	>Stat	0	0.89	UP	INF	2.50477e-08	1.96525e-06	YES	YES
NM_136704.3	>Annotation	NM_136704	FBgn0262169	CG2264	SO0001217:protein_coding_gene	magu	magu	>Expression	2838	2.62	2.5	2.22	3.98	4.57	3.98	>Stat	2.44667	4.17667	UP	1.70708	3.07723e-06	0.000153797	YES	YES
novel.2571.6	>Annotation							>Expression	3638	2.13	0.89	2.39	7.51	4.44	2.88	>Stat	1.80333	4.94333	UP	2.74122	0.00155341	0.0335411	YES	YES
NM_001275588.1	>Annotation	NM_001275588	FBgn0041710	CG18550	SO0001217:protein_coding_gene	yellow-f	yellow-f	>Expression	1391	19.99	16.21	18.77	32.56	41.09	34.29	>Stat	18.3233	35.98	UP	1.96362	4.53403e-12	8.69198e-10	YES	YES
novel.5184.50	>Annotation							>Expression	7750	0.55	0.49	0.17	0	0	0	>Stat	0.403333	0	DOWN	-INF	2.32531e-09	2.58109e-07	YES	YES
NM_001273802.1	>Annotation	NM_001273802	FBgn0033086	CG9410	SO0001217:protein_coding_gene	-	CG9410	>Expression	833	22.92	19.5	21.18	34.8	35.18	38.44	>Stat	21.2	36.14	UP	1.70472	2.99441e-11	4.92838e-09	YES	YES
NM_079613.3	>Annotation	NM_079613	FBgn0003308	CG7642	SO0001217:protein_coding_gene	rosy	ry	>Expression	4337	0.72	0.89	0.73	1.74	1.58	1.61	>Stat	0.78	1.64333	UP	2.10684	4.1499e-07	2.47593e-05	YES	YES
NM_001299647.1	>Annotation	NM_001299647	FBgn0266488	CG45087	SO0001217:protein_coding_gene	-	CG45087	>Expression	2486	1.98	1.84	1.56	6.9	5.48	5.44	>Stat	1.79333	5.94	UP	3.31227	4.22976e-21	2.16307e-18	YES	YES
NM_001202319.2	>Annotation	NM_001202319	FBgn0038721	CG16718	SO0001217:protein_coding_gene	subdued	subdued	>Expression	4118	2.02	1.78	1.69	1.18	1.28	1.17	>Stat	1.83	1.21	DOWN	-1.5124	0.000598295	0.0152302	YES	YES
NM_167805.2	>Annotation	NM_167805	FBgn0035111	CG16940	SO0001217:protein_coding_gene	Dis3 like 3'-5' exoribonuclease 2	Dis3l2	>Expression	3546	4.3	5.33	4.45	3.65	2.76	2.77	>Stat	4.69333	3.06	DOWN	-1.53377	0.000448201	0.0120749	YES	YES
NM_057504.5	>Annotation	NM_057504	FBgn0004611	CG4574	SO0001217:protein_coding_gene	Phospholipase C at 21C	Plc21C	>Expression	5486	1.83	1.54	1.76	0.59	0.81	0.84	>Stat	1.71	0.746667	DOWN	-2.29018	1.74375e-08	1.45167e-06	YES	YES
novel.11122.12	>Annotation							>Expression	2648	0	4.36	0	0	0	0	>Stat	1.45333	0	DOWN	-INF	6.73621e-09	6.62927e-07	YES	YES
NM_163879.2	>Annotation	NM_163879	FBgn0002781	CG32491	SO0001217:protein_coding_gene	modifier of mdg4	mod(mdg4)	>Expression	1746	8.23	9.46	7.18	5.51	6.17	4.02	>Stat	8.29	5.23333	DOWN	-1.58408	0.00248449	0.0488673	YES	YES
NM_166274.2	>Annotation	NM_166274	FBgn0027836	CG5729	SO0001217:protein_coding_gene	Dgp-1	Dgp-1	>Expression	2561	58.45	62.04	46.42	111.13	97.27	106.62	>Stat	55.6367	105.007	UP	1.88736	7.0754e-14	1.74677e-11	YES	YES
NM_137839.3	>Annotation	NM_137839	FBgn0034741	CG4269	SO0001217:protein_coding_gene	-	CG4269	>Expression	539	31.49	32.53	21.85	78.02	71.53	71.18	>Stat	28.6233	73.5767	UP	2.57051	4.77297e-20	2.13576e-17	YES	YES
novel.275.2	>Annotation							>Expression	6713	0.83	0	0.25	0	0	0	>Stat	0.36	0	DOWN	-INF	0.00149047	0.0324593	YES	YES
NM_001316409.1	>Annotation	NM_001316409	FBgn0020279	CG8715	SO0001217:protein_coding_gene	lingerer	lig	>Expression	4835	6.06	4.57	6.5	3.75	3.41	2.91	>Stat	5.71	3.35667	DOWN	-1.70109	1.6628e-06	8.79147e-05	YES	YES
NM_001316590.1	>Annotation	NM_001316590	FBgn0266173	CG44879	SO0001217:protein_coding_gene	-	pre-mod(mdg4)-K	>Expression	3579	1.05	0.52	0.45	0	0	0	>Stat	0.673333	0	DOWN	-INF	6.35124e-09	6.32764e-07	YES	YES
novel.9095.6	>Annotation							>Expression	7910	6.09	6.29	5.12	4.19	3.35	2.14	>Stat	5.83333	3.22667	DOWN	-1.80785	0.000188082	0.00575458	YES	YES
novel.8996.5	>Annotation							>Expression	2540	5.72	0	0	0	0	0	>Stat	1.90667	0	DOWN	-INF	4.80635e-09	4.94945e-07	YES	YES
novel.42.1	>Annotation							>Expression	2718	1.62	0	1.06	0	0	0	>Stat	0.893333	0	DOWN	-INF	0.00139915	0.0307513	YES	YES
NM_001275509.1	>Annotation	NM_001275509	FBgn0002868	CG9470	SO0001217:protein_coding_gene	Metallothionein A	MtnA	>Expression	700	14.78	10.35	10.12	22.18	21.13	18.91	>Stat	11.75	20.74	UP	1.76511	4.37933e-05	0.00164587	YES	YES
novel.5028.8	>Annotation							>Expression	16032	0.28	0.31	0.22	0.49	0.42	0.54	>Stat	0.27	0.483333	UP	1.79012	0.00060859	0.0154374	YES	YES
NM_001014750.2	>Annotation	NM_001014750	FBgn0259168	CG42273	SO0001217:protein_coding_gene	minibrain	mnb	>Expression	4257	0.55	0.47	0.27	0	0	0	>Stat	0.43	0	DOWN	-INF	3.06383e-08	2.33356e-06	YES	YES
novel.4072.5	>Annotation							>Expression	14426	5.01	4.36	3.98	3.02	3.47	2.31	>Stat	4.45	2.93333	DOWN	-1.51705	0.000200114	0.00609019	YES	YES
NM_205878.3	>Annotation	NM_205878	FBgn0039936	CG11148	SO0001217:protein_coding_gene	Gigyf	Gyf	>Expression	4898	1.45	0	0	0	0	0	>Stat	0.483333	0	DOWN	-INF	2.57304e-09	2.81247e-07	YES	YES
NM_001170198.2	>Annotation	NM_001170198	FBgn0264357	CG17299	SO0001217:protein_coding_gene	SNF4/AMP-activated protein kinase gamma subunit	SNF4Agamma	>Expression	4774	4.12	5.22	5.9	7.77	8.55	8.09	>Stat	5.08	8.13667	UP	1.60171	3.21993e-05	0.00125119	YES	YES
novel.4324.3	>Annotation							>Expression	4097	2.04	2.12	1.5	3.98	3.57	4.12	>Stat	1.88667	3.89	UP	2.06184	2.76922e-08	2.14338e-06	YES	YES
NM_143395.1	>Annotation	NM_143395	FBgn0039620	CG1443	SO0001217:protein_coding_gene	waterproof	wat	>Expression	2274	6.04	5.55	4.45	9.71	9.37	8.57	>Stat	5.34667	9.21667	UP	1.72382	1.79099e-07	1.15203e-05	YES	YES
NM_001297864.1	>Annotation	NM_001297864	FBgn0023515	CG14814	SO0001217:protein_coding_gene	Germ cell nuclear acidic peptidase	Gcna	>Expression	3511	0	0	0	1.16	0.83	0.38	>Stat	0	0.79	UP	INF	2.32304e-09	2.58109e-07	YES	YES
novel.3701.1	>Annotation							>Expression	2140	57.13	46.45	48.26	57.21	90.97	98.64	>Stat	50.6133	82.2733	UP	1.62553	0.000790135	0.0192087	YES	YES
novel.4362.3	>Annotation							>Expression	1323	2.39	2.15	2.02	7.16	4.38	6.94	>Stat	2.18667	6.16	UP	2.81707	1.86507e-07	1.18985e-05	YES	YES
NM_167531.2	>Annotation	NM_167531	FBgn0259923	CG9699	SO0001217:protein_coding_gene	Septin 4	Septin4	>Expression	2582	6.02	5.66	5.3	11.55	6.78	11.88	>Stat	5.66	10.07	UP	1.77915	0.000370867	0.0102124	YES	YES
NM_001275115.1	>Annotation	NM_001275115	FBgn0036862	CG9619	SO0001217:protein_coding_gene	Glycogen binding subunit 76A	Gbs-76A	>Expression	4408	1.17	1.16	1.03	1.82	2.14	2.48	>Stat	1.12	2.14667	UP	1.91667	1.14923e-05	0.000500939	YES	YES
NM_165557.2	>Annotation	NM_165557	FBgn0033224	CG1553	SO0001217:protein_coding_gene	Nop17 like	Nop17l	>Expression	3510	7.65	8.09	7.21	12.4	13.56	11.12	>Stat	7.65	12.36	UP	1.61569	5.47091e-09	5.51676e-07	YES	YES
novel.6821.2	>Annotation							>Expression	1603	5.6	5.22	7.9	15.15	15.88	14.7	>Stat	6.24	15.2433	UP	2.44284	1.95859e-11	3.38345e-09	YES	YES
NM_132143.3	>Annotation	NM_132143	FBgn0029924	CG4586	SO0001217:protein_coding_gene	-	CG4586	>Expression	2240	3.07	2.7	2.53	4.77	3.93	3.78	>Stat	2.76667	4.16	UP	1.50361	0.00121674	0.0273724	YES	YES
NM_137156.3	>Annotation	NM_137156	FBgn0033978	CG10242	SO0001217:protein_coding_gene	Cytochrome P450 6a23	Cyp6a23	>Expression	1761	9.16	6.9	7.54	19.13	19.03	17.95	>Stat	7.86667	18.7033	UP	2.37754	2.59532e-26	2.18602e-23	YES	YES
NM_001201601.2	>Annotation	NM_001201601	FBgn0261954	CG4399	SO0001217:protein_coding_gene	enhanced adult sensory threshold	east	>Expression	7521	0	0	0	1.57	0	0	>Stat	0	0.523333	UP	INF	7.23938e-08	5.14445e-06	YES	YES
NM_132061.3	>Annotation	NM_132061	FBgn0029834	CG5937	SO0001217:protein_coding_gene	-	CG5937	>Expression	8298	0	1.32	0	0	0	0	>Stat	0.44	0	DOWN	-INF	6.41677e-09	6.35859e-07	YES	YES
NM_206754.2	>Annotation	NM_206754	FBgn0030719	CG9177	SO0001217:protein_coding_gene	eukaryotic translation initiation factor 5	eIF5	>Expression	2521	2.52	1.96	6.57	0.76	1.37	0.77	>Stat	3.68333	0.966667	DOWN	-3.81034	0.000426851	0.011565	YES	YES
novel.8868.4	>Annotation							>Expression	6847	0	0	0	0.22	0.75	0	>Stat	0	0.323333	UP	INF	0.00129237	0.0288248	YES	YES
novel.3624.2	>Annotation							>Expression	5662	0.51	0.55	0.91	0	0	0	>Stat	0.656667	0	DOWN	-INF	1.87655e-11	3.33794e-09	YES	YES
NM_168830.2	>Annotation	NM_168830	FBgn0036929	CG7668	SO0001217:protein_coding_gene	-	CG7668	>Expression	1736	2.78	3.76	4.47	6.44	5.49	7.46	>Stat	3.67	6.46333	UP	1.76113	0.00218599	0.0440552	YES	YES
NM_176067.3	>Annotation	NM_176067	FBgn0032889	CG9331	SO0001217:protein_coding_gene	-	CG9331	>Expression	1181	7.2	7.36	6.55	12.51	8.81	11.34	>Stat	7.03667	10.8867	UP	1.54713	0.000994849	0.0231818	YES	YES
NM_143743.3	>Annotation	NM_143743	FBgn0029176	CG11901	SO0001217:protein_coding_gene	eukaryotic translation elongation factor 1 gamma	eEF1gamma	>Expression	1662	141.43	141.57	187.26	116.77	88.52	83.24	>Stat	156.753	96.1767	DOWN	-1.62985	3.88359e-06	0.000188506	YES	YES
NM_140191.3	>Annotation	NM_140191	FBgn0036144	CG6207	SO0001217:protein_coding_gene	Glucuronyltransferase P	GlcAT-P	>Expression	3755	0.91	1.14	2.58	0.48	0.52	0.48	>Stat	1.54333	0.493333	DOWN	-3.12838	0.000603854	0.0153444	YES	YES
NM_165802.3	>Annotation	NM_165802	FBgn0050015	CG30015	SO0001217:protein_coding_gene	-	CG30015	>Expression	5525	7.58	7.37	5.88	4.76	3.89	2.22	>Stat	6.94333	3.62333	DOWN	-1.91628	0.000356524	0.00986485	YES	YES
NM_001300475.1	>Annotation	NM_001300475	FBgn0038693	CG5237	SO0001217:protein_coding_gene	uncoordinated 79	unc79	>Expression	8590	2.98	0	0	0	0	0	>Stat	0.993333	0	DOWN	-INF	1.19757e-09	1.44563e-07	YES	YES
novel.3796.1	>Annotation							>Expression	1887	2.19	2.06	1.38	5.16	3.99	4.17	>Stat	1.87667	4.44	UP	2.3659	1.66498e-06	8.79147e-05	YES	YES
novel.2243.1	>Annotation							>Expression	2971	1.47	0.63	1.56	0	0	0.12	>Stat	1.22	0.04	DOWN	-30.5	6.57629e-06	0.000304252	YES	YES
NM_142672.3	>Annotation	NM_142672	FBgn0038842	CG5630	SO0001217:protein_coding_gene	hadley	hdly	>Expression	1386	51.23	48.14	44.39	76.66	65.76	74.02	>Stat	47.92	72.1467	UP	1.50556	7.41389e-15	2.03412e-12	YES	YES
novel.8454.2	>Annotation							>Expression	3253	2.76	2.36	2.09	1.37	1.14	1.59	>Stat	2.40333	1.36667	DOWN	-1.75854	0.000207326	0.00628295	YES	YES
NM_169016.3	>Annotation	NM_169016	FBgn0026620	CG9765	SO0001217:protein_coding_gene	transforming acidic coiled-coil protein	tacc	>Expression	4596	0	0	1.26	0	0	0	>Stat	0.42	0	DOWN	-INF	9.7207e-09	9.00911e-07	YES	YES
NM_169968.1	>Annotation	NM_169968	FBgn0027575	CG6706	SO0001217:protein_coding_gene	metabotropic GABA-B receptor subtype 2	GABA-B-R2	>Expression	3973	0	0	0	1.12	0.09	0.19	>Stat	0	0.466667	UP	INF	2.56837e-05	0.00101874	YES	YES
novel.461.1	>Annotation							>Expression	1224	0	0	0	0.39	0.61	0.91	>Stat	0	0.636667	UP	INF	0.000139952	0.00447815	YES	YES
novel.5001.1	>Annotation							>Expression	4807	0	0	1.11	0	0	0	>Stat	0.37	0	DOWN	-INF	1.57768e-08	1.33279e-06	YES	YES
novel.11123.3	>Annotation							>Expression	1318	0	0	0	0	0	3.99	>Stat	0	1.33	UP	INF	8.98174e-08	6.18315e-06	YES	YES
NM_079053.4	>Annotation	NM_079053	FBgn0016701	CG4921	SO0001217:protein_coding_gene	Rab4	Rab4	>Expression	973	5.19	4.19	3.59	7.8	6.96	8.62	>Stat	4.32333	7.79333	UP	1.80262	0.000248439	0.00734241	YES	YES
NM_165746.3	>Annotation	NM_165746	FBgn0003071	CG4001	SO0001217:protein_coding_gene	Phosphofructokinase	Pfk	>Expression	3508	25.79	25.42	21.71	54.99	57.34	57.1	>Stat	24.3067	56.4767	UP	2.32351	1.06156e-43	2.53341e-40	YES	YES
NM_001273946.1	>Annotation	NM_001273946	FBgn0050020	CG30020	SO0001217:protein_coding_gene	-	CG30020	>Expression	4209	1.99	2.06	1.78	0.51	1.09	0.56	>Stat	1.94333	0.72	DOWN	-2.69907	5.96296e-05	0.00216161	YES	YES
NM_206295.3	>Annotation	NM_206295	FBgn0035802	CG33275	SO0001217:protein_coding_gene	Puratrophin-1-like	Pura	>Expression	5584	0.93	0.87	0.69	0.42	0.45	0.48	>Stat	0.83	0.45	DOWN	-1.84444	0.00047808	0.0127361	YES	YES
NM_001258871.2	>Annotation	NM_001258871	FBgn0031187	CG14619	SO0001217:protein_coding_gene	Ubiquitin specific protease 2	Usp2	>Expression	5178	5.12	3.46	2.77	0.79	1.67	1.42	>Stat	3.78333	1.29333	DOWN	-2.92526	1.12808e-05	0.000494732	YES	YES
NM_001274231.2	>Annotation	NM_001274231	FBgn0034935	CG13565	SO0001217:protein_coding_gene	Orcokinin	Orcokinin	>Expression	1071	9.23	11.38	7.95	25.89	21.84	23.37	>Stat	9.52	23.7	UP	2.4895	1.3131e-13	3.03263e-11	YES	YES
NM_001316499.1	>Annotation	NM_001316499	FBgn0040609	CG3348	SO0001217:protein_coding_gene	-	CG3348	>Expression	561	22.81	19.96	19.91	33.32	28.9	33.86	>Stat	20.8933	32.0267	UP	1.53287	7.31048e-05	0.0025688	YES	YES
NM_170641.3	>Annotation	NM_170641	FBgn0013576	CG32464	SO0001217:protein_coding_gene	mustard	mtd	>Expression	3783	1.3	2.65	2.62	3.57	6.62	5.48	>Stat	2.19	5.22333	UP	2.38508	0.000796174	0.0192685	YES	YES
NM_142098.4	>Annotation	NM_142098	FBgn0038223	CG8538	SO0001217:protein_coding_gene	Aftiphilin	Afti	>Expression	3923	0	1.24	0	0	0	0	>Stat	0.413333	0	DOWN	-INF	1.85562e-08	1.53145e-06	YES	YES
NM_001275024.1	>Annotation	NM_001275024	FBgn0036640	CG4118	SO0001217:protein_coding_gene	nuclear RNA export factor 2	nxf2	>Expression	2723	0.62	1.22	0.72	0.34	0.27	0.16	>Stat	0.853333	0.256667	DOWN	-3.32468	0.00138413	0.0304913	YES	YES
NM_001273415.1	>Annotation	NM_001273415	FBgn0051716	CG31716	SO0001217:protein_coding_gene	CCR4-NOT transcription complex subunit 4	Cnot4	>Expression	3612	2.69	4.61	4.86	6.67	7.4	7.16	>Stat	4.05333	7.07667	UP	1.74589	0.00182774	0.0384135	YES	YES
NM_176508.3	>Annotation	NM_176508	FBgn0038475	CG3962	SO0001217:protein_coding_gene	Keap1	Keap1	>Expression	2712	9.98	9.58	7.65	15.09	13.67	12.7	>Stat	9.07	13.82	UP	1.5237	6.0143e-06	0.000279606	YES	YES
NM_135257.1	>Annotation	NM_135257	FBgn0031894	CG4496	SO0001217:protein_coding_gene	-	CG4496	>Expression	2238	4.64	0	0	0	0	0	>Stat	1.54667	0	DOWN	-INF	9.99646e-09	9.2051e-07	YES	YES
NM_164572.2	>Annotation	NM_164572	FBgn0031589	CG3714	SO0001217:protein_coding_gene	Nicotinate phosphoribosyltransferase	Naprt	>Expression	2532	54.65	53.24	49.48	95.8	83.21	85.56	>Stat	52.4567	88.19	UP	1.6812	4.74429e-31	5.66113e-28	YES	YES
novel.8594.1	>Annotation							>Expression	1739	0	386.98	0	0.1	0	0	>Stat	128.993	0.0333333	DOWN	-3869.8	0.00166891	0.0357474	YES	YES
NM_001299931.1	>Annotation	NM_001299931	FBgn0085442	CG34413	SO0001217:protein_coding_gene	Na,K-ATPase Interacting	NKAIN	>Expression	2366	2.17	1.54	2.09	0.78	0.38	0.96	>Stat	1.93333	0.706667	DOWN	-2.73585	0.000342014	0.00954805	YES	YES
NR_124526.1	>Annotation	NR_124526	FBgn0050055	CR30055	SO0002127:lncRNA_gene	long non-coding RNA:CR30055	lncRNA:CR30055	>Expression	840	0	0	0.19	2.49	2.32	1.81	>Stat	0.0633333	2.20667	UP	34.8421	1.27799e-05	0.00054871	YES	YES
NM_001260468.2	>Annotation	NM_001260468	FBgn0039883	CG1976	SO0001217:protein_coding_gene	Rho GTPase activating protein at 100F	RhoGAP100F	>Expression	10511	0.62	0.53	0.46	0.97	1.1	0.83	>Stat	0.536667	0.966667	UP	1.80124	4.0237e-05	0.00152422	YES	YES
NM_001299957.1	>Annotation	NM_001299957	FBgn0027587	CG7028	SO0001217:protein_coding_gene	Pre-mRNA processing factor 4 kinase	Prp4k	>Expression	2990	3.18	1.32	1.92	4.02	7.42	4.46	>Stat	2.14	5.3	UP	2.47664	0.000842343	0.0201193	YES	YES
NM_141840.1	>Annotation	NM_141840	FBgn0262081	CG42317	SO0001217:protein_coding_gene	C-terminal Src kinase	Csk	>Expression	4088	0.92	1.54	1.45	2.91	2.58	3.4	>Stat	1.30333	2.96333	UP	2.27366	1.53116e-05	0.00064201	YES	YES
NM_169698.3	>Annotation	NM_169698	FBgn0027948	CG5000	SO0001217:protein_coding_gene	mini spindles	msps	>Expression	7431	13.76	15.46	15.56	10.8	11.23	7.5	>Stat	14.9267	9.84333	DOWN	-1.51642	0.000102704	0.00343602	YES	YES
novel.941.2	>Annotation							>Expression	16624	0	0	0	0	0	2.39	>Stat	0	0.796667	UP	INF	1.01876e-09	1.24681e-07	YES	YES
NM_167726.2	>Annotation	NM_167726	FBgn0031148	CG1753	SO0001217:protein_coding_gene	Cystathionine beta-synthase	Cbs	>Expression	1990	29.96	28.37	24.52	45.16	47.21	43.08	>Stat	27.6167	45.15	UP	1.63488	5.52101e-14	1.37488e-11	YES	YES
NM_001104487.2	>Annotation	NM_001104487	FBgn0039600	CG1646	SO0001217:protein_coding_gene	pre-mRNA processing factor 39	Prp39	>Expression	3582	0	0	0	0	0	2.54	>Stat	0	0.846667	UP	INF	2.73232e-08	2.12055e-06	YES	YES
NM_001202239.2	>Annotation	NM_001202239	FBgn0026620	CG9765	SO0001217:protein_coding_gene	transforming acidic coiled-coil protein	tacc	>Expression	4554	10.51	13.78	10.88	7.59	8.37	6.05	>Stat	11.7233	7.33667	DOWN	-1.59791	8.9663e-05	0.00307517	YES	YES
NM_137003.4	>Annotation	NM_137003	FBgn0033809	CG4630	SO0001217:protein_coding_gene	-	CG4630	>Expression	2121	1.41	1.69	1.05	3.89	3.04	2.41	>Stat	1.38333	3.11333	UP	2.2506	0.000353109	0.00980495	YES	YES
novel.1182.8	>Annotation							>Expression	16152	0.06	0.06	0.7	0	0	0	>Stat	0.273333	0	DOWN	-INF	3.26172e-07	1.96651e-05	YES	YES
NM_138163.2	>Annotation	NM_138163	FBgn0035106	CG7036	SO0001217:protein_coding_gene	rhinoceros	rno	>Expression	10801	1.73	2.96	2.04	1.26	1.08	0.76	>Stat	2.24333	1.03333	DOWN	-2.17097	6.5512e-05	0.0023335	YES	YES
NM_165414.2	>Annotation	NM_165414	FBgn0039972	CG17018	SO0001217:protein_coding_gene	Meiosis regulator and mRNA stability factor 1	Marf1	>Expression	4395	1.44	0.17	0	0	0	0	>Stat	0.536667	0	DOWN	-INF	0.00205338	0.0419135	YES	YES
NM_001298911.1	>Annotation	NM_001298911	FBgn0040233	CG33694	SO0001217:protein_coding_gene	CENP-ana	cana	>Expression	5279	2.72	1.4	1.82	2.87	4.04	5.94	>Stat	1.98	4.28333	UP	2.1633	0.0012114	0.0272738	YES	YES
NM_001274872.1	>Annotation	NM_001274872	FBgn0036365	CG10732	SO0001217:protein_coding_gene	combover	cmb	>Expression	5206	1.31	1.17	1.82	0.85	0.55	0.83	>Stat	1.43333	0.743333	DOWN	-1.92825	0.000921246	0.0216606	YES	YES
NM_137157.4	>Annotation	NM_137157	FBgn0033979	CG10243	SO0001217:protein_coding_gene	Cytochrome P450 6a19	Cyp6a19	>Expression	1694	0.38	0.26	0.34	1.11	0.96	1.28	>Stat	0.326667	1.11667	UP	3.41837	0.000103338	0.00344919	YES	YES
NM_001298065.1	>Annotation	NM_001298065	FBgn0029979	CG10777	SO0001217:protein_coding_gene	maheshvara	mahe	>Expression	6384	0	1.39	0	0	0	0	>Stat	0.463333	0	DOWN	-INF	1.00879e-08	9.25954e-07	YES	YES
novel.10808.4	>Annotation							>Expression	6983	0	0	0	0	0	1.83	>Stat	0	0.61	UP	INF	1.24975e-08	1.11496e-06	YES	YES
NM_057933.5	>Annotation	NM_057933	FBgn0020764	CG3017	SO0001217:protein_coding_gene	Aminolevulinate synthase	Alas	>Expression	1842	46.1	45.96	42.72	84.39	75.34	74.81	>Stat	44.9267	78.18	UP	1.74017	3.38296e-36	5.09901e-33	YES	YES
NM_168939.3	>Annotation	NM_168939	FBgn0052448	CG32448	SO0001217:protein_coding_gene	-	CG32448	>Expression	356	116.95	100.07	90.6	172.78	147.25	154.03	>Stat	102.54	158.02	UP	1.54106	0.00013495	0.00435704	YES	YES
NM_001170076.2	>Annotation	NM_001170076	FBgn0037541	CG2747	SO0001217:protein_coding_gene	-	CG2747	>Expression	7026	2.59	2.55	2.73	1.81	1.21	1.57	>Stat	2.62333	1.53	DOWN	-1.7146	6.66399e-07	3.82452e-05	YES	YES
NM_166793.4	>Annotation	NM_166793	FBgn0025726	CG2999	SO0001217:protein_coding_gene	unc-13	unc-13	>Expression	9778	0.32	0.07	0.25	0	0	0	>Stat	0.213333	0	DOWN	-INF	2.42471e-07	1.49976e-05	YES	YES
NM_079024.3	>Annotation	NM_079024	FBgn0013771	CG10246	SO0001217:protein_coding_gene	Cytochrome P450 6a9	Cyp6a9	>Expression	1964	3.81	3.25	2.44	6.82	7.07	7.89	>Stat	3.16667	7.26	UP	2.29263	7.74978e-09	7.42268e-07	YES	YES
NM_001260002.2	>Annotation	NM_001260002	FBgn0264712	CG1172	SO0001217:protein_coding_gene	-	CG1172	>Expression	2443	4.21	4.71	4.02	6.46	7.21	5.82	>Stat	4.31333	6.49667	UP	1.50618	0.000338421	0.00947381	YES	YES
NM_001258559.2	>Annotation	NM_001258559	FBgn0003159	CG2841	SO0001217:protein_coding_gene	-	CG2841	>Expression	4955	0	0	0.01	0.22	0.25	0.41	>Stat	0.00333333	0.293333	UP	88	1.1416e-07	7.63859e-06	YES	YES
NM_170468.2	>Annotation	NM_170468	FBgn0051029	CG31029	SO0001217:protein_coding_gene	-	CG31029	>Expression	3002	0.91	0.87	0.85	1.74	1.84	1.9	>Stat	0.876667	1.82667	UP	2.08365	2.49474e-06	0.000127125	YES	YES
NM_134580.3	>Annotation	NM_134580	FBgn0031148	CG1753	SO0001217:protein_coding_gene	Cystathionine beta-synthase	Cbs	>Expression	1911	2.6	2.18	2.96	5.15	4.25	5.89	>Stat	2.58	5.09667	UP	1.97545	1.0267e-05	0.000454446	YES	YES
NM_001259108.2	>Annotation	NM_001259108	FBgn0010382	CG3938	SO0001217:protein_coding_gene	Cyclin E	CycE	>Expression	3363	0.27	0.32	0.21	0	0	0	>Stat	0.266667	0	DOWN	-INF	7.51923e-06	0.000344537	YES	YES
NM_001274190.2	>Annotation	NM_001274190	FBgn0034598	CG4266	SO0001217:protein_coding_gene	-	CG4266	>Expression	4346	2.27	3.07	4.1	0	0	0	>Stat	3.14667	0	DOWN	-INF	1.42559e-17	5.30209e-15	YES	YES
novel.7812.1	>Annotation							>Expression	9288	9.68	11.81	8.3	6.58	7.26	5.81	>Stat	9.93	6.55	DOWN	-1.51603	0.000166083	0.00515867	YES	YES
NM_001274545.2	>Annotation	NM_001274545	FBgn0001258	CG10160	SO0001217:protein_coding_gene	Lactate dehydrogenase	Ldh	>Expression	1778	4.82	2.86	3.48	11.54	8.47	12.79	>Stat	3.72	10.9333	UP	2.93907	6.37201e-10	7.93398e-08	YES	YES
NM_164669.3	>Annotation	NM_164669	FBgn0001942	CG9075	SO0001217:protein_coding_gene	eukaryotic translation initiation factor 4A	eIF4A	>Expression	1847	46.17	38.92	42.75	35.53	26.1	21.38	>Stat	42.6133	27.67	DOWN	-1.54006	0.000160242	0.0050186	YES	YES
NM_142070.3	>Annotation	NM_142070	FBgn0038194	CG3050	SO0001217:protein_coding_gene	Cytochrome P450 6d5	Cyp6d5	>Expression	1640	1.72	1.84	1.42	5.15	5.99	4.81	>Stat	1.66	5.31667	UP	3.20281	2.26608e-12	4.47559e-10	YES	YES
NM_170087.2	>Annotation	NM_170087	FBgn0039109	CG10365	SO0001217:protein_coding_gene	-	CG10365	>Expression	1713	2.79	2.36	2.3	5.04	3.86	4.2	>Stat	2.48333	4.36667	UP	1.75839	9.49722e-05	0.00323018	YES	YES
NM_001144513.3	>Annotation	NM_001144513	FBgn0261556	CG42674	SO0001217:protein_coding_gene	-	CG42674	>Expression	9727	0	0	0	0	0.84	0	>Stat	0	0.28	UP	INF	3.03052e-08	2.31435e-06	YES	YES
NM_168684.2	>Annotation	NM_168684	FBgn0036662	CG9706	SO0001217:protein_coding_gene	-	CG9706	>Expression	1826	0	0	0	0.23	0.28	0.43	>Stat	0	0.313333	UP	INF	0.000377337	0.0103706	YES	YES
NM_001014723.2	>Annotation	NM_001014723	FBgn0029723	CG6986	SO0001217:protein_coding_gene	Proctolin receptor	Proc-R	>Expression	3005	0.21	0.15	0.25	0.71	0.46	1.04	>Stat	0.203333	0.736667	UP	3.62295	0.000618467	0.0156187	YES	YES
novel.9478.1	>Annotation							>Expression	3020	1.76	1.95	0.93	4.95	4.07	4.59	>Stat	1.54667	4.53667	UP	2.93319	4.38005e-07	2.60781e-05	YES	YES
NM_001298158.1	>Annotation	NM_001298158	FBgn0052672	CG32672	SO0001217:protein_coding_gene	Autophagy-related 8a	Atg8a	>Expression	1010	1.73	1.14	1.27	3.71	3.23	3.49	>Stat	1.38	3.47667	UP	2.51932	0.000102594	0.00343602	YES	YES
NM_132262.3	>Annotation	NM_132262	FBgn0030049	CG11265	SO0001217:protein_coding_gene	Topoisomerase related function 4-1	Trf4-1	>Expression	4238	0.89	0.86	1.24	2.8	1.39	1.88	>Stat	0.996667	2.02333	UP	2.0301	0.00192464	0.0399598	YES	YES
NM_080203.2	>Annotation	NM_080203	FBgn0002354	CG7620	SO0001217:protein_coding_gene	lethal (3) 87Df	l(3)87Df	>Expression	551	39.68	38.7	34.04	58.49	53.86	58.39	>Stat	37.4733	56.9133	UP	1.51877	1.03971e-07	7.02245e-06	YES	YES
NM_001298125.1	>Annotation	NM_001298125	FBgn0261260	CG42611	SO0001217:protein_coding_gene	Megalin	mgl	>Expression	15850	0.61	0.63	0.42	0.3	0.13	0.17	>Stat	0.553333	0.2	DOWN	-2.76667	6.30555e-05	0.00227429	YES	YES
NM_166030.2	>Annotation	NM_166030	FBgn0002643	CG8118	SO0001217:protein_coding_gene	mastermind	mam	>Expression	7590	0.43	0.71	1.05	0.03	0	0	>Stat	0.73	0.01	DOWN	-73	2.00397e-11	3.4365e-09	YES	YES
NM_143291.2	>Annotation	NM_143291	FBgn0039500	CG5984	SO0001217:protein_coding_gene	-	CG5984	>Expression	1447	4.81	5.07	3.93	7.29	6.79	7.01	>Stat	4.60333	7.03	UP	1.52715	0.00077315	0.018877	YES	YES
novel.516.2	>Annotation							>Expression	2258	2.76	2.29	2.84	3.64	4.23	4.44	>Stat	2.63	4.10333	UP	1.5602	0.000793088	0.0192642	YES	YES
NM_057983.4	>Annotation	NM_057983	FBgn0023495	CG8823	SO0001217:protein_coding_gene	Lip3	Lip3	>Expression	1434	0.68	1.23	1.14	2.53	3.14	3.06	>Stat	1.01667	2.91	UP	2.8623	6.86746e-05	0.00242803	YES	YES
NM_080329.3	>Annotation	NM_080329	FBgn0002707	CG3697	SO0001217:protein_coding_gene	meiotic 9	mei-9	>Expression	3606	1.19	0	0.9	0	0	0	>Stat	0.696667	0	DOWN	-INF	0.00111959	0.0255277	YES	YES
NM_135562.4	>Annotation	NM_135562	FBgn0032252	CG6232	SO0001217:protein_coding_gene	lonely heart	loh	>Expression	3097	4.2	3.54	3.25	6.58	6.57	6.6	>Stat	3.66333	6.58333	UP	1.79709	2.83211e-11	4.6882e-09	YES	YES
NM_139617.2	>Annotation	NM_139617	FBgn0035512	CG15008	SO0001217:protein_coding_gene	Cuticular protein 64Ac	Cpr64Ac	>Expression	890	1.74	0.88	0.88	4.53	4.45	3.89	>Stat	1.16667	4.29	UP	3.67714	5.9772e-06	0.000278334	YES	YES
novel.1119.2	>Annotation							>Expression	2895	1.55	0.32	0.56	0	0	0	>Stat	0.81	0	DOWN	-INF	2.47097e-07	1.51854e-05	YES	YES
NM_001276171.1	>Annotation	NM_001276171	FBgn0266411	CG45051	SO0001217:protein_coding_gene	similar	sima	>Expression	4704	5.11	4.28	5.38	10.43	7.85	9.06	>Stat	4.92333	9.11333	UP	1.85105	7.58318e-12	1.3921e-09	YES	YES
NM_138225.3	>Annotation	NM_138225	FBgn0035173	CG13907	SO0001217:protein_coding_gene	-	CG13907	>Expression	4723	15.28	15.68	16.41	11.14	10.01	9.64	>Stat	15.79	10.2633	DOWN	-1.53849	9.97832e-19	4.14144e-16	YES	YES
novel.3016.2	>Annotation							>Expression	2881	0.24	0.4	0.19	0	0	0	>Stat	0.276667	0	DOWN	-INF	5.10665e-05	0.00188946	YES	YES
NM_001299504.1	>Annotation	NM_001299504	FBgn0015714	CG10241	SO0001217:protein_coding_gene	Cytochrome P450 6a17	Cyp6a17	>Expression	1727	6.57	5.92	6.04	16.18	15.31	17.59	>Stat	6.17667	16.36	UP	2.64868	3.30379e-34	4.54184e-31	YES	YES
NM_166349.3	>Annotation	NM_166349	FBgn0263391	CG43443	SO0001217:protein_coding_gene	hu li tai shao	hts	>Expression	4100	3.08	2.42	2.45	1.71	1.76	1.69	>Stat	2.65	1.72	DOWN	-1.5407	8.08776e-05	0.00281089	YES	YES
novel.7512.12	>Annotation							>Expression	6458	36.29	28.36	31.99	21.42	21.92	20.74	>Stat	32.2133	21.36	DOWN	-1.50811	4.97618e-14	1.25007e-11	YES	YES
novel.10808.7	>Annotation							>Expression	7144	2.96	3.51	2.89	1.72	2.46	1.79	>Stat	3.12	1.99	DOWN	-1.56784	0.000911646	0.0214801	YES	YES
NM_164885.3	>Annotation	NM_164885	FBgn0011584	CG4758	SO0001217:protein_coding_gene	Translocation protein 1	Trp1	>Expression	2093	12.54	13.87	16.5	9.56	9.93	8.35	>Stat	14.3033	9.28	DOWN	-1.54131	2.67799e-05	0.00105202	YES	YES
novel.2396.2	>Annotation							>Expression	1187	2.3	2.41	1.43	4.79	5.02	4.23	>Stat	2.04667	4.68	UP	2.28664	0.000113398	0.00373705	YES	YES
NM_206263.4	>Annotation	NM_206263	FBgn0035424	CG11505	SO0001217:protein_coding_gene	La-related protein 4B	Larp4B	>Expression	9523	3.87	3.29	4.52	2.67	2.57	2.1	>Stat	3.89333	2.44667	DOWN	-1.59128	2.35196e-06	0.000120635	YES	YES
NM_001260187.1	>Annotation	NM_001260187	FBgn0038296	CG6752	SO0001217:protein_coding_gene	-	CG6752	>Expression	4276	0	0	0	1.59	0.18	0.02	>Stat	0	0.596667	UP	INF	0.000164168	0.00511027	YES	YES
novel.9422.1	>Annotation							>Expression	6165	1.25	0.91	0.87	1.78	2.06	1.76	>Stat	1.01	1.86667	UP	1.84818	1.30534e-05	0.00055878	YES	YES
NM_001007096.3	>Annotation	NM_001007096	FBgn0261360	CG42637	SO0001217:protein_coding_gene	-	CG42637	>Expression	6200	0.72	1.12	1.21	2.03	3	3.37	>Stat	1.01667	2.8	UP	2.7541	1.8568e-06	9.66819e-05	YES	YES
NM_001299424.1	>Annotation	NM_001299424	FBgn0011592	CG8581	SO0001217:protein_coding_gene	frazzled	fra	>Expression	6293	15.03	10.73	9.65	16.02	20.61	19.24	>Stat	11.8033	18.6233	UP	1.5778	0.000289321	0.00830549	YES	YES
novel.6002.1	>Annotation							>Expression	3820	7.25	6.37	5.72	10.38	9.69	9.75	>Stat	6.44667	9.94	UP	1.54188	1.70124e-09	1.95663e-07	YES	YES
novel.8436.1	>Annotation							>Expression	513	10.74	6.61	7.39	0.22	2.74	1.68	>Stat	8.24667	1.54667	DOWN	-5.3319	0.00161625	0.0347756	YES	YES
NM_001274595.1	>Annotation	NM_001274595	FBgn0268063	CG32372	SO0001217:protein_coding_gene	larval translucida	ltl	>Expression	4108	0.38	0.16	0.11	0.9	0.65	1.16	>Stat	0.216667	0.903333	UP	4.16923	0.000291763	0.00836387	YES	YES
NM_168860.2	>Annotation	NM_168860	FBgn0052425	CG32425	SO0001217:protein_coding_gene	-	CG32425	>Expression	2813	2.06	1.88	1.03	0.82	0.72	0.8	>Stat	1.65667	0.78	DOWN	-2.12393	0.0019434	0.0402714	YES	YES
NM_136449.3	>Annotation	NM_136449	FBgn0033188	CG1600	SO0001217:protein_coding_gene	Death resistor Adh domain containing target	Drat	>Expression	1938	58.52	55.05	57.03	38.27	35.55	35.44	>Stat	56.8667	36.42	DOWN	-1.56141	4.84907e-48	1.73585e-44	YES	YES
NM_001202002.2	>Annotation	NM_001202002	FBgn0264962	CG10228	SO0001217:protein_coding_gene	Pcf11 cleavage and polyadenylation factor subunit	Pcf11	>Expression	5979	0	0	1.27	0	0	0	>Stat	0.423333	0	DOWN	-INF	1.67405e-09	1.93312e-07	YES	YES
NM_057581.5	>Annotation	NM_057581	FBgn0010222	CG18466	SO0001217:protein_coding_gene	NAD-dependent methylenetetrahydrofolate dehydrogenase	Nmdmc	>Expression	1257	4.85	5.69	8.31	14.82	19.9	19.71	>Stat	6.28333	18.1433	UP	2.88753	2.20077e-08	1.75559e-06	YES	YES
novel.8880.6	>Annotation							>Expression	6341	1.38	0	0	0	0.01	0	>Stat	0.46	0.00333333	DOWN	-138	1.17936e-08	1.05876e-06	YES	YES
NM_001202085.2	>Annotation	NM_001202085	FBgn0262035	CG42846	SO0001217:protein_coding_gene	-	CG42846	>Expression	564	24.9	22.8	18.03	39.83	36.8	39.71	>Stat	21.91	38.78	UP	1.76997	2.32366e-08	1.83826e-06	YES	YES
NM_133139.2	>Annotation	NM_133139	FBgn0031002	CG14196	SO0001217:protein_coding_gene	-	CG14196	>Expression	2455	2.43	1.94	1.84	3.85	3.64	3.67	>Stat	2.07	3.72	UP	1.7971	2.52352e-06	0.000128299	YES	YES
NM_169583.3	>Annotation	NM_169583	FBgn0285955	CG34389	SO0001217:protein_coding_gene	crossveinless c	cv-c	>Expression	4478	1.23	0.84	1.16	2.63	2.88	3.31	>Stat	1.07667	2.94	UP	2.73065	4.07086e-12	7.87711e-10	YES	YES
novel.3576.6	>Annotation							>Expression	5067	0.57	0.75	1.82	0	0	0	>Stat	1.04667	0	DOWN	-INF	1.96029e-11	3.38345e-09	YES	YES
NM_165471.3	>Annotation	NM_165471	FBgn0286511	CG12110	SO0001217:protein_coding_gene	Phospholipase D	Pld	>Expression	4704	1.79	0.37	1.77	5.72	4.09	2.91	>Stat	1.31	4.24	UP	3.23664	0.00182826	0.0384135	YES	YES
NM_170332.2	>Annotation	NM_170332	FBgn0046247	CG5938	SO0001217:protein_coding_gene	-	CG5938	>Expression	1401	26.2	24.87	22.6	14.35	15.95	12.42	>Stat	24.5567	14.24	DOWN	-1.72449	3.15588e-10	4.16489e-08	YES	YES
NM_001300484.1	>Annotation	NM_001300484	FBgn0038745	CG4538	SO0001217:protein_coding_gene	Caseinolytic protease chaperone subunit	ClpX	>Expression	3244	0.15	0.19	0.31	0	0	0	>Stat	0.216667	0	DOWN	-INF	9.82676e-05	0.00332646	YES	YES
novel.2834.7	>Annotation							>Expression	3477	4.36	4.05	3.18	1.69	2.35	1.7	>Stat	3.86333	1.91333	DOWN	-2.01916	5.42334e-06	0.000256717	YES	YES
novel.11029.2	>Annotation							>Expression	10701	1.94	1.89	2.09	1.11	1.65	1.11	>Stat	1.97333	1.29	DOWN	-1.52972	0.0015298	0.0331141	YES	YES
NM_001170133.2	>Annotation	NM_001170133	FBgn0004587	CG10851	SO0001217:protein_coding_gene	B52	B52	>Expression	3966	9.85	6.2	8.15	3.33	4.82	2.41	>Stat	8.06667	3.52	DOWN	-2.29167	2.08875e-05	0.000847276	YES	YES
NM_001169440.2	>Annotation	NM_001169440	FBgn0032006	CG8222	SO0001217:protein_coding_gene	PDGF- and VEGF-receptor related	Pvr	>Expression	5627	0.04	0.53	1.02	0	0	0	>Stat	0.53	0	DOWN	-INF	3.85097e-06	0.00018724	YES	YES
NM_079295.4	>Annotation	NM_079295	FBgn0011802	CG6539	SO0001217:protein_coding_gene	Gemin 3	Gem3	>Expression	3423	12.13	10.13	11.09	7.24	5.13	7.07	>Stat	11.1167	6.48	DOWN	-1.71553	3.25149e-08	2.46339e-06	YES	YES
NM_001300247.1	>Annotation	NM_001300247	FBgn0037332	CG14670	SO0001217:protein_coding_gene	Holocarboxylase synthetase	Hcs	>Expression	3847	0.81	1.19	1.06	1.59	2.36	2.61	>Stat	1.02	2.18667	UP	2.14379	0.000514821	0.0135013	YES	YES
NM_078741.4	>Annotation	NM_078741	FBgn0260817	CG8825	SO0001217:protein_coding_gene	glaikit	gkt	>Expression	2221	2.4	2.44	2.59	3.78	3.48	4.26	>Stat	2.47667	3.84	UP	1.55047	0.000642846	0.016149	YES	YES
NM_001299715.1	>Annotation	NM_001299715	FBgn0034543	CG30152	SO0001217:protein_coding_gene	galla-1	galla-1	>Expression	599	25.29	27.32	24.57	60.09	48.51	56.19	>Stat	25.7267	54.93	UP	2.13514	3.42589e-16	1.09012e-13	YES	YES
NM_001259184.1	>Annotation	NM_001259184	FBgn0011202	CG1768	SO0001217:protein_coding_gene	diaphanous	dia	>Expression	3797	1.69	2.45	0.83	6.83	5.28	3.2	>Stat	1.65667	5.10333	UP	3.08048	0.000336419	0.0094362	YES	YES
NM_205904.2	>Annotation	NM_205904	FBgn0000721	CG10033	SO0001217:protein_coding_gene	foraging	for	>Expression	4581	0.84	0.84	0	0	0	0	>Stat	0.56	0	DOWN	-INF	0.000749187	0.0184003	YES	YES
novel.6818.3	>Annotation							>Expression	3803	1.4	0.85	2.31	0.37	0.73	0.3	>Stat	1.52	0.466667	DOWN	-3.25714	0.0015891	0.0342171	YES	YES
NM_001273585.1	>Annotation	NM_001273585	FBgn0000406	CG13279	SO0001217:protein_coding_gene	Cytochrome b5-related	Cyt-b5-r	>Expression	1557	1.5	1.67	2.83	5.82	3.97	3.65	>Stat	2	4.48	UP	2.24	0.00178963	0.0378796	YES	YES
NM_001032055.3	>Annotation	NM_001032055	FBgn0260439	CG17291	SO0001217:protein_coding_gene	Protein phosphatase 2A at 29B	Pp2A-29B	>Expression	2342	1.65	1.45	1.24	2.75	2.14	2.35	>Stat	1.44667	2.41333	UP	1.6682	0.00211203	0.0427753	YES	YES
NM_001316530.1	>Annotation	NM_001316530	FBgn0037251	CG9804	SO0001217:protein_coding_gene	-	CG9804	>Expression	943	15.82	13.97	14.4	24.61	21.05	22.26	>Stat	14.73	22.64	UP	1.537	2.23333e-07	1.40209e-05	YES	YES
NM_206547.2	>Annotation	NM_206547	FBgn0039109	CG10365	SO0001217:protein_coding_gene	-	CG10365	>Expression	1642	68.33	65.4	61.3	105.43	99.73	104.37	>Stat	65.01	103.177	UP	1.58709	4.14229e-39	6.97805e-36	YES	YES
NM_142431.1	>Annotation	NM_142431	FBgn0011481	CG7187	SO0001217:protein_coding_gene	Sequence-specific single-stranded DNA-binding protein	Ssdp	>Expression	3155	2.48	2.6	0.68	0.05	0	0	>Stat	1.92	0.0166667	DOWN	-115.2	2.76414e-09	2.96478e-07	YES	YES
novel.5832.1	>Annotation							>Expression	7850	1.56	1.08	1.34	2.46	2.95	2.36	>Stat	1.32667	2.59	UP	1.95226	5.80357e-08	4.14471e-06	YES	YES
NM_001169518.1	>Annotation	NM_001169518	FBgn0032587	CG5953	SO0001217:protein_coding_gene	-	CG5953	>Expression	2535	1.09	0.93	0.48	2.73	4.87	2.04	>Stat	0.833333	3.21333	UP	3.856	5.55819e-05	0.0020303	YES	YES
novel.5931.2	>Annotation							>Expression	2140	12.38	10.29	11.42	13.57	18.59	19.47	>Stat	11.3633	17.21	UP	1.51452	0.000809149	0.0195054	YES	YES
novel.8740.1	>Annotation							>Expression	1440	5.92	7.11	5.03	20.68	16.36	19.89	>Stat	6.02	18.9767	UP	3.15227	1.44757e-19	6.37778e-17	YES	YES
NM_079575.2	>Annotation	NM_079575	FBgn0002868	CG9470	SO0001217:protein_coding_gene	Metallothionein A	MtnA	>Expression	329	303.05	272.04	189.13	470.43	373.44	442.23	>Stat	254.74	428.7	UP	1.68289	4.86911e-15	1.36708e-12	YES	YES
NM_170103.2	>Annotation	NM_170103	FBgn0005674	CG5394	SO0001217:protein_coding_gene	Glutamyl-prolyl-tRNA synthetase	GluProRS	>Expression	3151	8.71	6.81	11.28	20.06	14.2	27.37	>Stat	8.93333	20.5433	UP	2.29963	8.2533e-06	0.000375172	YES	YES
NM_132509.2	>Annotation	NM_132509	FBgn0266421	CG15220	SO0001217:protein_coding_gene	Replication protein A3	RPA3	>Expression	541	126.85	115.42	115	84.42	76.04	70.28	>Stat	119.09	76.9133	DOWN	-1.54837	1.65583e-11	2.96374e-09	YES	YES
novel.3138.12	>Annotation							>Expression	9755	1.47	1.71	1.22	0.56	0.99	0.64	>Stat	1.46667	0.73	DOWN	-2.00913	0.000410368	0.0111819	YES	YES
NM_001260206.1	>Annotation	NM_001260206	FBgn0287225	CG6815	SO0001217:protein_coding_gene	belphegor	bor	>Expression	2404	10.54	16.66	10.04	24.83	20.11	20.49	>Stat	12.4133	21.81	UP	1.75698	0.000550841	0.0142755	YES	YES
NM_001169313.1	>Annotation	NM_001169313	FBgn0030882	CG6835	SO0001217:protein_coding_gene	Glutathione synthetase 1	Gss1	>Expression	1789	0	0	0	0.24	1.62	0.32	>Stat	0	0.726667	UP	INF	0.000104874	0.00348826	YES	YES
NM_001275860.1	>Annotation	NM_001275860	FBgn0038842	CG5630	SO0001217:protein_coding_gene	hadley	hdly	>Expression	2132	5.45	5.12	5.64	6.98	9.47	8.28	>Stat	5.40333	8.24333	UP	1.5256	0.00047481	0.0126607	YES	YES
NM_001104274.2	>Annotation	NM_001104274	FBgn0040256	CG6633	SO0001217:protein_coding_gene	UDP-glycosyltransferase family 35 member C1	Ugt35C1	>Expression	1671	11.04	10.74	7.76	17.64	16.11	16.88	>Stat	9.84667	16.8767	UP	1.71395	1.02845e-06	5.69684e-05	YES	YES
novel.4981.3	>Annotation							>Expression	4341	2.12	2.52	1.72	1.23	1.32	1.1	>Stat	2.12	1.21667	DOWN	-1.74247	0.000426058	0.0115544	YES	YES
NM_170630.2	>Annotation	NM_170630	FBgn0035989	CG3967	SO0001217:protein_coding_gene	alpha-tubulin acetylase	Atat	>Expression	2196	1.55	0.69	0.71	0	0	0	>Stat	0.983333	0	DOWN	-INF	2.7002e-08	2.10131e-06	YES	YES
NM_001275832.1	>Annotation	NM_001275832	FBgn0016917	CG4257	SO0001217:protein_coding_gene	Signal-transducer and activator of transcription protein at 92E	Stat92E	>Expression	2917	1.25	1.59	1.53	0.83	0.74	0.78	>Stat	1.45667	0.783333	DOWN	-1.85957	0.000525949	0.0137303	YES	YES
NM_134516.3	>Annotation	NM_134516	FBgn0052529	CG32529	SO0001217:protein_coding_gene	Histone gene-specific Epigenetic Repressor in late S phase	Hers	>Expression	9826	2.64	2.65	1.44	1.22	1.31	0.73	>Stat	2.24333	1.08667	DOWN	-2.06442	0.00112089	0.025537	YES	YES
novel.50.5	>Annotation							>Expression	2886	3.59	2.58	4.61	1.9	2.12	1.52	>Stat	3.59333	1.84667	DOWN	-1.94585	0.000486448	0.0129109	YES	YES
novel.10650.1	>Annotation							>Expression	1382	8.7	7.7	5.4	15.88	9.89	13.57	>Stat	7.26667	13.1133	UP	1.80459	0.000840699	0.0200968	YES	YES
NM_143311.3	>Annotation	NM_143311	FBgn0039525	CG5646	SO0001217:protein_coding_gene	-	CG5646	>Expression	1273	13.76	11.74	13.02	31.59	29.73	29.05	>Stat	12.84	30.1233	UP	2.34605	5.10035e-40	9.12898e-37	YES	YES
NM_167826.2	>Annotation	NM_167826	FBgn0004373	CG7004	SO0001217:protein_coding_gene	four wheel drive	fwd	>Expression	5586	4.25	5.37	3.86	2.66	3.01	2.44	>Stat	4.49333	2.70333	DOWN	-1.66215	5.84659e-05	0.0021275	YES	YES
NM_080131.5	>Annotation	NM_080131	FBgn0011205	CG5725	SO0001217:protein_coding_gene	fumble	fbl	>Expression	2386	2.48	2.48	2.64	1.49	1.43	1.3	>Stat	2.53333	1.40667	DOWN	-1.80095	2.3856e-05	0.000951517	YES	YES
NM_001144453.2	>Annotation	NM_001144453	FBgn0016070	CG5263	SO0001217:protein_coding_gene	smaug	smg	>Expression	4465	0	0	0	0	0	1.1	>Stat	0	0.366667	UP	INF	4.69806e-08	3.47656e-06	YES	YES
NM_078737.3	>Annotation	NM_078737	FBgn0031461	CG16987	SO0001217:protein_coding_gene	dawdle	daw	>Expression	2693	7.82	9.98	6.28	34.28	29.84	31.29	>Stat	8.02667	31.8033	UP	3.96221	2.50566e-28	2.39191e-25	YES	YES
novel.3980.1	>Annotation							>Expression	1842	0.55	0.84	0.96	1.71	2.86	1.89	>Stat	0.783333	2.15333	UP	2.74894	0.00050814	0.0133751	YES	YES
NM_175969.3	>Annotation	NM_175969	FBgn0053113	CG33113	SO0001217:protein_coding_gene	Reticulon-like1	Rtnl1	>Expression	2700	70.43	62.63	66.32	38.56	42.19	40.99	>Stat	66.46	40.58	DOWN	-1.63775	1.93513e-29	2.05253e-26	YES	YES
NM_057806.5	>Annotation	NM_057806	FBgn0000406	CG13279	SO0001217:protein_coding_gene	Cytochrome b5-related	Cyt-b5-r	>Expression	1465	9.21	8.09	3.81	16.47	16.96	15.92	>Stat	7.03667	16.45	UP	2.33775	0.000102269	0.00343352	YES	YES
NM_001014752.4	>Annotation	NM_001014752	FBgn0261573	CG42687	SO0001217:protein_coding_gene	CoRest	CoRest	>Expression	3296	14.54	10.96	9.17	7.99	5.39	6.83	>Stat	11.5567	6.73667	DOWN	-1.71549	0.000112124	0.0036999	YES	YES
NM_001299607.1	>Annotation	NM_001299607	FBgn0085223	CG34194	SO0001217:protein_coding_gene	-	CG34194	>Expression	655	12.11	9.86	10.68	24.53	24.99	23.24	>Stat	10.8833	24.2533	UP	2.22848	1.96121e-11	3.38345e-09	YES	YES
novel.11206.6	>Annotation							>Expression	1719	0	0	0	0.67	2.21	2.03	>Stat	0	1.63667	UP	INF	1.41014e-08	1.22747e-06	YES	YES
novel.6656.5	>Annotation							>Expression	5244	0	0	0	1.32	0	0	>Stat	0	0.44	UP	INF	6.95815e-09	6.82423e-07	YES	YES
NM_135249.3	>Annotation	NM_135249	FBgn0031881	CG3476	SO0001217:protein_coding_gene	Mitochondrial Magnesium Exporter 1	MME1	>Expression	1245	74.32	70.3	71.46	113.9	105.18	109.34	>Stat	72.0267	109.473	UP	1.5199	3.11955e-43	6.38126e-40	YES	YES
NM_001260402.1	>Annotation	NM_001260402	FBgn0039507	CG3361	SO0001217:protein_coding_gene	martik	mrt	>Expression	2762	4.81	4.43	5.94	3.04	2.21	3.49	>Stat	5.06	2.91333	DOWN	-1.73684	0.000323165	0.00910905	YES	YES
NM_165068.2	>Annotation	NM_165068	FBgn0028509	CG31811	SO0001217:protein_coding_gene	Centaurin gamma 1A	CenG1A	>Expression	3516	3.14	2.37	4.87	7.47	11.11	14.23	>Stat	3.46	10.9367	UP	3.16089	4.86459e-07	2.86062e-05	YES	YES
NM_206757.2	>Annotation	NM_206757	FBgn0030719	CG9177	SO0001217:protein_coding_gene	eukaryotic translation initiation factor 5	eIF5	>Expression	2587	35.64	28.42	34.86	18.64	18.05	18.9	>Stat	32.9733	18.53	DOWN	-1.77946	3.02157e-21	1.63267e-18	YES	YES
NM_132942.3	>Annotation	NM_132942	FBgn0030796	CG4829	SO0001217:protein_coding_gene	-	CG4829	>Expression	2892	1.34	0.25	0.24	0	0	0	>Stat	0.61	0	DOWN	-INF	9.78645e-06	0.00043723	YES	YES
NM_001275935.1	>Annotation	NM_001275935	FBgn0262975	CG43286	SO0001217:protein_coding_gene	cap-n-collar	cnc	>Expression	6701	2.91	2.06	2.27	3.48	3.97	4.01	>Stat	2.41333	3.82	UP	1.58287	2.65657e-05	0.00104648	YES	YES
NM_140070.3	>Annotation	NM_140070	FBgn0036007	CG3424	SO0001217:protein_coding_gene	pathetic	path	>Expression	2772	230.07	207.85	215.85	335.19	340.88	333.65	>Stat	217.923	336.573	UP	1.54446	5.27478e-55	2.51765e-51	YES	YES
NM_001169929.2	>Annotation	NM_001169929	FBgn0035978	CG4347	SO0001217:protein_coding_gene	UDP-glucose pyrophosphorylase	UGP	>Expression	2686	4.55	3.85	4.31	5.36	7.7	8.43	>Stat	4.23667	7.16333	UP	1.69079	0.000565217	0.0145302	YES	YES
NM_206115.3	>Annotation	NM_206115	FBgn0053468	CG33468	SO0001217:protein_coding_gene	-	CG33468	>Expression	607	15.76	14.26	15.35	28.22	22.68	25.31	>Stat	15.1233	25.4033	UP	1.67974	1.78121e-05	0.000728719	YES	YES
NM_001298107.1	>Annotation	NM_001298107	FBgn0030087	CG7766	SO0001217:protein_coding_gene	-	CG7766	>Expression	4588	0	0	0	0.69	0.33	0.38	>Stat	0	0.466667	UP	INF	4.85552e-09	4.96616e-07	YES	YES
novel.3151.8	>Annotation							>Expression	2170	2.27	2	1.86	4.08	5.39	4.44	>Stat	2.04333	4.63667	UP	2.26917	3.80098e-08	2.84954e-06	YES	YES
NM_001272253.1	>Annotation	NM_001272253	FBgn0003048	CG3443	SO0001217:protein_coding_gene	pecanex	pcx	>Expression	12107	0	0	0.88	0	0	0	>Stat	0.293333	0	DOWN	-INF	7.36538e-09	7.10201e-07	YES	YES
NM_169375.2	>Annotation	NM_169375	FBgn0261808	CG31299	SO0001217:protein_coding_gene	curled	cu	>Expression	1695	3.25	2.64	2.87	5.68	5.48	6	>Stat	2.92	5.72	UP	1.9589	2.95655e-08	2.26996e-06	YES	YES
NM_141808.4	>Annotation	NM_141808	FBgn0026063	CG17216	SO0001217:protein_coding_gene	KP78b	KP78b	>Expression	2066	0.59	0.8	1.33	1.96	2.4	3.16	>Stat	0.906667	2.50667	UP	2.76471	0.000672326	0.0168011	YES	YES
novel.799.15	>Annotation							>Expression	9094	1.53	2	1.77	0.87	1.29	0.99	>Stat	1.76667	1.05	DOWN	-1.68254	0.000648687	0.0162672	YES	YES
NM_170654.2	>Annotation	NM_170654	FBgn0004509	CG10772	SO0001217:protein_coding_gene	Furin 1	Fur1	>Expression	4215	5.34	4.55	3.25	2.89	1.55	0.98	>Stat	4.38	1.80667	DOWN	-2.42435	0.00109694	0.0250712	YES	YES
NM_132197.3	>Annotation	NM_132197	FBgn0029980	CG10778	SO0001217:protein_coding_gene	Dehydrodolichyl diphosphate synthase subunit	Dhdds	>Expression	1346	24.44	23.85	22.66	40.09	37.15	36.89	>Stat	23.65	38.0433	UP	1.6086	3.73886e-21	1.98284e-18	YES	YES
NM_001202159.2	>Annotation	NM_001202159	FBgn0260965	CG42588	SO0001217:protein_coding_gene	-	CG42588	>Expression	8528	1.9	1.7	1.19	4.32	3.24	2.22	>Stat	1.59667	3.26	UP	2.04175	0.00034723	0.00967311	YES	YES
NR_048472.1	>Annotation	NR_048472	FBgn0051451	CR31451	SO0002127:lncRNA_gene	long non-coding RNA::CR31451	lncRNA:CR31451	>Expression	1563	1.2	1.06	1.14	2.34	2.07	2.82	>Stat	1.13333	2.41	UP	2.12647	0.000383482	0.0104992	YES	YES
NM_132109.2	>Annotation	NM_132109	FBgn0029887	CG3198	SO0001217:protein_coding_gene	-	CG3198	>Expression	4996	1.61	0	0	0	0	0	>Stat	0.536667	0	DOWN	-INF	1.44216e-08	1.24775e-06	YES	YES
NM_001104383.2	>Annotation	NM_001104383	FBgn0250820	CG5802	SO0001217:protein_coding_gene	medial glomeruli	meigo	>Expression	1868	1.28	1.07	2.62	1.09	1.17	1.08	>Stat	1.65667	1.11333	DOWN	-1.48802	0.198608	0.798279	NO	NO
NM_141090.3	>Annotation	NM_141090	FBgn0037116	CG7158	SO0001217:protein_coding_gene	Amyotrophic lateral sclerosis 2	Als2	>Expression	5063	11.83	11.87	11.26	11.44	11.57	10.96	>Stat	11.6533	11.3233	DOWN	-1.02914	0.368526	0.952968	NO	NO
NM_169513.2	>Annotation	NM_169513	FBgn0038143	CG9813	SO0001217:protein_coding_gene	-	CG9813	>Expression	2640	0	0.6	1.12	0	0	0.23	>Stat	0.573333	0.0766667	DOWN	-7.47826	0.224772	0.83392	NO	NO
NM_001260258.1	>Annotation	NM_001260258	FBgn0261262	CG42613	SO0001217:protein_coding_gene	-	CG42613	>Expression	4961	0.25	0.14	0.06	0	0.18	0	>Stat	0.15	0.06	DOWN	-2.5	0.470612	0.991475	NO	NO
NM_134285.2	>Annotation	NM_134285	FBgn0004889	CG6235	SO0001217:protein_coding_gene	twins	tws	>Expression	2242	3.85	3.86	4.26	3.6	1.7	2.13	>Stat	3.99	2.47667	DOWN	-1.61104	0.0191488	0.221034	NO	NO
novel.10954.1	>Annotation							>Expression	2679	5.5	4.32	4.06	3.66	4.18	5.03	>Stat	4.62667	4.29	DOWN	-1.07848	0.549865	0.991475	NO	NO
NM_167367.2	>Annotation	NM_167367	FBgn0030478	CG1640	SO0001217:protein_coding_gene	-	CG1640	>Expression	2511	1.39	0.61	0.45	0	0.84	1.19	>Stat	0.816667	0.676667	DOWN	-1.2069	0.858987	0.99508	NO	NO
NM_079631.4	>Annotation	NM_079631	FBgn0038307	CG4247	SO0001217:protein_coding_gene	mitochondrial ribosomal protein S10	mRpS10	>Expression	746	2.55	3.05	0.38	1.03	1.07	2.37	>Stat	1.99333	1.49	DOWN	-1.33781	0.617526	0.991475	NO	NO
NM_136888.3	>Annotation	NM_136888	FBgn0033686	CG12367	SO0001217:protein_coding_gene	Hen1 methyltransferase	Hen1	>Expression	1573	5.01	3.87	4.94	6.18	4.61	4.75	>Stat	4.60667	5.18	UP	1.12446	0.457118	0.991475	NO	NO
novel.9982.1	>Annotation							>Expression	2033	4.4	4.46	4.29	4.97	5.03	4.84	>Stat	4.38333	4.94667	UP	1.12852	0.26565	0.873361	NO	NO
NM_001298274.1	>Annotation	NM_001298274	FBgn0040309	CG1633	SO0001217:protein_coding_gene	thioredoxin peroxidase 1	Jafrac1	>Expression	1080	3.76	4.02	5	5.59	3.87	4.82	>Stat	4.26	4.76	UP	1.11737	0.603163	0.991475	NO	NO
NM_206682.4	>Annotation	NM_206682	FBgn0001624	CG1725	SO0001217:protein_coding_gene	discs large 1	dlg1	>Expression	4893	0.31	0.27	0	0.18	0	0	>Stat	0.193333	0.06	DOWN	-3.22222	0.494681	0.991475	NO	NO
NR_123816.1	>Annotation	NR_123816	FBgn0267087	CR45531	SO0002127:lncRNA_gene	long non-coding RNA:CR45531	lncRNA:CR45531	>Expression	2897	0.91	0.84	1	1.08	0.94	0.67	>Stat	0.916667	0.896667	DOWN	-1.0223	0.869942	0.996428	NO	NO
NM_001201765.2	>Annotation	NM_001201765	FBgn0261836	CG42768	SO0001217:protein_coding_gene	Muscle-specific protein 300 kDa	Msp300	>Expression	39327	0.21	0.12	0.04	0.24	0.26	0.22	>Stat	0.123333	0.24	UP	1.94595	0.0872229	0.554963	NO	NO
NM_001272292.1	>Annotation	NM_001272292	FBgn0283657	CG34412	SO0001217:protein_coding_gene	Tousled-like kinase	Tlk	>Expression	4308	0.3	0.63	0.42	0.33	0.55	0.27	>Stat	0.45	0.383333	DOWN	-1.17391	0.629322	0.991475	NO	NO
NM_136638.4	>Annotation	NM_136638	FBgn0010549	CG8799	SO0001217:protein_coding_gene	lethal (2) 03659	l(2)03659	>Expression	4499	0.3	0.23	0.28	0.42	0.41	0.41	>Stat	0.27	0.413333	UP	1.53086	0.0869862	0.554196	NO	NO
NM_001273203.2	>Annotation	NM_001273203	FBgn0031814	CG9528	SO0001217:protein_coding_gene	real-time	retm	>Expression	3358	5.12	5.29	5.28	4.8	4.63	4.73	>Stat	5.23	4.72	DOWN	-1.10805	0.100846	0.597647	NO	NO
NM_137350.4	>Annotation	NM_137350	FBgn0034199	CG15917	SO0001217:protein_coding_gene	Growth-blocking peptide 1	Gbp1	>Expression	453	20.57	27.87	18.35	27.85	21.98	21.48	>Stat	22.2633	23.77	UP	1.06767	0.842763	0.992272	NO	NO
novel.627.2	>Annotation							>Expression	1722	13.37	3.7	21.22	30.89	9.11	9.55	>Stat	12.7633	16.5167	UP	1.29407	0.680454	0.991475	NO	NO
NM_141570.3	>Annotation	NM_141570	FBgn0037623	CG9801	SO0001217:protein_coding_gene	-	CG9801	>Expression	3476	0.23	0.25	0	0	0.21	0.26	>Stat	0.16	0.156667	DOWN	-1.02128	0.981789	0.996862	NO	NO
novel.5041.4	>Annotation							>Expression	1671	0	0	2.6	0	0	0	>Stat	0.866667	0	DOWN	-INF	0.0708033	0.498443	NO	NO
NM_001258966.1	>Annotation	NM_001258966	FBgn0031717	CG6957	SO0001217:protein_coding_gene	Oscillin	Oscillin	>Expression	1156	7.83	7.65	8.91	11.2	10.08	11.14	>Stat	8.13	10.8067	UP	1.32923	0.00917822	0.132483	NO	NO
NR_073870.1	>Annotation	NR_073870	FBgn0264508	CR43907	SO0002127:lncRNA_gene	long non-coding RNA:CR43907	lncRNA:CR43907	>Expression	500	3.18	2.81	2.81	1.3	2.45	2.42	>Stat	2.93333	2.05667	DOWN	-1.42626	0.364102	0.951903	NO	NO
novel.8459.1	>Annotation							>Expression	1777	6.15	4.66	2.12	2.33	5.86	5.32	>Stat	4.31	4.50333	UP	1.04486	0.904267	0.996428	NO	NO
novel.7507.3	>Annotation							>Expression	4367	4.08	5.34	5.85	5.61	7.1	4.12	>Stat	5.09	5.61	UP	1.10216	0.615802	0.991475	NO	NO
NM_136835.4	>Annotation	NM_136835	FBgn0021795	CG9035	SO0001217:protein_coding_gene	Translocon-associated protein delta	Tapdelta	>Expression	805	371.94	349.41	370.96	359.75	312.44	352.47	>Stat	364.103	341.553	DOWN	-1.06602	0.0493699	0.398718	NO	NO
NM_001300322.1	>Annotation	NM_001300322	FBgn0265201	CG44261	SO0001217:protein_coding_gene	-	CG44261	>Expression	476	0.72	0.98	0.22	1.21	2.03	0.25	>Stat	0.64	1.16333	UP	1.81771	0.490835	0.991475	NO	NO
NM_001299961.1	>Annotation	NM_001299961	FBgn0025676	CG3217	SO0001217:protein_coding_gene	CKII-alpha subunit interactor-3	CkIIalpha-i3	>Expression	1540	4.47	2.46	2.94	4.43	3.35	4.37	>Stat	3.29	4.05	UP	1.231	0.326139	0.92398	NO	NO
NM_001031877.2	>Annotation	NM_001031877	FBgn0029888	CG3192	SO0001217:protein_coding_gene	NADH dehydrogenase (ubiquinone) ASHI subunit	ND-ASHI	>Expression	805	2.62	0.34	0.39	0	1.52	1.38	>Stat	1.11667	0.966667	DOWN	-1.15517	0.90645	0.996428	NO	NO
NM_165659.2	>Annotation	NM_165659	FBgn0002567	CG8024	SO0001217:protein_coding_gene	Rab32	Rab32	>Expression	2347	2.41	2.27	2.3	2.13	1.81	2.16	>Stat	2.32667	2.03333	DOWN	-1.14426	0.279943	0.889499	NO	NO
novel.3332.4	>Annotation							>Expression	669	32.96	24.35	28.44	24.62	30.49	25.43	>Stat	28.5833	26.8467	DOWN	-1.06469	0.546073	0.991475	NO	NO
novel.512.1	>Annotation							>Expression	2947	1.98	1.35	0.83	0.51	1.13	0.95	>Stat	1.38667	0.863333	DOWN	-1.60618	0.152413	0.717112	NO	NO
NM_001258769.2	>Annotation	NM_001258769	FBgn0003345	CG8544	SO0001217:protein_coding_gene	scalloped	sd	>Expression	2527	1.66	0.41	0	1.3	0.4	0.64	>Stat	0.69	0.78	UP	1.13043	0.905179	0.996428	NO	NO
NM_001258950.1	>Annotation	NM_001258950	FBgn0053196	CG33196	SO0001217:protein_coding_gene	dumpy	dpy	>Expression	26263	1	1.39	0.76	0.75	0.84	0.6	>Stat	1.05	0.73	DOWN	-1.43836	0.0412245	0.358484	NO	NO
novel.2687.6	>Annotation							>Expression	4977	2.62	2.73	2.14	1.96	1.72	2.5	>Stat	2.49667	2.06	DOWN	-1.21197	0.16026	0.731403	NO	NO
NM_001170280.2	>Annotation	NM_001170280	FBgn0039560	CG5514	SO0001217:protein_coding_gene	Biorientation Defective 1	BOD1	>Expression	3799	0.41	1.73	1.26	0.63	1.24	1.34	>Stat	1.13333	1.07	DOWN	-1.05919	0.862382	0.9959	NO	NO
NM_206099.2	>Annotation	NM_206099	FBgn0027504	CG8878	SO0001217:protein_coding_gene	-	CG8878	>Expression	4002	12.02	10.49	13.71	10.62	8.57	9.71	>Stat	12.0733	9.63333	DOWN	-1.25329	0.00433078	0.0755328	NO	NO
novel.2511.5	>Annotation							>Expression	2563	7.22	6.88	9.59	4.14	0	4.25	>Stat	7.89667	2.79667	DOWN	-2.8236	0.378431	0.959838	NO	NO
NM_164461.2	>Annotation	NM_164461	FBgn0031401	CG7082	SO0001217:protein_coding_gene	papi	papi	>Expression	2325	43.04	39.63	39.27	43.72	42.05	40.85	>Stat	40.6467	42.2067	UP	1.03838	0.445393	0.991475	NO	NO
NM_165001.3	>Annotation	NM_165001	FBgn0051759	CG31759	SO0001217:protein_coding_gene	-	CG31759	>Expression	2242	8.04	7.81	8.24	7.55	6.53	7.19	>Stat	8.03	7.09	DOWN	-1.13258	0.063092	0.46472	NO	NO
NM_001299848.1	>Annotation	NM_001299848	FBgn0002174	CG5504	SO0001217:protein_coding_gene	-	CG5504	>Expression	1505	3.09	4.1	2.5	2.86	3.1	2.11	>Stat	3.23	2.69	DOWN	-1.20074	0.375454	0.958072	NO	NO
NM_001169466.2	>Annotation	NM_001169466	FBgn0032243	CG5300	SO0001217:protein_coding_gene	Kinesin-like protein at 31E	Klp31E	>Expression	3843	2.82	1.73	2.26	1.74	2.68	2.31	>Stat	2.27	2.24333	DOWN	-1.01189	0.943296	0.996428	NO	NO
NM_001169276.3	>Annotation	NM_001169276	FBgn0030505	CG11172	SO0001217:protein_coding_gene	NFAT nuclear factor	NFAT	>Expression	6009	2.97	2.73	1.37	2.04	2.66	1.59	>Stat	2.35667	2.09667	DOWN	-1.12401	0.596083	0.991475	NO	NO
NM_134690.4	>Annotation	NM_134690	FBgn0031266	CG2807	SO0001217:protein_coding_gene	Splicing factor 3b subunit 1	Sf3b1	>Expression	4155	24.6	24.56	21.08	23.44	23.38	22.87	>Stat	23.4133	23.23	DOWN	-1.00789	0.727368	0.991475	NO	NO
NM_001032066.3	>Annotation	NM_001032066	FBgn0067622	CG33677	SO0001217:protein_coding_gene	Like Sm protein 4	LSm-4	>Expression	1578	2.09	1.96	2.13	2.98	2.38	3.48	>Stat	2.06	2.94667	UP	1.43042	0.0569522	0.435049	NO	NO
novel.7727.1	>Annotation							>Expression	2637	2.9	2.1	1.37	1.65	2.25	2.25	>Stat	2.12333	2.05	DOWN	-1.03577	0.842712	0.992253	NO	NO
NM_170216.3	>Annotation	NM_170216	FBgn0051370	CG31370	SO0001217:protein_coding_gene	-	CG31370	>Expression	1408	19.95	15.75	16.98	20.76	20.12	21.37	>Stat	17.56	20.75	UP	1.18166	0.0300188	0.295577	NO	NO
NM_132954.2	>Annotation	NM_132954	FBgn0030807	CG13000	SO0001217:protein_coding_gene	-	CG13000	>Expression	508	1.43	1.18	0	0.21	1.08	0.21	>Stat	0.87	0.5	DOWN	-1.74	0.645007	0.991475	NO	NO
novel.16.1	>Annotation							>Expression	5772	10.31	5.11	9.44	5.04	9.69	9.72	>Stat	8.28667	8.15	DOWN	-1.01677	0.948458	0.996428	NO	NO
novel.1669.10	>Annotation							>Expression	3906	3.62	3.27	2.99	3.06	3.22	2.97	>Stat	3.29333	3.08333	DOWN	-1.06811	0.394093	0.969851	NO	NO
NM_169971.3	>Annotation	NM_169971	FBgn0013759	CG6703	SO0001217:protein_coding_gene	CASK	CASK	>Expression	4071	0	0.12	0.24	0.04	0.21	0.15	>Stat	0.12	0.133333	UP	1.11111	0.908876	0.996428	NO	NO
NM_166010.3	>Annotation	NM_166010	FBgn0000662	CG6315	SO0001217:protein_coding_gene	female lethal d	fl(2)d	>Expression	2248	3.36	3.8	2.46	2.34	1.88	3.17	>Stat	3.20667	2.46333	DOWN	-1.30176	0.186507	0.777125	NO	NO
NM_132226.3	>Annotation	NM_132226	FBgn0030013	CG1583	SO0001217:protein_coding_gene	Phospholipase A2 group III	GIIIspla2	>Expression	1212	20.77	21.9	23.96	22.89	20.81	20.84	>Stat	22.21	21.5133	DOWN	-1.03238	0.53784	0.991475	NO	NO
NM_001038780.2	>Annotation	NM_001038780	FBgn0261458	CG33979	SO0001217:protein_coding_gene	capulet	capt	>Expression	2040	226.86	216.79	223.96	224.88	212.56	220.2	>Stat	222.537	219.213	DOWN	-1.01516	0.152886	0.717176	NO	NO
NM_001272219.1	>Annotation	NM_001272219	FBgn0023519	CG3109	SO0001217:protein_coding_gene	mitochondrial ribosomal protein L16	mRpL16	>Expression	1076	5.51	4.95	4.26	4.22	5.83	3.47	>Stat	4.90667	4.50667	DOWN	-1.08876	0.640616	0.991475	NO	NO
NM_135746.5	>Annotation	NM_135746	FBgn0032455	CG5792	SO0001217:protein_coding_gene	PIH1 domain containing 1	Pih1D1	>Expression	1194	6.11	3.37	3.85	4.52	3.5	4.47	>Stat	4.44333	4.16333	DOWN	-1.06725	0.723179	0.991475	NO	NO
NM_001169633.2	>Annotation	NM_001169633	FBgn0033463	CG1513	SO0001217:protein_coding_gene	-	CG1513	>Expression	2911	0.9	0.61	0.64	1.08	0.38	0.63	>Stat	0.716667	0.696667	DOWN	-1.02871	0.913087	0.996428	NO	NO
NM_169050.2	>Annotation	NM_169050	FBgn0037315	CG16708	SO0001217:protein_coding_gene	Ceramide kinase	Cerk	>Expression	2786	21.5	20.34	18.59	21.59	19.42	18.33	>Stat	20.1433	19.78	DOWN	-1.01837	0.592883	0.991475	NO	NO
NM_143108.2	>Annotation	NM_143108	FBgn0039306	CG11859	SO0001217:protein_coding_gene	RIO kinase 2	RIOK2	>Expression	1751	37.15	39.78	37.07	41.17	36.31	39.87	>Stat	38	39.1167	UP	1.02939	0.788235	0.991475	NO	NO
NM_132945.3	>Annotation	NM_132945	FBgn0030799	CG4872	SO0001217:protein_coding_gene	-	CG4872	>Expression	1283	33.69	31.21	32.84	29.3	29.71	30.36	>Stat	32.58	29.79	DOWN	-1.09366	0.0404473	0.353905	NO	NO
NM_132341.3	>Annotation	NM_132341	FBgn0030137	CG15317	SO0001217:protein_coding_gene	-	CG15317	>Expression	825	18.48	16.3	15.34	19.35	18.25	18.57	>Stat	16.7067	18.7233	UP	1.12071	0.262694	0.870319	NO	NO
NM_001201735.2	>Annotation	NM_001201735	FBgn0030872	CG6492	SO0001217:protein_coding_gene	Ucp4A	Ucp4A	>Expression	2022	4.18	2.88	4.25	4.26	2.86	3.34	>Stat	3.77	3.48667	DOWN	-1.08126	0.611173	0.991475	NO	NO
NM_001169404.2	>Annotation	NM_001169404	FBgn0053113	CG33113	SO0001217:protein_coding_gene	Reticulon-like1	Rtnl1	>Expression	2231	9.5	12.73	8.09	8.48	5.92	7.11	>Stat	10.1067	7.17	DOWN	-1.40958	0.0235189	0.252648	NO	NO
novel.2233.1	>Annotation							>Expression	5468	9.29	11.2	14.82	14.14	12.57	18.46	>Stat	11.77	15.0567	UP	1.27924	0.106109	0.613143	NO	NO
NM_165949.2	>Annotation	NM_165949	FBgn0020930	CG8657	SO0001217:protein_coding_gene	Diacyl glycerol kinase epsilon	Dgkepsilon	>Expression	2010	4.35	4.57	0.62	5.21	1.87	2.3	>Stat	3.18	3.12667	DOWN	-1.01706	0.942995	0.996428	NO	NO
NM_001300076.1	>Annotation	NM_001300076	FBgn0035997	CG3445	SO0001217:protein_coding_gene	pleiohomeotic like	phol	>Expression	3384	15.68	14.84	21.22	12.54	15.59	13.6	>Stat	17.2467	13.91	DOWN	-1.23988	0.0543996	0.42376	NO	NO
NM_164859.2	>Annotation	NM_164859	FBgn0032130	CG3838	SO0001217:protein_coding_gene	brickwall	brwl	>Expression	2256	10.2	9.5	10.66	9.89	9.32	8.85	>Stat	10.12	9.35333	DOWN	-1.08197	0.175453	0.75912	NO	NO
NM_001276194.1	>Annotation	NM_001276194	FBgn0039798	CG11313	SO0001217:protein_coding_gene	-	CG11313	>Expression	1213	0.45	0.54	0.48	0.92	0.67	0.78	>Stat	0.49	0.79	UP	1.61224	0.240481	0.850432	NO	NO
NM_135013.4	>Annotation	NM_135013	FBgn0031628	CG3294	SO0001217:protein_coding_gene	-	CG3294	>Expression	1403	2.74	0.83	3.1	3.21	2.45	1.71	>Stat	2.22333	2.45667	UP	1.10495	0.810344	0.991475	NO	NO
NM_001274433.1	>Annotation	NM_001274433	FBgn0001233	CG1242	SO0001217:protein_coding_gene	Heat shock protein 83	Hsp83	>Expression	2960	8.33	8.05	7.58	10.86	12.28	7.82	>Stat	7.98667	10.32	UP	1.29215	0.0534233	0.418708	NO	NO
NM_078938.3	>Annotation	NM_078938	FBgn0004921	CG8261	SO0001217:protein_coding_gene	G protein gamma 1	Ggamma1	>Expression	831	232.69	222.17	248.39	243.93	221.87	249.52	>Stat	234.417	238.44	UP	1.01716	0.981017	0.99674	NO	NO
NM_001144524.3	>Annotation	NM_001144524	FBgn0037135	CG7414	SO0001217:protein_coding_gene	-	CG7414	>Expression	2319	125.91	127.39	122.93	131.36	117.32	122.31	>Stat	125.41	123.663	DOWN	-1.01412	0.429724	0.987194	NO	NO
NM_001369989.1	>Annotation							>Expression	1836	32.34	34.92	25.45	33.79	28.7	28.82	>Stat	30.9033	30.4367	DOWN	-1.01533	0.750356	0.991475	NO	NO
NM_168203.4	>Annotation	NM_168203	FBgn0011640	CG8597	SO0001217:protein_coding_gene	lark	lark	>Expression	1784	0.83	1.73	0.37	0.65	1.48	0.76	>Stat	0.976667	0.963333	DOWN	-1.01384	0.947862	0.996428	NO	NO
NM_057841.4	>Annotation	NM_057841	FBgn0267821	CG5102	SO0001217:protein_coding_gene	daughterless	da	>Expression	3162	7.34	4.72	12.71	3.97	4.96	8.76	>Stat	8.25667	5.89667	DOWN	-1.40023	0.246888	0.855668	NO	NO
novel.8705.12	>Annotation							>Expression	1768	0.17	0.05	0.2	0.27	0.21	0.46	>Stat	0.14	0.313333	UP	2.2381	0.143774	0.701411	NO	NO
NM_057615.6	>Annotation	NM_057615	FBgn0285948	CG15442	SO0001217:protein_coding_gene	Ribosomal protein L27A	RpL27A	>Expression	586	4431.05	4347.36	4019.56	5031.65	4383.95	4912.6	>Stat	4265.99	4776.07	UP	1.11957	0.00415911	0.0731624	NO	NO
NM_176108.2	>Annotation	NM_176108	FBgn0033373	CG8080	SO0001217:protein_coding_gene	-	CG8080	>Expression	1808	2.89	2.59	2.19	3.77	2.81	3.12	>Stat	2.55667	3.23333	UP	1.26467	0.157975	0.726529	NO	NO
NM_079826.4	>Annotation	NM_079826	FBgn0020235	CG7610	SO0001217:protein_coding_gene	ATP synthase, gamma subunit	ATPsyngamma	>Expression	1080	29.73	35.24	31.14	32.7	33.18	35.33	>Stat	32.0367	33.7367	UP	1.05306	0.682551	0.991475	NO	NO
novel.11462.10	>Annotation							>Expression	3702	1122.46	7244.54	429.04	89.47	373.99	672.56	>Stat	2932.01	378.673	DOWN	-7.74286	0.0177113	0.210114	NO	NO
NM_137519.3	>Annotation	NM_137519	FBgn0034380	CG15087	SO0001217:protein_coding_gene	Vacuolar protein sorting 51	Vps51	>Expression	2418	12.61	10.04	10.7	11.4	10.76	10.51	>Stat	11.1167	10.89	DOWN	-1.02081	0.664967	0.991475	NO	NO
NM_164571.2	>Annotation	NM_164571	FBgn0051961	CG31961	SO0001217:protein_coding_gene	Tubulin-binding cofactor C	TBCC	>Expression	1477	1.54	1.83	2.18	2.7	2.13	2.14	>Stat	1.85	2.32333	UP	1.25586	0.296998	0.899687	NO	NO
NM_135560.3	>Annotation	NM_135560	FBgn0032250	CG5198	SO0001217:protein_coding_gene	hole-in-one	holn1	>Expression	1198	20.92	18.25	19.76	22.01	19.16	22.05	>Stat	19.6433	21.0733	UP	1.0728	0.399653	0.973888	NO	NO
NM_166912.2	>Annotation	NM_166912	FBgn0000117	CG11579	SO0001217:protein_coding_gene	armadillo	arm	>Expression	3123	0.56	0.98	0.2	0.59	1.42	0.95	>Stat	0.58	0.986667	UP	1.70115	0.271952	0.881711	NO	NO
novel.5416.1	>Annotation							>Expression	4181	1.76	1.15	2.2	1.34	1.42	2.38	>Stat	1.70333	1.71333	UP	1.00587	0.996253	0.999092	NO	NO
NM_001300069.1	>Annotation	NM_001300069	FBgn0052039	CG32039	SO0001217:protein_coding_gene	-	CG32039	>Expression	881	2.89	2.92	3.96	2.91	3.56	5.44	>Stat	3.25667	3.97	UP	1.21904	0.502914	0.991475	NO	NO
NM_080258.4	>Annotation	NM_080258	FBgn0040208	CG10229	SO0001217:protein_coding_gene	Katanin 60	Kat60	>Expression	2563	24.17	23.98	23.14	24	20.75	20.99	>Stat	23.7633	21.9133	DOWN	-1.08442	0.0522768	0.412316	NO	NO
NM_136454.3	>Annotation	NM_136454	FBgn0050499	CG30499	SO0001217:protein_coding_gene	Ribulose-5-phosphate-3-epimerase	Rpe	>Expression	1060	3.52	4.28	2.75	2.3	3.08	5.13	>Stat	3.51667	3.50333	DOWN	-1.00381	0.937757	0.996428	NO	NO
NM_142122.4	>Annotation	NM_142122	FBgn0086686	CG7832	SO0001217:protein_coding_gene	lethal (3) L1231	l(3)L1231	>Expression	4227	5.94	5.71	3.14	4.09	5.04	3.48	>Stat	4.93	4.20333	DOWN	-1.17288	0.387561	0.965839	NO	NO
NM_136058.5	>Annotation	NM_136058	FBgn0032705	CG10346	SO0001217:protein_coding_gene	Grip71	Grip71	>Expression	2276	19	18.72	18.88	17.36	16.58	15.84	>Stat	18.8667	16.5933	DOWN	-1.137	0.00275139	0.0532535	NO	NO
NM_001299147.1	>Annotation	NM_001299147	FBgn0032729	CG10639	SO0001217:protein_coding_gene	L-2-hydroxyglutarate dehydrogenase	L2HGDH	>Expression	1685	19.11	17.98	15.82	18.31	21.81	22.21	>Stat	17.6367	20.7767	UP	1.17804	0.0955415	0.583362	NO	NO
NM_001260309.2	>Annotation	NM_001260309	FBgn0263047	CG43342	SO0001217:protein_coding_gene	-	CG43342	>Expression	748	7.81	7.73	6.16	7.12	6.95	5.48	>Stat	7.23333	6.51667	DOWN	-1.10997	0.481228	0.991475	NO	NO
NM_001275774.1	>Annotation	NM_001275774	FBgn0010877	CG7129	SO0001217:protein_coding_gene	lethal (3) 05822	l(3)05822	>Expression	2580	0	0	0.71	0	0	0	>Stat	0.236667	0	DOWN	-INF	0.13081	0.675336	NO	NO
novel.8880.10	>Annotation							>Expression	6367	0.02	0.43	0	0	0.3	0	>Stat	0.15	0.1	DOWN	-1.5	0.808961	0.991475	NO	NO
NM_139914.4	>Annotation	NM_139914	FBgn0035833	CG7565	SO0001217:protein_coding_gene	-	CG7565	>Expression	3722	9.53	8.83	9.21	10.13	8.57	9.6	>Stat	9.19	9.43333	UP	1.02648	0.774856	0.991475	NO	NO
novel.8088.1	>Annotation							>Expression	4041	0.86	1.59	0.66	0.93	0.66	0.7	>Stat	1.03667	0.763333	DOWN	-1.35808	0.271641	0.881587	NO	NO
NM_132527.2	>Annotation	NM_132527	FBgn0030342	CG10347	SO0001217:protein_coding_gene	-	CG10347	>Expression	1978	20.95	21.04	20.07	21.32	19.94	18.53	>Stat	20.6867	19.93	DOWN	-1.03797	0.347891	0.936478	NO	NO
NM_001031933.3	>Annotation	NM_001031933	FBgn0266696	CG45186	SO0001217:protein_coding_gene	Supervillin	Svil	>Expression	4738	3.14	2.63	3.74	3.02	2.34	2.78	>Stat	3.17	2.71333	DOWN	-1.1683	0.171275	0.750674	NO	NO
NM_001103752.1	>Annotation	NM_001103752	FBgn0085459	CG34430	SO0001217:protein_coding_gene	-	CG34430	>Expression	795	1.26	1.72	2.07	1.97	2.37	2.26	>Stat	1.68333	2.2	UP	1.30693	0.43667	0.990396	NO	NO
NM_166816.3	>Annotation	NM_166816	FBgn0011642	CG32018	SO0001217:protein_coding_gene	Zyxin	Zyx	>Expression	1979	17.88	15.9	16.66	15.71	14.7	13.19	>Stat	16.8133	14.5333	DOWN	-1.15688	0.0109534	0.150592	NO	NO
NM_168239.2	>Annotation	NM_168239	FBgn0016694	CG17888	SO0001217:protein_coding_gene	PAR-domain protein 1	Pdp1	>Expression	4746	0.84	1.22	1.06	1.27	0.77	0.78	>Stat	1.04	0.94	DOWN	-1.10638	0.589659	0.991475	NO	NO
NM_132276.3	>Annotation	NM_132276	FBgn0030063	CG1789	SO0001217:protein_coding_gene	-	CG1789	>Expression	860	67.11	63.72	70.92	75.29	62.73	65.28	>Stat	67.25	67.7667	UP	1.00768	0.87737	0.996428	NO	NO
NM_001276078.1	>Annotation	NM_001276078	FBgn0042111	CG18766	SO0001217:protein_coding_gene	-	CG18766	>Expression	1591	6.3	5.94	3.51	8.31	4.56	4.2	>Stat	5.25	5.69	UP	1.08381	0.803037	0.991475	NO	NO
NM_001043154.4	>Annotation	NM_001043154	FBgn0262737	CG7437	SO0001217:protein_coding_gene	mushroom-body expressed	mub	>Expression	11975	0	0	0.24	0	0.22	0.27	>Stat	0.08	0.163333	UP	2.04167	0.775579	0.991475	NO	NO
NM_001169694.2	>Annotation	NM_001169694	FBgn0265605	CG8418	SO0001217:protein_coding_gene	Ras-related protein interacting with calmodulin	Ric	>Expression	2046	16.08	12.16	13.25	14.55	12.86	13.35	>Stat	13.83	13.5867	DOWN	-1.01791	0.725709	0.991475	NO	NO
NM_135841.5	>Annotation	NM_135841	FBgn0019890	CG8954	SO0001217:protein_coding_gene	Smg5 nonsense mediated mRNA decay factor	Smg5	>Expression	4021	21.24	23.23	17.32	18.79	21.01	16.32	>Stat	20.5967	18.7067	DOWN	-1.10103	0.298035	0.899687	NO	NO
NM_001169173.1	>Annotation	NM_001169173	FBgn0004861	CG18412	SO0001217:protein_coding_gene	polyhomeotic proximal	ph-p	>Expression	5724	1.65	0.85	3.52	1.43	1.63	1.14	>Stat	2.00667	1.4	DOWN	-1.43333	0.288431	0.895114	NO	NO
NM_001042943.3	>Annotation	NM_001042943	FBgn0041004	CG17715	SO0001217:protein_coding_gene	-	CG17715	>Expression	4284	6.8	4.35	5.01	3.94	6.58	6.67	>Stat	5.38667	5.73	UP	1.06374	0.745052	0.991475	NO	NO
NM_206233.2	>Annotation	NM_206233	FBgn0053230	CG33230	SO0001217:protein_coding_gene	-	CG33230	>Expression	1754	21	18.06	18.52	14.29	12.81	13.69	>Stat	19.1933	13.5967	DOWN	-1.41162	3.25032e-09	3.46032e-07	YES	NO
NM_001169316.1	>Annotation	NM_001169316	FBgn0052495	CG32495	SO0001217:protein_coding_gene	Glutathione synthetase 2	Gss2	>Expression	1804	2.38	2.09	1.81	2.31	2.1	1.5	>Stat	2.09333	1.97	DOWN	-1.06261	0.697736	0.991475	NO	NO
NM_143069.2	>Annotation	NM_143069	FBgn0039265	CG11790	SO0001217:protein_coding_gene	-	CG11790	>Expression	1010	158.98	149.87	172.05	176.99	163.17	171.03	>Stat	160.3	170.397	UP	1.06299	0.363122	0.95021	NO	NO
NM_141757.2	>Annotation	NM_141757	FBgn0037831	CG14685	SO0001217:protein_coding_gene	Chromosome associated protein H2	Cap-H2	>Expression	4015	6.28	5.33	5.34	5.94	5.08	4.78	>Stat	5.65	5.26667	DOWN	-1.07278	0.313536	0.914921	NO	NO
NM_140906.2	>Annotation	NM_140906	FBgn0036922	CG14182	SO0001217:protein_coding_gene	-	CG14182	>Expression	932	0	0	0	0	2.8	0	>Stat	0	0.933333	UP	INF	0.112473	0.628734	NO	NO
novel.5443.1	>Annotation							>Expression	974	108.4	134.55	103.17	120.53	125.85	116.65	>Stat	115.373	121.01	UP	1.04886	0.724104	0.991475	NO	NO
NM_141198.4	>Annotation	NM_141198	FBgn0027866	CG9776	SO0001217:protein_coding_gene	-	CG9776	>Expression	4135	22.18	21.4	20.03	19.95	18.2	19.12	>Stat	21.2033	19.09	DOWN	-1.1107	0.00564603	0.0924476	NO	NO
NM_163878.2	>Annotation	NM_163878	FBgn0002781	CG32491	SO0001217:protein_coding_gene	modifier of mdg4	mod(mdg4)	>Expression	1962	2.57	2.6	2.79	1.85	1.49	0.84	>Stat	2.65333	1.39333	DOWN	-1.90431	0.00518706	0.0870222	NO	NO
NM_001043309.3	>Annotation	NM_001043309	FBgn0260760	CG42558	SO0001217:protein_coding_gene	-	CG42558	>Expression	1095	9.53	8.46	8.33	10.15	8.87	9.92	>Stat	8.77333	9.64667	UP	1.09954	0.416583	0.977677	NO	NO
novel.10995.2	>Annotation							>Expression	1648	1.56	1.75	1.85	2.58	3.52	3.01	>Stat	1.72	3.03667	UP	1.7655	0.00325391	0.0609297	NO	NO
NM_143283.1	>Annotation	NM_143283	FBgn0039490	CG5882	SO0001217:protein_coding_gene	-	CG5882	>Expression	2601	0.12	0.23	0.15	0.08	0.18	0.25	>Stat	0.166667	0.17	UP	1.02	0.998785	0.999692	NO	NO
NM_078524.4	>Annotation	NM_078524	FBgn0025800	CG2262	SO0001217:protein_coding_gene	Smad on X	Smox	>Expression	3171	1.57	1.72	0	0	0	0	>Stat	1.09667	0	DOWN	-INF	0.0306325	0.299433	NO	NO
NM_001169805.2	>Annotation	NM_001169805	FBgn0266377	CG45019	SO0001217:protein_coding_gene	Phosphodiesterase 8	Pde8	>Expression	5389	0.33	0	0	0.12	0.31	0.17	>Stat	0.11	0.2	UP	1.81818	0.646698	0.991475	NO	NO
NM_164451.2	>Annotation	NM_164451	FBgn0028952	CG31672	SO0001217:protein_coding_gene	Kinetochore and EB1 associated basic protein	Kebab	>Expression	2173	1.04	1.51	1.2	1.69	1.33	1.8	>Stat	1.25	1.60667	UP	1.28533	0.280751	0.889499	NO	NO
NM_206769.3	>Annotation	NM_206769	FBgn0030793	CG9125	SO0001217:protein_coding_gene	Rat1 Interacting Protein 1	Rai1	>Expression	1329	15.97	14.17	14.75	17.98	15.97	16.66	>Stat	14.9633	16.87	UP	1.12742	0.106755	0.615513	NO	NO
NM_001202345.2	>Annotation	NM_001202345	FBgn0053100	CG33100	SO0001217:protein_coding_gene	eukaryotic translation initiation factor 4E homologous protein	eIF4EHP	>Expression	4539	0.11	0.1	0.18	0.12	0.11	0.18	>Stat	0.13	0.136667	UP	1.05128	0.920232	0.996428	NO	NO
NM_136243.3	>Annotation	NM_136243	FBgn0032916	CG9257	SO0001217:protein_coding_gene	-	CG9257	>Expression	1579	17.63	17.38	19.05	20.98	18.59	18.12	>Stat	18.02	19.23	UP	1.06715	0.424664	0.983392	NO	NO
NM_138177.3	>Annotation	NM_138177	FBgn0035121	CG7008	SO0001217:protein_coding_gene	Tudor staphylococcal nuclease	Tudor-SN	>Expression	3159	98.1	100.68	84.62	80.61	69.47	71.19	>Stat	94.4667	73.7567	DOWN	-1.28079	3.13598e-05	0.00122522	YES	NO
NM_001259998.2	>Annotation	NM_001259998	FBgn0037299	CG1115	SO0001217:protein_coding_gene	Vacuolar protein sorting 37B	Vps37B	>Expression	1041	13.37	12.54	12.85	20.48	8.69	17.15	>Stat	12.92	15.44	UP	1.19505	0.461072	0.991475	NO	NO
NM_001201600.2	>Annotation	NM_001201600	FBgn0283741	CG42666	SO0001217:protein_coding_gene	prage	prage	>Expression	3806	2.8	0.92	4.34	3.76	6.51	4.9	>Stat	2.68667	5.05667	UP	1.88213	0.0697124	0.493066	NO	NO
NM_001275012.2	>Annotation	NM_001275012	FBgn0036621	CG16807	SO0001217:protein_coding_gene	roquin	roq	>Expression	3901	14.79	14.99	8.84	13.47	10.41	6.68	>Stat	12.8733	10.1867	DOWN	-1.26374	0.21227	0.819824	NO	NO
NM_001103650.2	>Annotation	NM_001103650	FBgn0003502	CG8049	SO0001217:protein_coding_gene	Btk family kinase at 29A	Btk29A	>Expression	4992	0.1	0.14	0.09	0.1	0.29	0.12	>Stat	0.11	0.17	UP	1.54545	0.443684	0.991475	NO	NO
NM_078853.3	>Annotation	NM_078853	FBgn0028902	CG4767	SO0001217:protein_coding_gene	Tektin A	Tektin-A	>Expression	2027	0.39	0.13	0.23	0	0.42	0.05	>Stat	0.25	0.156667	DOWN	-1.59574	0.628	0.991475	NO	NO
novel.10856.1	>Annotation							>Expression	2015	1	0.65	0.86	1.53	1.27	0.34	>Stat	0.836667	1.04667	UP	1.251	0.620124	0.991475	NO	NO
NM_143521.2	>Annotation	NM_143521	FBgn0260860	CG1359	SO0001217:protein_coding_gene	Blocked early in transport 5	Bet5	>Expression	1051	15.12	14.6	11.7	16.36	14.74	16.08	>Stat	13.8067	15.7267	UP	1.13906	0.241103	0.850432	NO	NO
NM_001274258.1	>Annotation	NM_001274258	FBgn0000541	CG32346	SO0001217:protein_coding_gene	Enhancer of bithorax	E(bx)	>Expression	8652	2.19	2.85	3.38	2.81	3.69	2.23	>Stat	2.80667	2.91	UP	1.03682	0.877712	0.996428	NO	NO
NM_143496.4	>Annotation	NM_143496	FBgn0039727	CG15523	SO0001217:protein_coding_gene	Vacuolar protein sorting 13B	Vps13B	>Expression	11469	6.08	6.06	5.11	5.86	5.94	5.36	>Stat	5.75	5.72	DOWN	-1.00524	0.795839	0.991475	NO	NO
NM_001144401.2	>Annotation	NM_001144401	FBgn0035335	CG1320	SO0001217:protein_coding_gene	mitochondrial ribosomal protein L23	mRpL23	>Expression	622	1.78	0.3	0	0.4	0.43	0.41	>Stat	0.693333	0.413333	DOWN	-1.67742	0.479876	0.991475	NO	NO
NM_134804.4	>Annotation	NM_134804	FBgn0027509	CG7261	SO0001217:protein_coding_gene	tubulin folding cofactor D	TBCD	>Expression	3910	39.35	36.23	35.93	37.35	34.1	32.73	>Stat	37.17	34.7267	DOWN	-1.07036	0.0363839	0.332568	NO	NO
NM_166238.4	>Annotation	NM_166238	FBgn0034230	CG4853	SO0001217:protein_coding_gene	-	CG4853	>Expression	2829	37.24	34.67	33.03	35.44	32.44	33.54	>Stat	34.98	33.8067	DOWN	-1.03471	0.237936	0.850005	NO	NO
NM_001169746.2	>Annotation	NM_001169746	FBgn0034530	CG11175	SO0001217:protein_coding_gene	Reduction in Cnn dots 6	Rcd6	>Expression	3135	0.16	0.14	0.09	0.09	0.37	0	>Stat	0.13	0.153333	UP	1.17949	0.876534	0.996428	NO	NO
NM_141619.3	>Annotation	NM_141619	FBgn0037671	CG8444	SO0001217:protein_coding_gene	ATPase H+ transporting accessory protein 2	ATP6AP2	>Expression	1468	142.21	141.37	126.15	141.25	133.58	136.1	>Stat	136.577	136.977	UP	1.00293	0.787616	0.991475	NO	NO
NM_001274856.2	>Annotation	NM_001274856	FBgn0036318	CG11009	SO0001217:protein_coding_gene	WW domain binding protein 2	Wbp2	>Expression	1291	0.94	0.52	0.64	0.93	0.44	1.03	>Stat	0.7	0.8	UP	1.14286	0.732668	0.991475	NO	NO
novel.2051.1	>Annotation							>Expression	3169	1.59	1.76	2.28	1.77	2.2	1.2	>Stat	1.87667	1.72333	DOWN	-1.08897	0.638245	0.991475	NO	NO
NM_132546.3	>Annotation	NM_132546	FBgn0030361	CG1492	SO0001217:protein_coding_gene	-	CG1492	>Expression	2000	3.85	3.73	3.52	4.31	3.3	4.09	>Stat	3.7	3.9	UP	1.05405	0.740496	0.991475	NO	NO
NM_141630.2	>Annotation	NM_141630	FBgn0037686	CG9354	SO0001217:protein_coding_gene	Ribosomal protein L34b	RpL34b	>Expression	771	45.68	44.58	45.52	49.56	42.96	48.94	>Stat	45.26	47.1533	UP	1.04183	0.716125	0.991475	NO	NO
NM_130495.2	>Annotation	NM_130495	FBgn0025634	CG13367	SO0001217:protein_coding_gene	-	CG13367	>Expression	1550	23.5	21.02	24.9	20.67	19.43	18.83	>Stat	23.14	19.6433	DOWN	-1.17801	0.00585354	0.0952464	NO	NO
novel.2180.1	>Annotation							>Expression	4051	10.09	19.6	9.17	6.35	8.96	1.72	>Stat	12.9533	5.67667	DOWN	-2.28186	0.0932042	0.575518	NO	NO
NM_001202195.2	>Annotation	NM_001202195	FBgn0036728	CG7580	SO0001217:protein_coding_gene	Ubiquinol-cytochrome c reductase ubiquinone-binding protein	UQCR-Q	>Expression	746	13.66	11.85	12.98	13.59	9.64	12.36	>Stat	12.83	11.8633	DOWN	-1.08148	0.479394	0.991475	NO	NO
NM_143768.3	>Annotation	NM_143768	FBgn0001296	CG12286	SO0001217:protein_coding_gene	karmoisin	kar	>Expression	2176	4	3.3	1.9	4.4	2.89	2.49	>Stat	3.06667	3.26	UP	1.06304	0.852402	0.993511	NO	NO
NM_132465.4	>Annotation	NM_132465	FBgn0261277	CG1397	SO0001217:protein_coding_gene	retroactive	rtv	>Expression	1063	0.65	0.29	0.25	0.43	0	0.49	>Stat	0.396667	0.306667	DOWN	-1.29348	0.765423	0.991475	NO	NO
NM_001299035.1	>Annotation	NM_001299035	FBgn0028863	CG4587	SO0001217:protein_coding_gene	stolid	stol	>Expression	5404	6.47	5.88	7.3	5.97	6.97	6.77	>Stat	6.55	6.57	UP	1.00305	0.958428	0.996428	NO	NO
novel.627.8	>Annotation							>Expression	1494	2.43	1.26	0.78	0.86	0	0	>Stat	1.49	0.286667	DOWN	-5.19767	0.150316	0.712804	NO	NO
NM_001014605.3	>Annotation	NM_001014605	FBgn0004913	CG1119	SO0001217:protein_coding_gene	Germ line transcription factor 1	Gnf1	>Expression	3274	0.99	1.34	0.91	0.92	0.7	0.57	>Stat	1.08	0.73	DOWN	-1.47945	0.0814552	0.535767	NO	NO
novel.978.1	>Annotation							>Expression	3540	30.66	24.84	39.1	35.42	40.15	42.65	>Stat	31.5333	39.4067	UP	1.24968	0.0568092	0.434671	NO	NO
NM_001299549.1	>Annotation	NM_001299549	FBgn0034093	CG15706	SO0001217:protein_coding_gene	-	CG15706	>Expression	1858	0.51	1.13	0	2.48	0.8	1.14	>Stat	0.546667	1.47333	UP	2.69512	0.257604	0.865774	NO	NO
NM_001276179.1	>Annotation	NM_001276179	FBgn0039773	CG2224	SO0001217:protein_coding_gene	-	CG2224	>Expression	2140	7.04	5.84	7.54	6.96	6.29	5.93	>Stat	6.80667	6.39333	DOWN	-1.06465	0.45941	0.991475	NO	NO
NM_001275327.1	>Annotation	NM_001275327	FBgn0051523	CG31523	SO0001217:protein_coding_gene	-	CG31523	>Expression	2585	0.25	0.4	0	0	0.29	0	>Stat	0.216667	0.0966667	DOWN	-2.24138	0.638832	0.991475	NO	NO
NM_205971.2	>Annotation	NM_205971	FBgn0032456	CG6214	SO0001217:protein_coding_gene	Multidrug-Resistance like Protein 1	MRP	>Expression	5440	1.43	1.12	0.66	1.3	2.03	0.49	>Stat	1.07	1.27333	UP	1.19003	0.667582	0.991475	NO	NO
NM_001299540.1	>Annotation	NM_001299540	FBgn0034049	CG8291	SO0001217:protein_coding_gene	bedraggled	bdg	>Expression	4404	11.69	11.63	11.94	13.28	12.97	10.55	>Stat	11.7533	12.2667	UP	1.04368	0.653089	0.991475	NO	NO
NM_164698.3	>Annotation	NM_164698	FBgn0051633	CG31633	SO0001217:protein_coding_gene	-	CG31633	>Expression	1452	8.54	8.67	8.71	9.04	8.15	8.39	>Stat	8.64	8.52667	DOWN	-1.01329	0.737897	0.991475	NO	NO
NM_001032062.2	>Annotation	NM_001032062	FBgn0032077	CG9515	SO0001217:protein_coding_gene	-	CG9515	>Expression	864	14.14	14.34	12.13	13.98	12.47	10.56	>Stat	13.5367	12.3367	DOWN	-1.09727	0.355656	0.943306	NO	NO
NM_001298998.1	>Annotation	NM_001298998	FBgn0028916	CG33090	SO0001217:protein_coding_gene	-	CG33090	>Expression	3444	5.69	3.27	4.18	6.58	5.13	4.29	>Stat	4.38	5.33333	UP	1.21766	0.25789	0.865871	NO	NO
NM_132250.4	>Annotation	NM_132250	FBgn0030039	CG12123	SO0001217:protein_coding_gene	-	CG12123	>Expression	1044	16.71	16.85	19.01	18.86	18.78	18.38	>Stat	17.5233	18.6733	UP	1.06563	0.566892	0.991475	NO	NO
NM_137275.4	>Annotation	NM_137275	FBgn0034117	CG7997	SO0001217:protein_coding_gene	-	CG7997	>Expression	1729	3.5	3.22	2.37	4.97	3.86	4.12	>Stat	3.03	4.31667	UP	1.42464	0.0349233	0.324087	NO	NO
NM_132680.3	>Annotation	NM_132680	FBgn0030507	CG11164	SO0001217:protein_coding_gene	-	CG11164	>Expression	1209	11.24	10.73	10.02	11.21	10.5	10.08	>Stat	10.6633	10.5967	DOWN	-1.00629	0.812104	0.991475	NO	NO
NM_141264.4	>Annotation	NM_141264	FBgn0260462	CG12163	SO0001217:protein_coding_gene	Cathepsin F	CtsF	>Expression	1882	178.66	174.56	170.17	185.23	167.64	172.65	>Stat	174.463	175.173	UP	1.00407	0.740931	0.991475	NO	NO
NM_167575.2	>Annotation	NM_167575	FBgn0026192	CG5884	SO0001217:protein_coding_gene	par-6	par-6	>Expression	2564	10.19	12.55	6.59	3.61	10.65	4.9	>Stat	9.77667	6.38667	DOWN	-1.53079	0.153923	0.719053	NO	NO
NM_138142.5	>Annotation	NM_138142	FBgn0027599	CG2790	SO0001217:protein_coding_gene	-	CG2790	>Expression	1757	14.16	13.8	13.27	14.93	14.9	11.9	>Stat	13.7433	13.91	UP	1.01213	0.98295	0.996928	NO	NO
NM_001274854.1	>Annotation	NM_001274854	FBgn0262714	CG11006	SO0001217:protein_coding_gene	Sin3A-associated protein 130	Sap130	>Expression	4015	3.12	2.7	3.4	2.82	2.11	2.88	>Stat	3.07333	2.60333	DOWN	-1.18054	0.156346	0.724487	NO	NO
NM_134825.4	>Annotation	NM_134825	FBgn0031413	CG9967	SO0001217:protein_coding_gene	-	CG9967	>Expression	1647	1.33	1.48	0.77	1.68	1.82	1.99	>Stat	1.19333	1.83	UP	1.53352	0.114039	0.633622	NO	NO
NM_001014583.2	>Annotation	NM_001014583	FBgn0285896	CG32134	SO0001217:protein_coding_gene	breathless	btl	>Expression	3753	0.12	0.19	0.12	0.06	0.14	0.21	>Stat	0.143333	0.136667	DOWN	-1.04878	0.888982	0.996428	NO	NO
novel.4854.1	>Annotation							>Expression	1649	22.11	20.35	24.59	21.29	21.38	16.3	>Stat	22.35	19.6567	DOWN	-1.13702	0.149506	0.711194	NO	NO
novel.7556.9	>Annotation							>Expression	2987	2.92	3.77	4	2.65	2.81	2.21	>Stat	3.56333	2.55667	DOWN	-1.39374	0.0180005	0.212414	NO	NO
NM_166621.2	>Annotation	NM_166621	FBgn0034894	CG4091	SO0001217:protein_coding_gene	salivary glands marred	sigmar	>Expression	1881	15.76	15.06	15.55	17.38	16.69	15.14	>Stat	15.4567	16.4033	UP	1.06125	0.428262	0.985422	NO	NO
NM_142125.4	>Annotation	NM_142125	FBgn0025808	CG7825	SO0001217:protein_coding_gene	Rad17	Rad17	>Expression	1823	11.24	8.2	10.12	10.35	9.56	12.49	>Stat	9.85333	10.8	UP	1.09608	0.474575	0.991475	NO	NO
NM_132314.3	>Annotation	NM_132314	FBgn0030105	CG15369	SO0001217:protein_coding_gene	-	CG15369	>Expression	444	0	0.47	0	0	0.29	0	>Stat	0.156667	0.0966667	DOWN	-1.62069	0.87306	0.996428	NO	NO
NM_168173.2	>Annotation	NM_168173	FBgn0035708	CG8398	SO0001217:protein_coding_gene	axundead	axed	>Expression	1911	1.88	2.97	1.29	1.72	0.48	2.7	>Stat	2.04667	1.63333	DOWN	-1.25306	0.588102	0.991475	NO	NO
novel.224.2	>Annotation							>Expression	1962	1.63	1.72	1.94	2.19	1.29	1.62	>Stat	1.76333	1.7	DOWN	-1.03725	0.81421	0.991475	NO	NO
NM_079177.4	>Annotation	NM_079177	FBgn0283461	CG10810	SO0001217:protein_coding_gene	Drosomycin	Drs	>Expression	387	8.23	9.93	3.18	11.93	14.42	15.01	>Stat	7.11333	13.7867	UP	1.93814	0.0515197	0.408478	NO	NO
NM_001014561.2	>Annotation	NM_001014561	FBgn0262733	CG7524	SO0001217:protein_coding_gene	Src oncogene at 64B	Src64B	>Expression	2815	0.88	0.66	0.53	0.74	0.81	0.64	>Stat	0.69	0.73	UP	1.05797	0.862056	0.995868	NO	NO
NM_166348.3	>Annotation	NM_166348	FBgn0263391	CG43443	SO0001217:protein_coding_gene	hu li tai shao	hts	>Expression	3854	7.86	7.52	16.96	12.12	10.94	13.66	>Stat	10.78	12.24	UP	1.13544	0.578463	0.991475	NO	NO
novel.4767.2	>Annotation							>Expression	2932	0.67	0.36	0.52	0.65	0.29	0.27	>Stat	0.516667	0.403333	DOWN	-1.28099	0.490311	0.991475	NO	NO
NM_078865.4	>Annotation	NM_078865	FBgn0011274	CG6794	SO0001217:protein_coding_gene	Dorsal-related immunity factor	Dif	>Expression	2835	13.63	10.68	11.82	8.84	9.2	9.97	>Stat	12.0433	9.33667	DOWN	-1.2899	0.000803186	0.019378	YES	NO
NM_001258983.2	>Annotation	NM_001258983	FBgn0266521	CG31641	SO0001217:protein_coding_gene	stathmin	stai	>Expression	2872	0.26	0.23	0.35	0.05	0.43	0.64	>Stat	0.28	0.373333	UP	1.33333	0.648731	0.991475	NO	NO
NM_001260034.1	>Annotation	NM_001260034	FBgn0015569	CG1131	SO0001217:protein_coding_gene	alpha-Esterase-10	alpha-Est10	>Expression	1961	1.58	1.46	2.79	0.6	1.21	1.26	>Stat	1.94333	1.02333	DOWN	-1.89902	0.0514634	0.408144	NO	NO
NR_125112.1	>Annotation	NR_125112	FBgn0265377	CR44318	SO0002127:lncRNA_gene	long non-coding RNA:CR44318	lncRNA:CR44318	>Expression	411	1.5	0.59	1.05	2.13	1.17	1.51	>Stat	1.04667	1.60333	UP	1.53185	0.522836	0.991475	NO	NO
NM_001300002.1	>Annotation	NM_001300002	FBgn0035475	CG10866	SO0001217:protein_coding_gene	-	CG10866	>Expression	1874	1.88	1.42	1.94	1.09	2.05	2.78	>Stat	1.74667	1.97333	UP	1.12977	0.709154	0.991475	NO	NO
novel.8803.2	>Annotation							>Expression	7536	0.22	0.24	0.29	0	0.31	0.34	>Stat	0.25	0.216667	DOWN	-1.15385	0.875875	0.996428	NO	NO
novel.4877.2	>Annotation							>Expression	2702	3.78	3.91	3.39	3.66	2.11	2.92	>Stat	3.69333	2.89667	DOWN	-1.27503	0.104127	0.608196	NO	NO
NM_001274483.1	>Annotation	NM_001274483	FBgn0035533	CG15015	SO0001217:protein_coding_gene	Cdc42-interacting protein 4	Cip4	>Expression	3477	0.19	0	0.46	0.18	0	0.37	>Stat	0.216667	0.183333	DOWN	-1.18182	0.910502	0.996428	NO	NO
NM_001272938.2	>Annotation	NM_001272938	FBgn0053126	CG33126	SO0001217:protein_coding_gene	Neural Lazarillo	NLaz	>Expression	917	1.38	1.03	0.62	1.1	1.13	2.02	>Stat	1.01	1.41667	UP	1.40264	0.449576	0.991475	NO	NO
NM_001300229.1	>Annotation	NM_001300229	FBgn0051523	CG31523	SO0001217:protein_coding_gene	-	CG31523	>Expression	2576	105.97	93.99	104.18	85.28	89	87.54	>Stat	101.38	87.2733	DOWN	-1.16164	1.57192e-05	0.00065431	YES	NO
NM_140061.3	>Annotation	NM_140061	FBgn0035998	CG3437	SO0001217:protein_coding_gene	-	CG3437	>Expression	1126	10.06	10.81	11.54	11.7	11.68	10.69	>Stat	10.8033	11.3567	UP	1.05122	0.748477	0.991475	NO	NO
NM_132096.5	>Annotation	NM_132096	FBgn0029874	CG3342	SO0001217:protein_coding_gene	-	CG3342	>Expression	1709	14.48	13.23	11.71	14.2	14.59	15.74	>Stat	13.14	14.8433	UP	1.12963	0.177585	0.762592	NO	NO
NM_141303.3	>Annotation	NM_141303	FBgn0037351	CG1475	SO0001217:protein_coding_gene	Ribosomal protein L13A	RpL13A	>Expression	722	4525.4	4479.26	4361.13	4799.35	4212.86	4405.11	>Stat	4455.26	4472.44	UP	1.00386	0.639911	0.991475	NO	NO
NM_057787.5	>Annotation	NM_057787	FBgn0015298	CG4457	SO0001217:protein_coding_gene	Signal recognition particle 19	Srp19	>Expression	653	82.53	75.98	94.84	87.54	84.96	85.27	>Stat	84.45	85.9233	UP	1.01745	0.953153	0.996428	NO	NO
NM_001031893.2	>Annotation	NM_001031893	FBgn0264270	CG43770	SO0001217:protein_coding_gene	Sex lethal	Sxl	>Expression	4309	2.18	2.15	2.45	2.7	2.31	1.64	>Stat	2.26	2.21667	DOWN	-1.01955	0.838831	0.991475	NO	NO
NM_167274.2	>Annotation	NM_167274	FBgn0030276	CG1938	SO0001217:protein_coding_gene	Dynein light intermediate chain	Dlic	>Expression	3715	32.23	29.73	33.05	30.34	32.4	34.89	>Stat	31.67	32.5433	UP	1.02758	0.737818	0.991475	NO	NO
NM_001259283.2	>Annotation	NM_001259283	FBgn0053199	CG33199	SO0001217:protein_coding_gene	-	CG33199	>Expression	1523	1.37	1.41	0.48	0.45	1.34	2.02	>Stat	1.08667	1.27	UP	1.16871	0.774511	0.991475	NO	NO
novel.7402.5	>Annotation							>Expression	2405	10.75	11.42	9.85	13.92	10.72	9.58	>Stat	10.6733	11.4067	UP	1.06871	0.643043	0.991475	NO	NO
NM_001202395.2	>Annotation	NM_001202395	FBgn0039790	CG2246	SO0001217:protein_coding_gene	-	CG2246	>Expression	1508	11.91	11.4	13.44	11.08	12.95	12.65	>Stat	12.25	12.2267	DOWN	-1.00191	0.889879	0.996428	NO	NO
NM_165451.3	>Annotation	NM_165451	FBgn0002774	CG11680	SO0001217:protein_coding_gene	maleless	mle	>Expression	4023	0.84	0.48	2.03	3.61	0.14	0	>Stat	1.11667	1.25	UP	1.1194	0.953297	0.996428	NO	NO
NM_001272386.1	>Annotation	NM_001272386	FBgn0052718	CG32718	SO0001217:protein_coding_gene	-	CG32718	>Expression	965	1.32	0.72	1.13	0.26	1.55	1.26	>Stat	1.05667	1.02333	DOWN	-1.03257	0.947251	0.996428	NO	NO
NM_001144383.2	>Annotation	NM_001144383	FBgn0039902	CG2177	SO0001217:protein_coding_gene	Zinc/iron regulated transporter-related protein 102B	Zip102B	>Expression	2723	0.29	0.15	0.37	0.66	0.44	0.9	>Stat	0.27	0.666667	UP	2.46914	0.0190485	0.220676	NO	NO
NM_001274171.1	>Annotation	NM_001274171	FBgn0034490	CG9864	SO0001217:protein_coding_gene	-	CG9864	>Expression	1673	0	0.63	0.55	0	0.45	0.17	>Stat	0.393333	0.206667	DOWN	-1.90323	0.621178	0.991475	NO	NO
NM_001258496.3	>Annotation	NM_001258496	FBgn0004607	CG1449	SO0001217:protein_coding_gene	Zn finger homeodomain 2	zfh2	>Expression	11695	4.1	3.2	4.61	3.2	5.78	4.68	>Stat	3.97	4.55333	UP	1.14694	0.412444	0.976483	NO	NO
NM_001038926.2	>Annotation	NM_001038926	FBgn0013263	CG33261	SO0001217:protein_coding_gene	Trithorax-like	Trl	>Expression	3806	0.51	0.61	0.68	0.71	0.61	0.71	>Stat	0.6	0.676667	UP	1.12778	0.578453	0.991475	NO	NO
NM_165319.3	>Annotation	NM_165319	FBgn0003141	CG16784	SO0001217:protein_coding_gene	purple	pr	>Expression	1073	40.09	34.12	37.01	36.41	34.58	37.25	>Stat	37.0733	36.08	DOWN	-1.02753	0.478214	0.991475	NO	NO
NM_080368.4	>Annotation	NM_080368	FBgn0033096	CG9428	SO0001217:protein_coding_gene	Zinc/iron regulated transporter-related protein 42C.1	Zip42C.1	>Expression	1290	0.09	0.23	0.2	0.1	0.05	0.24	>Stat	0.173333	0.13	DOWN	-1.33333	0.698985	0.991475	NO	NO
NM_079035.3	>Annotation	NM_079035	FBgn0034094	CG3666	SO0001217:protein_coding_gene	Transferrin 3	Tsf3	>Expression	2377	4.97	5.4	5.54	6.62	5.02	5.4	>Stat	5.30333	5.68	UP	1.07102	0.60271	0.991475	NO	NO
NM_170005.3	>Annotation	NM_170005	FBgn0263048	CG43343	SO0001217:protein_coding_gene	Glycerol-3-phosphate dehydrogenase 3	Gpdh3	>Expression	4184	0.25	0.25	0.3	0.99	0.64	0.41	>Stat	0.266667	0.68	UP	2.55	0.00378419	0.0677747	NO	NO
NM_001201902.1	>Annotation	NM_001201902	FBgn0032651	CG5545	SO0001217:protein_coding_gene	Olig family	Oli	>Expression	1068	1.76	2	1.5	2.28	1.69	2.95	>Stat	1.75333	2.30667	UP	1.31559	0.33418	0.92936	NO	NO
NM_001272969.1	>Annotation	NM_001272969	FBgn0003557	CG4244	SO0001217:protein_coding_gene	Suppressor of deltex	Su(dx)	>Expression	3701	12.39	8.43	1.31	7.65	0.93	0	>Stat	7.37667	2.86	DOWN	-2.57925	0.499242	0.991475	NO	NO
NM_134318.3	>Annotation	NM_134318	FBgn0025790	CG10327	SO0001217:protein_coding_gene	TAR DNA-binding protein-43 homolog	TBPH	>Expression	3222	4.57	3.85	4.77	3.43	2.93	3.68	>Stat	4.39667	3.34667	DOWN	-1.31375	0.00680128	0.106668	NO	NO
NM_206177.3	>Annotation	NM_206177	FBgn0260934	CG8201	SO0001217:protein_coding_gene	par-1	par-1	>Expression	6079	0.1	0.53	0	0	0	0	>Stat	0.21	0	DOWN	-INF	0.00722079	0.111057	NO	NO
NM_168859.2	>Annotation	NM_168859	FBgn0037000	CG5130	SO0001217:protein_coding_gene	Zinc transporter 77C	ZnT77C	>Expression	2277	0.9	0.62	0.94	1.28	0	0.42	>Stat	0.82	0.566667	DOWN	-1.44706	0.648773	0.991475	NO	NO
NM_001298811.1	>Annotation	NM_001298811	FBgn0031988	CG8668	SO0001217:protein_coding_gene	-	CG8668	>Expression	3215	0.24	0.14	0.09	0.18	0.09	0.26	>Stat	0.156667	0.176667	UP	1.12766	0.856532	0.994401	NO	NO
NM_143360.4	>Annotation	NM_143360	FBgn0039580	CG1345	SO0001217:protein_coding_gene	Glutamine:fructose-6-phosphate aminotransferase 2	Gfat2	>Expression	2545	74.32	78.02	74.6	77.84	71.04	70.86	>Stat	75.6467	73.2467	DOWN	-1.03277	0.258133	0.865927	NO	NO
NM_140349.3	>Annotation	NM_140349	FBgn0036317	CG10948	SO0001217:protein_coding_gene	-	CG10948	>Expression	2797	7.88	6.88	8.04	7.24	7.31	8	>Stat	7.6	7.51667	DOWN	-1.01109	0.785924	0.991475	NO	NO
NM_137065.3	>Annotation	NM_137065	FBgn0050484	CG30484	SO0001217:protein_coding_gene	-	CG30484	>Expression	3274	1.35	1.06	1.17	1.43	1.27	1.34	>Stat	1.19333	1.34667	UP	1.12849	0.441923	0.991475	NO	NO
novel.7224.2	>Annotation							>Expression	3450	10.39	9.17	9.88	10.23	10.42	9.86	>Stat	9.81333	10.17	UP	1.03635	0.616225	0.991475	NO	NO
NM_001273980.2	>Annotation	NM_001273980	FBgn0024732	CG8357	SO0001217:protein_coding_gene	DNA fragmentation factor-related protein 1	Drep1	>Expression	2153	0.65	0.79	0.7	0.91	0.99	1.03	>Stat	0.713333	0.976667	UP	1.36916	0.187588	0.778501	NO	NO
NM_165931.2	>Annotation	NM_165931	FBgn0011604	CG8625	SO0001217:protein_coding_gene	Imitation SWI	Iswi	>Expression	3585	1.78	1.78	0.94	2.06	1.78	0.57	>Stat	1.5	1.47	DOWN	-1.02041	0.919889	0.996428	NO	NO
NM_141725.3	>Annotation	NM_141725	FBgn0037792	CG6241	SO0001217:protein_coding_gene	TATA box-binding protein-associated factor RNA polymerase I subunit B	TAF1B	>Expression	2941	11.86	11.36	9.06	11.62	5.71	8.63	>Stat	10.76	8.65333	DOWN	-1.24345	0.180433	0.766229	NO	NO
NM_001103835.2	>Annotation	NM_001103835	FBgn0000289	CG8367	SO0001217:protein_coding_gene	combgap	cg	>Expression	5066	1.38	0.68	0.98	0.73	1.32	0.91	>Stat	1.01333	0.986667	DOWN	-1.02703	0.917872	0.996428	NO	NO
NM_001298559.1	>Annotation	NM_001298559	FBgn0031099	CG17065	SO0001217:protein_coding_gene	-	CG17065	>Expression	1624	1.5	2.23	2.6	2.54	1.74	1.42	>Stat	2.11	1.9	DOWN	-1.11053	0.65001	0.991475	NO	NO
NM_163892.2	>Annotation	NM_163892	FBgn0002781	CG32491	SO0001217:protein_coding_gene	modifier of mdg4	mod(mdg4)	>Expression	1907	14.16	13.1	14.2	12.5	13.57	14.24	>Stat	13.82	13.4367	DOWN	-1.02853	0.58422	0.991475	NO	NO
NM_080324.4	>Annotation	NM_080324	FBgn0015286	CG2849	SO0001217:protein_coding_gene	Ras-like protein A	Rala	>Expression	2555	27.06	24.58	30.76	27.29	27.7	27.58	>Stat	27.4667	27.5233	UP	1.00206	0.902997	0.996428	NO	NO
novel.6187.1	>Annotation							>Expression	2966	5.54	5.14	4.92	5.72	4.68	4.06	>Stat	5.2	4.82	DOWN	-1.07884	0.408473	0.975772	NO	NO
NM_001144306.2	>Annotation	NM_001144306	FBgn0283427	CG3523	SO0001217:protein_coding_gene	Fatty acid synthase 1	FASN1	>Expression	8417	0.44	1.05	0.82	0.7	0.2	0.38	>Stat	0.77	0.426667	DOWN	-1.80469	0.0971988	0.587998	NO	NO
novel.1437.3	>Annotation							>Expression	1536	1.86	0.7	0.76	1.03	0.8	1.18	>Stat	1.10667	1.00333	DOWN	-1.10299	0.814557	0.991475	NO	NO
novel.2108.2	>Annotation							>Expression	561	0	2.78	0.36	2.09	0	0	>Stat	1.04667	0.696667	DOWN	-1.50239	0.805793	0.991475	NO	NO
NM_206669.2	>Annotation	NM_206669	FBgn0011661	CG10701	SO0001217:protein_coding_gene	Moesin	Moe	>Expression	2283	4.02	3.93	2.56	6.72	6.02	4.51	>Stat	3.50333	5.75	UP	1.64129	0.0069251	0.107993	NO	NO
novel.4156.3	>Annotation							>Expression	3753	2.32	1.18	0.82	1.21	1.06	1.07	>Stat	1.44	1.11333	DOWN	-1.29341	0.367113	0.952968	NO	NO
NM_140888.4	>Annotation	NM_140888	FBgn0262516	CG8743	SO0001217:protein_coding_gene	Transient receptor potential cation channel, mucolipin	Trpml	>Expression	3070	7.98	7.74	7.74	10.28	10	10.1	>Stat	7.82	10.1267	UP	1.29497	3.32005e-06	0.000164016	YES	NO
NM_169879.3	>Annotation	NM_169879	FBgn0038738	CG4572	SO0001217:protein_coding_gene	-	CG4572	>Expression	1744	53.02	50.38	48.68	50.2	52.61	44.02	>Stat	50.6933	48.9433	DOWN	-1.03576	0.411533	0.976483	NO	NO
NM_167705.3	>Annotation	NM_167705	FBgn0031116	CG1695	SO0001217:protein_coding_gene	-	CG1695	>Expression	6238	0.41	0.49	0.4	0.51	0.59	0.44	>Stat	0.433333	0.513333	UP	1.18462	0.42979	0.987194	NO	NO
NM_001273393.1	>Annotation	NM_001273393	FBgn0032218	CG5381	SO0001217:protein_coding_gene	-	CG5381	>Expression	2307	0.32	0	0	0.38	0	0	>Stat	0.106667	0.126667	UP	1.1875	0.962141	0.996428	NO	NO
NM_130603.3	>Annotation	NM_130603	FBgn0023511	CG3810	SO0001217:protein_coding_gene	ER degradation enhancer, mannosidase alpha-like 1	Edem1	>Expression	3221	2.29	0.06	5.06	4.14	2.72	1.96	>Stat	2.47	2.94	UP	1.19028	0.85233	0.993511	NO	NO
NM_001316601.1	>Annotation	NM_001316601	FBgn0261844	CG42776	SO0001217:protein_coding_gene	-	pre-mod(mdg4)-V	>Expression	4165	0.78	0.61	1.05	0.95	0.78	0.72	>Stat	0.813333	0.816667	UP	1.0041	0.968323	0.996428	NO	NO
NM_001169459.1	>Annotation	NM_001169459	FBgn0000229	CG5680	SO0001217:protein_coding_gene	basket	bsk	>Expression	1797	2.25	2.97	4.02	2.05	1.85	2.03	>Stat	3.08	1.97667	DOWN	-1.55818	0.0331705	0.315158	NO	NO
NR_125106.1	>Annotation	NR_125106	FBgn0265419	CR44331	SO0002127:lncRNA_gene	long non-coding RNA:CR44331	lncRNA:CR44331	>Expression	1241	2.93	1.71	1.93	2.2	0.83	2.14	>Stat	2.19	1.72333	DOWN	-1.27079	0.476594	0.991475	NO	NO
NM_170555.3	>Annotation	NM_170555	FBgn0039858	CG11525	SO0001217:protein_coding_gene	Cyclin G	CycG	>Expression	3132	0.03	0.59	0	0	0	0	>Stat	0.206667	0	DOWN	-INF	0.0579242	0.439426	NO	NO
NM_001169715.2	>Annotation	NM_001169715	FBgn0022238	CG5738	SO0001217:protein_coding_gene	lola like	lolal	>Expression	1073	2.7	2.42	1.56	2.13	1.01	2.59	>Stat	2.22667	1.91	DOWN	-1.16579	0.615391	0.991475	NO	NO
NM_080169.3	>Annotation	NM_080169	FBgn0001255	CG2723	SO0001217:protein_coding_gene	Ecdysone-inducible gene E3	ImpE3	>Expression	1094	1.58	1.18	1.34	1.49	2.09	1.78	>Stat	1.36667	1.78667	UP	1.30732	0.345103	0.934821	NO	NO
NM_142705.3	>Annotation	NM_142705	FBgn0038876	CG5919	SO0001217:protein_coding_gene	Isopentenyl-diphosphate delta isomerase	Idi	>Expression	1227	9.52	7.94	8.32	9.51	6.81	9.24	>Stat	8.59333	8.52	DOWN	-1.00861	0.874445	0.996428	NO	NO
NM_141290.6	>Annotation	NM_141290	FBgn0014342	CG10390	SO0001217:protein_coding_gene	meiosis I arrest	mia	>Expression	2054	2.26	2.53	3.21	3.43	3.03	3.59	>Stat	2.66667	3.35	UP	1.25625	0.155615	0.722873	NO	NO
NR_133372.1	>Annotation	NR_133372	FBgn0263413	CR43459	SO0002127:lncRNA_gene	long non-coding RNA:CR43459	lncRNA:CR43459	>Expression	7596	0.13	0.17	0.08	0.26	0.19	0.31	>Stat	0.126667	0.253333	UP	2	0.0355136	0.327138	NO	NO
NM_001042923.3	>Annotation	NM_001042923	FBgn0064225	CG17489	SO0001217:protein_coding_gene	Ribosomal protein L5	RpL5	>Expression	1024	4155.26	4082.99	4081.11	4818.03	4457.57	4318.86	>Stat	4106.45	4531.49	UP	1.1035	0.0151427	0.188875	NO	NO
NM_001300189.1	>Annotation	NM_001300189	FBgn0036862	CG9619	SO0001217:protein_coding_gene	Glycogen binding subunit 76A	Gbs-76A	>Expression	5214	0.23	0.1	0.13	0.18	0.26	0.48	>Stat	0.153333	0.306667	UP	2	0.103488	0.606321	NO	NO
novel.3897.1	>Annotation							>Expression	1232	21.75	5.47	19.78	11.58	9.95	17.77	>Stat	15.6667	13.1	DOWN	-1.19593	0.589658	0.991475	NO	NO
NM_134982.3	>Annotation	NM_134982	FBgn0261976	CG18013	SO0001217:protein_coding_gene	Partner of Sld Five 2	Psf2	>Expression	831	17.18	16.12	16.77	19.94	15.47	16.34	>Stat	16.69	17.25	UP	1.03355	0.878871	0.996428	NO	NO
NM_131969.5	>Annotation	NM_131969	FBgn0029736	CG4041	SO0001217:protein_coding_gene	-	CG4041	>Expression	2723	20.07	20.13	18.14	20.1	19.24	20.13	>Stat	19.4467	19.8233	UP	1.01937	0.900622	0.996428	NO	NO
novel.9435.1	>Annotation							>Expression	3706	1.31	1.3	1.26	1.81	1.57	1.65	>Stat	1.29	1.67667	UP	1.29974	0.0455847	0.379272	NO	NO
NM_168735.2	>Annotation	NM_168735	FBgn0052185	CG32185	SO0001217:protein_coding_gene	elevated during infection	edin	>Expression	421	13.67	13.41	9.21	11.6	12.71	13.62	>Stat	12.0967	12.6433	UP	1.04519	0.905349	0.996428	NO	NO
NM_165580.4	>Annotation	NM_165580	FBgn0033244	CG8726	SO0001217:protein_coding_gene	-	CG8726	>Expression	3371	2.09	2.48	2.94	3.62	2.27	1.51	>Stat	2.50333	2.46667	DOWN	-1.01486	0.891315	0.996428	NO	NO
novel.9004.6	>Annotation							>Expression	1125	57.05	44.22	84.62	62.17	46.56	69.57	>Stat	61.9633	59.4333	DOWN	-1.04257	0.738591	0.991475	NO	NO
NM_136943.2	>Annotation	NM_136943	FBgn0033742	CG8550	SO0001217:protein_coding_gene	Neprilysin-like 10	Nepl10	>Expression	2107	0.7	0.65	0.61	0.67	0.77	0.56	>Stat	0.653333	0.666667	UP	1.02041	0.991624	0.998293	NO	NO
NM_166740.2	>Annotation	NM_166740	FBgn0039890	CG2316	SO0001217:protein_coding_gene	ATP binding cassette subfamily D member 1	Abcd1	>Expression	2840	0.47	0.46	0	0	0.65	0.3	>Stat	0.31	0.316667	UP	1.02151	0.975319	0.996607	NO	NO
NM_001104407.3	>Annotation	NM_001104407	FBgn0266409	CG45049	SO0001217:protein_coding_gene	-	CG45049	>Expression	3708	0.94	1.63	1.5	1.78	1.81	2.12	>Stat	1.35667	1.90333	UP	1.40295	0.110042	0.623861	NO	NO
NM_001274633.1	>Annotation	NM_001274633	FBgn0264478	CG43886	SO0001217:protein_coding_gene	-	CG43886	>Expression	347	1.95	1.59	2.39	1.88	1.22	3.94	>Stat	1.97667	2.34667	UP	1.18718	0.925425	0.996428	NO	NO
NM_136395.4	>Annotation	NM_136395	FBgn0022224	CG3450	SO0001217:protein_coding_gene	ubiquitin like	ubl	>Expression	396	58.6	47.03	59.3	71.36	60.63	63.52	>Stat	54.9767	65.17	UP	1.18541	0.447979	0.991475	NO	NO
NM_170652.2	>Annotation	NM_170652	FBgn0266758	CG6643	SO0001217:protein_coding_gene	Extended synaptotagmin-like protein 2	Esyt2	>Expression	3120	0	0.21	0.18	0.15	0.09	0.18	>Stat	0.13	0.14	UP	1.07692	0.970042	0.996428	NO	NO
NM_001144256.2	>Annotation	NM_001144256	FBgn0010415	CG10497	SO0001217:protein_coding_gene	Syndecan	Sdc	>Expression	1869	10.11	10.22	8.9	9.69	8.17	9.35	>Stat	9.74333	9.07	DOWN	-1.07424	0.309173	0.910507	NO	NO
NM_139364.3	>Annotation	NM_139364	FBgn0041342	CG1049	SO0001217:protein_coding_gene	Phosphocholine cytidylyltransferase 1	Pcyt1	>Expression	2486	100.53	102.44	94.31	99.68	92.48	92.51	>Stat	99.0933	94.89	DOWN	-1.0443	0.146863	0.707246	NO	NO
NM_001043195.3	>Annotation	NM_001043195	FBgn0037235	CG1103	SO0001217:protein_coding_gene	-	CG1103	>Expression	1223	0.35	0	0.82	0.73	0	0.86	>Stat	0.39	0.53	UP	1.35897	0.829975	0.991475	NO	NO
novel.1581.2	>Annotation							>Expression	5007	4.9	4.93	5.78	4.24	4.76	4.52	>Stat	5.20333	4.50667	DOWN	-1.15459	0.0621319	0.460535	NO	NO
NR_001754.2	>Annotation	NR_001754	FBgn0045800	CR32886	SO0002127:lncRNA_gene	U snoRNA host gene 1	Uhg1	>Expression	1065	15.3	13.48	15.59	16.97	20.92	22.48	>Stat	14.79	20.1233	UP	1.3606	0.0102803	0.144127	NO	NO
NM_137365.4	>Annotation	NM_137365	FBgn0025716	CG6546	SO0001217:protein_coding_gene	Brahma associated protein 55kD	Bap55	>Expression	1473	59.93	56.24	55.01	59.7	56.55	59.43	>Stat	57.06	58.56	UP	1.02629	0.708408	0.991475	NO	NO
NM_001169432.2	>Annotation	NM_001169432	FBgn0031951	CG7138	SO0001217:protein_coding_gene	r2d2	r2d2	>Expression	1121	21.09	20.92	20.81	23.16	18.47	17.59	>Stat	20.94	19.74	DOWN	-1.06079	0.39982	0.973894	NO	NO
NM_001170050.1	>Annotation	NM_001170050	FBgn0037375	CG1193	SO0001217:protein_coding_gene	katanin p60-like 1	kat-60L1	>Expression	2338	0.28	0.11	0.34	0	0	0.12	>Stat	0.243333	0.04	DOWN	-6.08333	0.121074	0.652732	NO	NO
NM_080499.3	>Annotation	NM_080499	FBgn0038412	CG6898	SO0001217:protein_coding_gene	Zinc/iron regulated transporter-related protein 89B	Zip89B	>Expression	2011	0.19	0.11	0.32	0.11	0.12	0.06	>Stat	0.206667	0.0966667	DOWN	-2.13793	0.237569	0.84954	NO	NO
NM_001169740.2	>Annotation	NM_001169740	FBgn0260934	CG8201	SO0001217:protein_coding_gene	par-1	par-1	>Expression	4990	3.28	3.16	0	3.09	2.78	2.47	>Stat	2.14667	2.78	UP	1.29503	0.846917	0.992711	NO	NO
novel.9423.1	>Annotation							>Expression	4597	35.2	23.21	59.33	27.36	39.13	36.67	>Stat	39.2467	34.3867	DOWN	-1.14133	0.627532	0.991475	NO	NO
NM_206734.2	>Annotation	NM_206734	FBgn0002914	CG9045	SO0001217:protein_coding_gene	Myb oncogene-like	Myb	>Expression	2732	2.91	3.14	2.77	3.39	1.8	5.01	>Stat	2.94	3.4	UP	1.15646	0.619546	0.991475	NO	NO
NM_165960.2	>Annotation	NM_165960	FBgn0013305	CG3798	SO0001217:protein_coding_gene	N-methyl-D-aspartate receptor-associated protein	Nmda1	>Expression	1742	1.92	0.72	0.59	1.43	1.34	1.18	>Stat	1.07667	1.31667	UP	1.22291	0.622133	0.991475	NO	NO
NM_143015.4	>Annotation	NM_143015	FBgn0039210	CG13625	SO0001217:protein_coding_gene	-	CG13625	>Expression	2094	14.97	14.54	14.77	13.8	12.41	13.99	>Stat	14.76	13.4	DOWN	-1.10149	0.0575271	0.437456	NO	NO
NM_001169183.2	>Annotation	NM_001169183	FBgn0023215	CG13316	SO0001217:protein_coding_gene	Mnt	Mnt	>Expression	2578	0.93	0.59	0.65	0.78	1.16	0.13	>Stat	0.723333	0.69	DOWN	-1.04831	0.915796	0.996428	NO	NO
novel.8931.1	>Annotation							>Expression	6037	5.3	5.61	4.4	7.42	5.75	5.03	>Stat	5.10333	6.06667	UP	1.18877	0.183446	0.771603	NO	NO
NM_001014589.4	>Annotation	NM_001014589	FBgn0261872	CG33522	SO0001217:protein_coding_gene	SR-related CTD associated factor 6	scaf6	>Expression	3071	20.48	19.59	19.21	19.95	17.86	18.67	>Stat	19.76	18.8267	DOWN	-1.04958	0.133362	0.68113	NO	NO
NM_001274797.1	>Annotation	NM_001274797	FBgn0004381	CG7293	SO0001217:protein_coding_gene	Kinesin-like protein at 68D	Klp68D	>Expression	2971	0.24	0.71	0.78	0	0.3	0.32	>Stat	0.576667	0.206667	DOWN	-2.79032	0.20104	0.802981	NO	NO
NM_057220.3	>Annotation	NM_057220	FBgn0001137	CG17610	SO0001217:protein_coding_gene	gurken	grk	>Expression	1718	16.81	15.3	16.52	16.72	14.72	16.7	>Stat	16.21	16.0467	DOWN	-1.01018	0.730333	0.991475	NO	NO
NM_057485.4	>Annotation	NM_057485	FBgn0004556	CG9680	SO0001217:protein_coding_gene	Dead box protein 73D	Dbp73D	>Expression	2209	40.84	38.39	40.69	41.37	39.49	37.76	>Stat	39.9733	39.54	DOWN	-1.01096	0.51039	0.991475	NO	NO
NM_143712.4	>Annotation	NM_143712	FBgn0020255	CG1404	SO0001217:protein_coding_gene	Ran	Ran	>Expression	1667	8.6	3.39	8.23	10.76	4.75	6.42	>Stat	6.74	7.31	UP	1.08457	0.816586	0.991475	NO	NO
NM_166542.4	>Annotation	NM_166542	FBgn0050273	CG30273	SO0001217:protein_coding_gene	-	CG30273	>Expression	1234	0.65	0.56	0.45	0.87	0.53	0.64	>Stat	0.553333	0.68	UP	1.22892	0.658816	0.991475	NO	NO
NM_165623.2	>Annotation	NM_165623	FBgn0050356	CG30356	SO0001217:protein_coding_gene	-	CG30356	>Expression	538	0.36	0.75	0.88	0.56	0.58	0.56	>Stat	0.663333	0.566667	DOWN	-1.17059	0.778571	0.991475	NO	NO
NM_164786.2	>Annotation	NM_164786	FBgn0261822	CG31605	SO0001217:protein_coding_gene	Basigin	Bsg	>Expression	2792	34.49	26.39	30.1	25.17	29.31	23.26	>Stat	30.3267	25.9133	DOWN	-1.17031	0.0536578	0.41985	NO	NO
novel.5850.7	>Annotation							>Expression	4719	1.82	1.44	2.55	0.79	0.77	2.02	>Stat	1.93667	1.19333	DOWN	-1.62291	0.132737	0.679621	NO	NO
NM_078666.4	>Annotation	NM_078666	FBgn0030869	CG8146	SO0001217:protein_coding_gene	Suppressor of Cytokine Signaling at 16D	Socs16D	>Expression	4836	8.05	7.94	8.19	8.46	7.77	8.21	>Stat	8.06	8.14667	UP	1.01075	0.996572	0.999092	NO	NO
NR_001637.1	>Annotation	NR_001637	FBgn0063449	CR32873	SO0002127:lncRNA_gene	U snoRNA host gene 2	Uhg2	>Expression	382	160.18	135.01	181.39	207.58	193.39	185.72	>Stat	158.86	195.563	UP	1.23104	0.369654	0.953793	NO	NO
NR_125057.1	>Annotation	NR_125057	FBgn0267300	CR45736	SO0002127:lncRNA_gene	long non-coding RNA:CR45736	lncRNA:CR45736	>Expression	564	4.26	4.07	3.38	2.7	4.21	3.07	>Stat	3.90333	3.32667	DOWN	-1.17335	0.559614	0.991475	NO	NO
NM_142537.2	>Annotation	NM_142537	FBgn0038692	CG3773	SO0001217:protein_coding_gene	RNA polymerase II subunit M	Polr2M	>Expression	1247	20.47	19.11	19.42	18.04	17.78	16.32	>Stat	19.6667	17.38	DOWN	-1.13157	0.0350811	0.325007	NO	NO
NM_135801.3	>Annotation	NM_135801	FBgn0032514	CG9302	SO0001217:protein_coding_gene	-	CG9302	>Expression	1972	82.23	77.03	77.81	82.44	77.71	83.92	>Stat	79.0233	81.3567	UP	1.02953	0.561574	0.991475	NO	NO
NM_143024.3	>Annotation	NM_143024	FBgn0039219	CG13630	SO0001217:protein_coding_gene	-	CG13630	>Expression	1301	59.73	59.56	56.19	60.79	58.35	60.04	>Stat	58.4933	59.7267	UP	1.02109	0.875109	0.996428	NO	NO
NM_079119.3	>Annotation	NM_079119	FBgn0005638	CG4354	SO0001217:protein_coding_gene	slow border cells	slbo	>Expression	2786	0.27	0.17	0.25	0	0.25	0.23	>Stat	0.23	0.16	DOWN	-1.4375	0.673377	0.991475	NO	NO
novel.849.1	>Annotation							>Expression	1550	0.87	0.76	1.39	1.19	1.02	0.76	>Stat	1.00667	0.99	DOWN	-1.01684	0.937157	0.996428	NO	NO
NM_001170153.3	>Annotation	NM_001170153	FBgn0262527	CG4699	SO0001217:protein_coding_gene	non-specific lethal 1	nsl1	>Expression	6120	2.61	3.09	3.77	3.65	3.4	3.35	>Stat	3.15667	3.46667	UP	1.0982	0.442245	0.991475	NO	NO
NM_130549.3	>Annotation	NM_130549	FBgn0024365	CG12773	SO0001217:protein_coding_gene	-	CG12773	>Expression	3623	15.88	18.07	12.4	15.19	14.38	11.14	>Stat	15.45	13.57	DOWN	-1.13854	0.249522	0.856757	NO	NO
NM_170026.2	>Annotation	NM_170026	FBgn0014949	CG5264	SO0001217:protein_coding_gene	buttonless	btn	>Expression	477	90.45	81.1	108.9	87.97	71.36	81.94	>Stat	93.4833	80.4233	DOWN	-1.16239	0.17213	0.751558	NO	NO
NM_080109.4	>Annotation	NM_080109	FBgn0001186	CG3001	SO0001217:protein_coding_gene	Hexokinase A	Hex-A	>Expression	2512	32.1	33.13	29.5	42.43	39	34.92	>Stat	31.5767	38.7833	UP	1.22823	0.00221733	0.0445302	YES	NO
NM_001273973.2	>Annotation	NM_001273973	FBgn0033639	CG9003	SO0001217:protein_coding_gene	-	CG9003	>Expression	3693	2.67	1.89	3.1	2.62	3.65	4.31	>Stat	2.55333	3.52667	UP	1.3812	0.0969415	0.587289	NO	NO
NM_139945.3	>Annotation	NM_139945	FBgn0035867	CG13671	SO0001217:protein_coding_gene	-	CG13671	>Expression	2278	16.8	14.39	16.25	15.39	14.72	15.71	>Stat	15.8133	15.2733	DOWN	-1.03536	0.421705	0.980789	NO	NO
novel.9815.1	>Annotation							>Expression	1835	1.22	0.8	1.34	1.66	1.17	1.81	>Stat	1.12	1.54667	UP	1.38095	0.209549	0.81502	NO	NO
NM_001273957.1	>Annotation	NM_001273957	FBgn0033607	CG9062	SO0001217:protein_coding_gene	-	CG9062	>Expression	2849	1.48	1.22	1.13	1.93	1.84	1.49	>Stat	1.27667	1.75333	UP	1.37337	0.0641262	0.467356	NO	NO
NM_001260009.1	>Annotation	NM_001260009	FBgn0003261	CG10279	SO0001217:protein_coding_gene	Rm62	Rm62	>Expression	4362	11.68	10.85	10.89	9.68	10.39	8.59	>Stat	11.14	9.55333	DOWN	-1.16609	0.00881349	0.12871	NO	NO
NM_001273204.2	>Annotation	NM_001273204	FBgn0031816	CG16947	SO0001217:protein_coding_gene	Ring finger and CHY zinc finger domain containing 1	Rchy1	>Expression	1927	0.23	0.48	0.34	0.2	0	0	>Stat	0.35	0.0666667	DOWN	-5.25	0.101952	0.601286	NO	NO
NM_079588.3	>Annotation	NM_079588	FBgn0042094	CG6612	SO0001217:protein_coding_gene	Adenylate kinase 3	Ak3	>Expression	1301	1.28	2.11	2.13	0.82	1.41	0.78	>Stat	1.84	1.00333	DOWN	-1.83389	0.0579934	0.439591	NO	NO
NM_137378.4	>Annotation	NM_137378	FBgn0034230	CG4853	SO0001217:protein_coding_gene	-	CG4853	>Expression	2992	4.16	5.13	3.65	4.49	5.35	4.64	>Stat	4.31333	4.82667	UP	1.11901	0.4767	0.991475	NO	NO
NM_078726.4	>Annotation	NM_078726	FBgn0003310	CG4385	SO0001217:protein_coding_gene	Star	S	>Expression	5206	15.97	13.79	15.92	16.17	15.32	16	>Stat	15.2267	15.83	UP	1.03962	0.454741	0.991475	NO	NO
NM_141163.2	>Annotation	NM_141163	FBgn0037195	CG11226	SO0001217:protein_coding_gene	-	CG11226	>Expression	1103	0.28	0.37	0.06	0.18	0.38	0.18	>Stat	0.236667	0.246667	UP	1.04225	0.994841	0.999033	NO	NO
NM_079320.3	>Annotation	NM_079320	FBgn0036299	CG10620	SO0001217:protein_coding_gene	Transferrin 2	Tsf2	>Expression	2884	11.35	11.25	9.37	12.4	12.19	11.81	>Stat	10.6567	12.1333	UP	1.13857	0.111061	0.62621	NO	NO
novel.2079.1	>Annotation							>Expression	418	6.7	5.07	3.37	6.57	1.29	1.74	>Stat	5.04667	3.2	DOWN	-1.57708	0.404571	0.974737	NO	NO
NM_001170257.2	>Annotation	NM_001170257	FBgn0039329	CG10669	SO0001217:protein_coding_gene	-	CG10669	>Expression	3310	0.3	0.76	1.55	1.13	1.56	0.64	>Stat	0.87	1.11	UP	1.27586	0.618899	0.991475	NO	NO
NM_140844.3	>Annotation	NM_140844	FBgn0036859	CG14085	SO0001217:protein_coding_gene	-	CG14085	>Expression	2948	4.04	4.44	3.85	4.9	5.16	3.98	>Stat	4.11	4.68	UP	1.13869	0.315571	0.916283	NO	NO
NM_001272193.2	>Annotation	NM_001272193	FBgn0040366	CG11398	SO0001217:protein_coding_gene	-	CG11398	>Expression	3018	0.9	0.85	0.54	0.86	0.62	0.69	>Stat	0.763333	0.723333	DOWN	-1.0553	0.802942	0.991475	NO	NO
NM_001273153.1	>Annotation	NM_001273153	FBgn0014857	CG5825	SO0001217:protein_coding_gene	Histone H3.3A	His3.3A	>Expression	926	25.93	14.65	26.58	21.84	23.42	26.47	>Stat	22.3867	23.91	UP	1.06805	0.754279	0.991475	NO	NO
NM_169822.2	>Annotation	NM_169822	FBgn0004652	CG14307	SO0001217:protein_coding_gene	fruitless	fru	>Expression	2254	0.77	0.5	0.47	1.28	1.14	0.74	>Stat	0.58	1.05333	UP	1.81609	0.0387711	0.346309	NO	NO
NM_132577.2	>Annotation	NM_132577	FBgn0030396	CG2556	SO0001217:protein_coding_gene	-	CG2556	>Expression	2304	0.34	0.44	0.23	0.46	0.31	0.48	>Stat	0.336667	0.416667	UP	1.23762	0.614961	0.991475	NO	NO
novel.2234.1	>Annotation							>Expression	5523	33.76	22.42	26.04	24.92	29.35	25.02	>Stat	27.4067	26.43	DOWN	-1.03695	0.67826	0.991475	NO	NO
NM_206382.5	>Annotation	NM_206382	FBgn0036576	CG5151	SO0001217:protein_coding_gene	-	CG5151	>Expression	3973	0.06	0	0.01	0.33	0.38	0.07	>Stat	0.0233333	0.26	UP	11.1429	0.00894625	0.130118	NO	NO
novel.509.1	>Annotation							>Expression	672	0.46	0.41	0.6	0	0	0.32	>Stat	0.49	0.106667	DOWN	-4.59375	0.170032	0.7483	NO	NO
NM_001272491.1	>Annotation	NM_001272491	FBgn0085443	CG34414	SO0001217:protein_coding_gene	sprint	spri	>Expression	2896	0.67	0.44	0.29	0.46	0.89	0.52	>Stat	0.466667	0.623333	UP	1.33571	0.457915	0.991475	NO	NO
NM_001276209.1	>Annotation	NM_001276209	FBgn0086362	CG12114	SO0001217:protein_coding_gene	spn-F	spn-F	>Expression	1465	8.29	7.73	7.96	9.44	8.17	8.54	>Stat	7.99333	8.71667	UP	1.09049	0.38585	0.964519	NO	NO
novel.2269.2	>Annotation							>Expression	3872	2.7	2.33	3.67	0.81	3.21	1.34	>Stat	2.9	1.78667	DOWN	-1.62313	0.178171	0.763589	NO	NO
NM_001272674.1	>Annotation	NM_001272674	FBgn0027521	CG3679	SO0001217:protein_coding_gene	-	CG3679	>Expression	3215	0.36	0.75	0.92	0.5	0.96	0.15	>Stat	0.676667	0.536667	DOWN	-1.26087	0.624846	0.991475	NO	NO
NM_165715.2	>Annotation							>Expression	758	5.57	8.51	6.95	10.34	8.72	10.47	>Stat	7.01	9.84333	UP	1.40418	0.0864102	0.552369	NO	NO
NM_166093.3	>Annotation	NM_166093	FBgn0286813	CG8174	SO0001217:protein_coding_gene	SR Protein Kinase	SRPK	>Expression	3713	7.27	7.29	5.8	6.33	4.69	4.88	>Stat	6.78667	5.3	DOWN	-1.2805	0.0194948	0.222961	NO	NO
NM_079259.4	>Annotation	NM_079259	FBgn0263930	CG4974	SO0001217:protein_coding_gene	division abnormally delayed	dally	>Expression	3444	6.93	7.05	5.81	6.91	6.94	4.84	>Stat	6.59667	6.23	DOWN	-1.05886	0.567252	0.991475	NO	NO
NM_079389.4	>Annotation	NM_079389	FBgn0036643	CG4109	SO0001217:protein_coding_gene	Syntaxin 8	Syx8	>Expression	897	17.28	15.77	17.39	20.26	14.6	16.64	>Stat	16.8133	17.1667	UP	1.02102	0.970719	0.996428	NO	NO
NM_142404.4	>Annotation	NM_142404	FBgn0038551	CG7357	SO0001217:protein_coding_gene	Oddjob	Odj	>Expression	1645	23.1	20.93	21.27	22.5	20.71	22.14	>Stat	21.7667	21.7833	UP	1.00077	0.817829	0.991475	NO	NO
novel.2126.1	>Annotation							>Expression	5262	40.39	29.25	43.56	27.02	40.93	45.83	>Stat	37.7333	37.9267	UP	1.00512	0.986422	0.997105	NO	NO
NM_143703.3	>Annotation	NM_143703	FBgn0024277	CG18214	SO0001217:protein_coding_gene	trio	trio	>Expression	9245	9.47	8.69	7.1	7.76	8.16	7.71	>Stat	8.42	7.87667	DOWN	-1.06898	0.343795	0.934821	NO	NO
NM_001274318.1	>Annotation	NM_001274318	FBgn0010333	CG2248	SO0001217:protein_coding_gene	Rac1	Rac1	>Expression	1805	82.06	75.65	82.69	83.97	74.22	77.52	>Stat	80.1333	78.57	DOWN	-1.0199	0.3674	0.952968	NO	NO
NM_165444.5	>Annotation	NM_165444	FBgn0259978	CG8390	SO0001217:protein_coding_gene	vulcan	vlc	>Expression	2388	1.66	1.12	0.77	1.1	0.7	0.15	>Stat	1.18333	0.65	DOWN	-1.82051	0.228538	0.840106	NO	NO
NM_001275794.1	>Annotation	NM_001275794	FBgn0002962	CG5637	SO0001217:protein_coding_gene	nanos	nos	>Expression	2292	0.09	0	0.08	0.14	0.18	0.17	>Stat	0.0566667	0.163333	UP	2.88235	0.204496	0.807405	NO	NO
NM_169025.3	>Annotation	NM_169025	FBgn0259212	CG42312	SO0001217:protein_coding_gene	canoe	cno	>Expression	7597	9.4	7.64	9.05	8.39	9.2	9.33	>Stat	8.69667	8.97333	UP	1.03181	0.701804	0.991475	NO	NO
NM_138139.4	>Annotation	NM_138139	FBgn0035083	CG2803	SO0001217:protein_coding_gene	Troponin C-akin-1	Tina-1	>Expression	914	80.87	75.53	80.37	64.12	58.66	56.47	>Stat	78.9233	59.75	DOWN	-1.32089	2.1681e-09	2.4349e-07	YES	NO
NM_078787.4	>Annotation	NM_078787	FBgn0027094	CG13391	SO0001217:protein_coding_gene	Alanyl-tRNA synthetase	AlaRS	>Expression	3153	181.27	168.3	160.49	206.7	188.35	189.87	>Stat	170.02	194.973	UP	1.14677	0.000509035	0.0133863	YES	NO
NM_138169.5	>Annotation	NM_138169	FBgn0063923	CG1220	SO0001217:protein_coding_gene	Kaz1-ORFB	Kaz1-ORFB	>Expression	562	8.98	6.54	8.17	7.7	7.24	7.89	>Stat	7.89667	7.61	DOWN	-1.03767	0.78798	0.991475	NO	NO
NM_057946.4	>Annotation	NM_057946	FBgn0021874	CG2863	SO0001217:protein_coding_gene	Notchless	Nle	>Expression	1584	47.64	47.32	50.72	47.32	44.12	47.53	>Stat	48.56	46.3233	DOWN	-1.04828	0.17816	0.763589	NO	NO
NM_166160.2	>Annotation	NM_166160	FBgn0050324	CG30324	SO0001217:protein_coding_gene	-	CG30324	>Expression	648	0.38	0.94	0.77	0.52	0.68	0.66	>Stat	0.696667	0.62	DOWN	-1.12366	0.809462	0.991475	NO	NO
NM_080523.4	>Annotation	NM_080523	FBgn0000326	CG9858	SO0001217:protein_coding_gene	cricklet	clt	>Expression	1844	20.22	18.44	16.97	21.33	20.69	20.25	>Stat	18.5433	20.7567	UP	1.11936	0.0828614	0.540174	NO	NO
novel.2038.1	>Annotation							>Expression	2395	8.46	7.6	5.3	5.91	5.25	6.53	>Stat	7.12	5.89667	DOWN	-1.20746	0.17382	0.75617	NO	NO
novel.8996.8	>Annotation							>Expression	2943	2.65	1.85	3.15	2.36	3.38	3.49	>Stat	2.55	3.07667	UP	1.20654	0.354636	0.942235	NO	NO
NM_137651.2	>Annotation	NM_137651	FBgn0034528	CG11180	SO0001217:protein_coding_gene	-	CG11180	>Expression	2460	11.7	10.39	12.99	10.31	10.8	10.87	>Stat	11.6933	10.66	DOWN	-1.09694	0.184581	0.773602	NO	NO
NM_001273830.2	>Annotation	NM_001273830	FBgn0033137	CG4471	SO0001217:protein_coding_gene	Tetraspanin 42Ep	Tsp42Ep	>Expression	2892	0.24	0.24	0.37	0.42	0.49	0.34	>Stat	0.283333	0.416667	UP	1.47059	0.274028	0.883162	NO	NO
NM_001347793.1	>Annotation	NM_001347793	FBgn0284231	CG46315	SO0001217:protein_coding_gene	-	CG46315	>Expression	5113	5.31	5.09	4.18	5.81	4.4	4.34	>Stat	4.86	4.85	DOWN	-1.00206	0.886953	0.996428	NO	NO
NM_137181.3	>Annotation	NM_137181	FBgn0034005	CG16827	SO0001217:protein_coding_gene	Integrin alphaPS4 subunit	ItgaPS4	>Expression	3361	0.18	0.26	0.15	0.21	0.22	0.17	>Stat	0.196667	0.2	UP	1.01695	0.977051	0.996651	NO	NO
novel.2211.1	>Annotation							>Expression	336	14.92	7.88	7.41	14.93	10.3	9.76	>Stat	10.07	11.6633	UP	1.15823	0.73151	0.991475	NO	NO
NM_167461.2	>Annotation	NM_167461	FBgn0025809	CG8962	SO0001217:protein_coding_gene	Platelet-activating factor acetylhydrolase alpha	Paf-AHalpha	>Expression	1507	8.75	7.47	7.92	8.81	8.13	9.02	>Stat	8.04667	8.65333	UP	1.07539	0.48258	0.991475	NO	NO
novel.1208.1	>Annotation							>Expression	5816	1.04	1.85	2.86	1.82	1.87	1.14	>Stat	1.91667	1.61	DOWN	-1.19048	0.510404	0.991475	NO	NO
NM_001260396.1	>Annotation	NM_001260396	FBgn0039492	CG6051	SO0001217:protein_coding_gene	-	CG6051	>Expression	4494	8.42	6.78	8.06	9.21	9.31	12.12	>Stat	7.75333	10.2133	UP	1.31728	0.00809319	0.120732	NO	NO
NM_001144380.2	>Annotation	NM_001144380	FBgn0032938	CG8671	SO0001217:protein_coding_gene	-	CG8671	>Expression	3658	3.44	7.47	2.7	4.94	1.44	0.23	>Stat	4.53667	2.20333	DOWN	-2.059	0.319839	0.920246	NO	NO
novel.5213.2	>Annotation							>Expression	878	2.17	1.74	1.62	2.79	1.34	2.06	>Stat	1.84333	2.06333	UP	1.11935	0.78095	0.991475	NO	NO
NR_037728.3	>Annotation	NR_037728	FBgn0262148	CR42874	SO0002127:lncRNA_gene	long non-coding RNA:CR42874	lncRNA:CR42874	>Expression	1374	0.46	0.28	0.23	0.13	0.28	0.13	>Stat	0.323333	0.18	DOWN	-1.7963	0.334937	0.92936	NO	NO
NM_001276230.1	>Annotation	NM_001276230	FBgn0085638	CG41378	SO0001217:protein_coding_gene	-	CG41378	>Expression	737	1.81	0.72	1.47	1.63	2.1	1.83	>Stat	1.33333	1.85333	UP	1.39	0.423805	0.982557	NO	NO
NM_143045.3	>Annotation	NM_143045	FBgn0039239	CG13641	SO0001217:protein_coding_gene	-	CG13641	>Expression	542	0.36	0.29	0.17	0	0.57	0.74	>Stat	0.273333	0.436667	UP	1.59756	0.669352	0.991475	NO	NO
NM_001273492.1	>Annotation	NM_001273492	FBgn0032451	CG12292	SO0001217:protein_coding_gene	spichthyin	spict	>Expression	1461	7.21	7.17	6.66	6.63	7.04	6.77	>Stat	7.01333	6.81333	DOWN	-1.02935	0.653767	0.991475	NO	NO
novel.7925.7	>Annotation							>Expression	3027	2.41	2.38	2.73	3.1	4.43	3.88	>Stat	2.50667	3.80333	UP	1.51729	0.00426133	0.074548	NO	NO
NM_130477.4	>Annotation	NM_130477	FBgn0040373	CG3038	SO0001217:protein_coding_gene	-	CG3038	>Expression	1731	7.45	6.5	8.24	5.79	7.34	7.24	>Stat	7.39667	6.79	DOWN	-1.08935	0.447838	0.991475	NO	NO
novel.10945.6	>Annotation							>Expression	2208	1.29	1.05	1.3	1.71	1.06	1.23	>Stat	1.21333	1.33333	UP	1.0989	0.67167	0.991475	NO	NO
NM_132987.2	>Annotation	NM_132987	FBgn0030839	CG5613	SO0001217:protein_coding_gene	-	CG5613	>Expression	2138	3.43	2.94	3.19	4.39	3.52	2.61	>Stat	3.18667	3.50667	UP	1.10042	0.616504	0.991475	NO	NO
NM_001275505.1	>Annotation	NM_001275505	FBgn0037746	CG8478	SO0001217:protein_coding_gene	-	CG8478	>Expression	2162	18.77	18.93	19.59	17.31	17.61	18.4	>Stat	19.0967	17.7733	DOWN	-1.07446	0.116138	0.639501	NO	NO
NM_132654.4	>Annotation	NM_132654	FBgn0026749	CG1989	SO0001217:protein_coding_gene	Yippee	Yippee	>Expression	1136	20.22	19.35	21.47	21.76	20.96	21.05	>Stat	20.3467	21.2567	UP	1.04472	0.649596	0.991475	NO	NO
NM_080483.3	>Annotation	NM_080483	FBgn0000261	CG6871	SO0001217:protein_coding_gene	Catalase	Cat	>Expression	1993	110.37	103.61	94.97	128.78	114.15	121.79	>Stat	102.983	121.573	UP	1.18051	0.000500964	0.0132227	YES	NO
NM_165499.2	>Annotation	NM_165499	FBgn0050157	CG30157	SO0001217:protein_coding_gene	-	CG30157	>Expression	1034	0.43	0.35	0	0.46	0	0.46	>Stat	0.26	0.306667	UP	1.17949	0.828898	0.991475	NO	NO
NM_001298318.1	>Annotation	NM_001298318	FBgn0030581	CG14408	SO0001217:protein_coding_gene	-	CG14408	>Expression	3227	4.31	4.02	4.37	4.87	6.51	4.92	>Stat	4.23333	5.43333	UP	1.28346	0.0394585	0.349474	NO	NO
novel.10827.1	>Annotation							>Expression	2242	1.49	1.02	1.38	0.7	0.75	0.89	>Stat	1.29667	0.78	DOWN	-1.66239	0.0253572	0.265514	NO	NO
novel.11431.1	>Annotation							>Expression	2655	4201.33	3222.91	3639.45	3725.1	4264.98	4080.76	>Stat	3687.9	4023.61	UP	1.09103	0.334232	0.92936	NO	NO
novel.11116.1	>Annotation							>Expression	1369	0.11	0.14	0.15	0.11	0.27	0.22	>Stat	0.133333	0.2	UP	1.5	0.573185	0.991475	NO	NO
novel.4654.5	>Annotation							>Expression	2924	2.43	1.29	1.02	1.25	1.25	0.99	>Stat	1.58	1.16333	DOWN	-1.35817	0.261703	0.869189	NO	NO
NM_001274150.1	>Annotation	NM_001274150	FBgn0034396	CG15097	SO0001217:protein_coding_gene	-	CG15097	>Expression	3029	1.02	0.95	0.89	1.25	1.11	1.05	>Stat	0.953333	1.13667	UP	1.19231	0.335324	0.92936	NO	NO
novel.7563.4	>Annotation							>Expression	11303	0.81	0.92	0.55	0.31	1.24	0.57	>Stat	0.76	0.706667	DOWN	-1.07547	0.83187	0.991475	NO	NO
NM_165294.3	>Annotation	NM_165294	FBgn0041789	CG31794	SO0001217:protein_coding_gene	Paxillin	Pax	>Expression	2447	4.53	4.52	3.05	6.58	3.78	5.23	>Stat	4.03333	5.19667	UP	1.28843	0.207054	0.810721	NO	NO
novel.6391.3	>Annotation							>Expression	2807	2.16	1.74	3.42	1.54	2.18	1.83	>Stat	2.44	1.85	DOWN	-1.31892	0.224661	0.833743	NO	NO
NM_079663.3	>Annotation	NM_079663	FBgn0038519	CG5826	SO0001217:protein_coding_gene	Peroxiredoxin 3	Prx3	>Expression	1017	75.74	75.15	78.81	81.94	73.9	74.83	>Stat	76.5667	76.89	UP	1.00422	0.798293	0.991475	NO	NO
NM_001272208.2	>Annotation	NM_001272208	FBgn0023531	CG32809	SO0001217:protein_coding_gene	-	CG32809	>Expression	6875	0	0.15	0.66	0	0	0	>Stat	0.27	0	DOWN	-INF	0.00301842	0.0571986	NO	NO
NM_001169845.2	>Annotation	NM_001169845	FBgn0028577	CG12085	SO0001217:protein_coding_gene	half pint	hfp	>Expression	2442	3.58	4.9	6.52	3.25	4.97	3.62	>Stat	5	3.94667	DOWN	-1.26689	0.245667	0.855265	NO	NO
NM_001260344.2	>Annotation	NM_001260344	FBgn0039132	CG5864	SO0001217:protein_coding_gene	Adaptor Protein complex 1, sigma subunit	AP-1sigma	>Expression	1181	59.7	49.27	57.27	52.69	54.72	57.61	>Stat	55.4133	55.0067	DOWN	-1.00739	0.759358	0.991475	NO	NO
NM_001274138.2	>Annotation	NM_001274138	FBgn0003044	CG5109	SO0001217:protein_coding_gene	Polycomblike	Pcl	>Expression	4384	1.59	2.31	3.14	1.78	2.48	3.09	>Stat	2.34667	2.45	UP	1.04403	0.876636	0.996428	NO	NO
NM_001298557.1	>Annotation	NM_001298557	FBgn0003654	CG18000	SO0001217:protein_coding_gene	short wing	sw	>Expression	2862	14.48	21.99	17.13	18.94	18.78	29.4	>Stat	17.8667	22.3733	UP	1.25224	0.20999	0.81575	NO	NO
NM_136877.5	>Annotation	NM_136877	FBgn0024732	CG8357	SO0001217:protein_coding_gene	DNA fragmentation factor-related protein 1	Drep1	>Expression	2153	0.65	0.79	0.7	0.91	0.99	1.03	>Stat	0.713333	0.976667	UP	1.36916	0.187588	0.778501	NO	NO
novel.8515.5	>Annotation							>Expression	7520	7.78	8.05	11.08	7.72	10.2	9.37	>Stat	8.97	9.09667	UP	1.01412	0.954743	0.996428	NO	NO
NM_136689.3	>Annotation	NM_136689	FBgn0285892	CG30007	SO0001217:protein_coding_gene	telomere ends associated	tea	>Expression	5297	2.37	1.02	1.2	1.4	2.12	1.27	>Stat	1.53	1.59667	UP	1.04357	0.88278	0.996428	NO	NO
NM_001170116.2	>Annotation	NM_001170116	FBgn0026063	CG17216	SO0001217:protein_coding_gene	KP78b	KP78b	>Expression	4988	4	3.78	3.31	5.02	4.44	4.41	>Stat	3.69667	4.62333	UP	1.25068	0.00697529	0.10827	NO	NO
NM_001015260.3	>Annotation	NM_001015260	FBgn0265767	CG2893	SO0001217:protein_coding_gene	zydeco	zyd	>Expression	2006	0.21	0	0.68	0.78	0.58	0.56	>Stat	0.296667	0.64	UP	2.1573	0.392257	0.968168	NO	NO
novel.5184.12	>Annotation							>Expression	6494	2.51	1.82	6.27	2.75	0.25	0	>Stat	3.53333	1	DOWN	-3.53333	0.345082	0.934821	NO	NO
NM_141122.4	>Annotation	NM_141122	FBgn0037150	CG7133	SO0001217:protein_coding_gene	-	CG7133	>Expression	1456	20.65	18.78	21.15	22.58	21.22	21.37	>Stat	20.1933	21.7233	UP	1.07577	0.280265	0.889499	NO	NO
NM_001014707.2	>Annotation	NM_001014707	FBgn0005427	CG3114	SO0001217:protein_coding_gene	erect wing	ewg	>Expression	2999	0.75	0.59	0.31	0.84	0.87	0.89	>Stat	0.55	0.866667	UP	1.57576	0.132254	0.679129	NO	NO
novel.7444.1	>Annotation							>Expression	408	3.29	3.59	1.86	2.54	4.01	2.61	>Stat	2.91333	3.05333	UP	1.04805	0.935145	0.996428	NO	NO
NM_138017.2	>Annotation	NM_138017	FBgn0034946	CG3065	SO0001217:protein_coding_gene	-	CG3065	>Expression	1929	6.3	5.52	7.99	6.52	5.36	6.29	>Stat	6.60333	6.05667	DOWN	-1.09026	0.459452	0.991475	NO	NO
NM_001272945.2	>Annotation	NM_001272945	FBgn0261509	CG14351	SO0001217:protein_coding_gene	hattifattener	haf	>Expression	6000	0.14	0.18	0.16	0.27	0.19	0.23	>Stat	0.16	0.23	UP	1.4375	0.200327	0.801522	NO	NO
NM_001299977.1	>Annotation	NM_001299977	FBgn0042712	CG1898	SO0001217:protein_coding_gene	HBS1	HBS1	>Expression	2360	0	1.14	0.51	1.45	1.55	0	>Stat	0.55	1	UP	1.81818	0.667765	0.991475	NO	NO
NM_140994.4	>Annotation	NM_140994	FBgn0016696	CG4268	SO0001217:protein_coding_gene	Pitslre	Pitslre	>Expression	3355	21.93	21.45	23.43	22.26	21.36	21.18	>Stat	22.27	21.6	DOWN	-1.03102	0.285171	0.893321	NO	NO
NM_001272997.1	>Annotation	NM_001272997	FBgn0014010	CG3664	SO0001217:protein_coding_gene	Rab5	Rab5	>Expression	1772	4.95	4.81	4.99	4.97	3.78	5.11	>Stat	4.91667	4.62	DOWN	-1.06421	0.553076	0.991475	NO	NO
NM_058020.4	>Annotation	NM_058020	FBgn0024921	CG7398	SO0001217:protein_coding_gene	Transportin	Tnpo	>Expression	5496	37.5	32.26	37.51	33.51	37.9	37.63	>Stat	35.7567	36.3467	UP	1.0165	0.880562	0.996428	NO	NO
NM_166058.2	>Annotation	NM_166058	FBgn0050197	CG30197	SO0001217:protein_coding_gene	-	CG30197	>Expression	481	0	0	0.22	0.24	0	0.24	>Stat	0.0733333	0.16	UP	2.18182	0.717302	0.991475	NO	NO
NM_132906.3	>Annotation	NM_132906	FBgn0030759	CG13014	SO0001217:protein_coding_gene	-	CG13014	>Expression	1058	35.84	32.5	32.46	39.92	34.24	38.03	>Stat	33.6	37.3967	UP	1.113	0.0918383	0.5714	NO	NO
NM_168218.2	>Annotation	NM_168218	FBgn0268063	CG32372	SO0001217:protein_coding_gene	larval translucida	ltl	>Expression	3622	0.01	0.26	0.16	0.35	0.57	0	>Stat	0.143333	0.306667	UP	2.13953	0.556647	0.991475	NO	NO
NM_079059.3	>Annotation	NM_079059	FBgn0261119	CG5519	SO0001217:protein_coding_gene	Pre-RNA processing factor 19	Prp19	>Expression	1757	68.52	67.74	64.57	68.89	60.94	60.07	>Stat	66.9433	63.3	DOWN	-1.05756	0.0952805	0.582845	NO	NO
NM_001300193.1	>Annotation	NM_001300193	FBgn0014037	CG32217	SO0001217:protein_coding_gene	Suppressor of Triplolethal	Su(Tpl)	>Expression	6621	0.61	1.67	0.61	1.68	0	0	>Stat	0.963333	0.56	DOWN	-1.72024	0.757106	0.991475	NO	NO
NM_001275425.1	>Annotation							>Expression	2198	0.73	0.18	0.47	0.29	0	0	>Stat	0.46	0.0966667	DOWN	-4.75862	0.181946	0.768546	NO	NO
NM_079186.4	>Annotation	NM_079186	FBgn0035473	CG14981	SO0001217:protein_coding_gene	maggie	mge	>Expression	1088	128.12	115.53	129.92	125.23	115.55	118.8	>Stat	124.523	119.86	DOWN	-1.03891	0.197049	0.796572	NO	NO
NM_001170099.3	>Annotation	NM_001170099	FBgn0000244	CG9379	SO0001217:protein_coding_gene	blistery	by	>Expression	4774	0.11	0.07	0.15	0.09	0.29	0.14	>Stat	0.11	0.173333	UP	1.57576	0.328528	0.925263	NO	NO
NM_136211.4	>Annotation	NM_136211	FBgn0032882	CG9320	SO0001217:protein_coding_gene	Nucleostemin 4	Ns4	>Expression	1961	24.65	25.83	25.46	28.94	24.86	25.67	>Stat	25.3133	26.49	UP	1.04648	0.564569	0.991475	NO	NO
NM_134492.3	>Annotation	NM_134492	FBgn0031048	CG12237	SO0001217:protein_coding_gene	-	CG12237	>Expression	1679	35.06	34.19	34	38.98	33.29	35.2	>Stat	34.4167	35.8233	UP	1.04087	0.564289	0.991475	NO	NO
novel.6132.1	>Annotation							>Expression	1422	1.03	0.41	0.6	0	1.73	0	>Stat	0.68	0.576667	DOWN	-1.17919	0.927703	0.996428	NO	NO
NM_001202331.2	>Annotation	NM_001202331	FBgn0261842	CG42774	SO0001217:protein_coding_gene	-	pre-mod(mdg4)-AE	>Expression	1868	10.83	9.05	8.88	12.53	12.79	10.55	>Stat	9.58667	11.9567	UP	1.24722	0.021521	0.239533	NO	NO
NM_001272456.1	>Annotation	NM_001272456	FBgn0261931	CG42797	SO0001217:protein_coding_gene	-	CG42797	>Expression	2596	1.51	0.64	1.58	1.89	2.57	2.32	>Stat	1.24333	2.26	UP	1.81769	0.0322367	0.309278	NO	NO
NM_078669.5	>Annotation	NM_078669	FBgn0003380	CG12348	SO0001217:protein_coding_gene	Shaker	Sh	>Expression	7860	0.14	0.09	0.24	0.18	0.2	0.15	>Stat	0.156667	0.176667	UP	1.12766	0.721473	0.991475	NO	NO
NR_124173.1	>Annotation	NR_124173	FBgn0266139	CR44845	SO0002127:lncRNA_gene	long non-coding RNA:CR44845	lncRNA:CR44845	>Expression	700	0.71	0	0.37	0.53	0.45	0.31	>Stat	0.36	0.43	UP	1.19444	0.953702	0.996428	NO	NO
NM_166398.2	>Annotation	NM_166398	FBgn0034519	CG18065	SO0001217:protein_coding_gene	BLOC-1 related complex subunit 7	BORCS7	>Expression	1631	4.08	3.79	3.96	4.21	3.9	4.25	>Stat	3.94333	4.12	UP	1.0448	0.790052	0.991475	NO	NO
novel.2936.2	>Annotation							>Expression	2877	1.89	1.35	2.11	1.97	1.72	1.5	>Stat	1.78333	1.73	DOWN	-1.03083	0.834418	0.991475	NO	NO
NR_047778.1	>Annotation	NR_047778	FBgn0262968	CR43279	SO0002127:lncRNA_gene	long non-coding RNA:CR43279	lncRNA:CR43279	>Expression	765	0.19	0.32	0.2	0	0	0.2	>Stat	0.236667	0.0666667	DOWN	-3.55	0.315206	0.916061	NO	NO
NM_176723.3	>Annotation	NM_176723	FBgn0085443	CG34414	SO0001217:protein_coding_gene	sprint	spri	>Expression	5949	11.79	12.4	8.64	10.22	13.33	10.8	>Stat	10.9433	11.45	UP	1.0463	0.784158	0.991475	NO	NO
NM_001273996.2	>Annotation	NM_001273996	FBgn0261545	CG42663	SO0001217:protein_coding_gene	-	CG42663	>Expression	4065	0.91	0.37	0.16	0.49	0.3	0.24	>Stat	0.48	0.343333	DOWN	-1.39806	0.482637	0.991475	NO	NO
NM_136611.4	>Annotation	NM_136611	FBgn0033379	CG8070	SO0001217:protein_coding_gene	Mystery 45A	Mys45A	>Expression	2385	48.65	46.83	51.62	51.54	45.76	49.42	>Stat	49.0333	48.9067	DOWN	-1.00259	0.72972	0.991475	NO	NO
NR_073836.2	>Annotation	NR_073836	FBgn0264958	CR44127	SO0002127:lncRNA_gene	long non-coding RNA:CR44127	lncRNA:CR44127	>Expression	350	6.92	6.66	7.93	13.31	7.08	14.6	>Stat	7.17	11.6633	UP	1.62669	0.303762	0.904934	NO	NO
novel.2767.1	>Annotation							>Expression	2541	4.67	2.58	5.24	3.94	4.2	6.7	>Stat	4.16333	4.94667	UP	1.18815	0.47869	0.991475	NO	NO
NM_164357.2	>Annotation	NM_164357	FBgn0005278	CG2674	SO0001217:protein_coding_gene	S-adenosylmethionine Synthetase	Sam-S	>Expression	2380	15.9	15.01	15.81	19.35	18.24	18.17	>Stat	15.5733	18.5867	UP	1.19349	0.000171178	0.00529519	YES	NO
NM_001272398.1	>Annotation	NM_001272398	FBgn0261873	CG32717	SO0001217:protein_coding_gene	stardust	sdt	>Expression	5650	0.27	0.22	0	0.12	0	0.2	>Stat	0.163333	0.106667	DOWN	-1.53125	0.741308	0.991475	NO	NO
NM_001275959.1	>Annotation	NM_001275959	FBgn0016754	CG13598	SO0001217:protein_coding_gene	six-banded	sba	>Expression	5902	1.02	0.36	1.16	0.49	0.51	0.28	>Stat	0.846667	0.426667	DOWN	-1.98438	0.055018	0.4263	NO	NO
NM_001259755.1	>Annotation	NM_001259755	FBgn0266084	CG42610	SO0001217:protein_coding_gene	Formin homology 2 domain containing	Fhos	>Expression	6029	0.1	0.34	0.14	0.09	0.12	0.17	>Stat	0.193333	0.126667	DOWN	-1.52632	0.329477	0.925915	NO	NO
NM_001259095.2	>Annotation	NM_001259095	FBgn0263206	CG43376	SO0001217:protein_coding_gene	-	CG43376	>Expression	303	0	0	0	1.13	0	0	>Stat	0	0.376667	UP	INF	0.788681	0.991475	NO	NO
NM_001299350.1	>Annotation	NM_001299350	FBgn0033501	CG12911	SO0001217:protein_coding_gene	-	CG12911	>Expression	1571	0.61	0.64	0.9	0.62	0.7	0.9	>Stat	0.716667	0.74	UP	1.03256	0.913979	0.996428	NO	NO
novel.2505.2	>Annotation							>Expression	366	3.74	3.88	8.69	2.57	4.05	1.61	>Stat	5.43667	2.74333	DOWN	-1.98177	0.221061	0.831665	NO	NO
NM_167004.2	>Annotation	NM_167004	FBgn0000635	CG3665	SO0001217:protein_coding_gene	Fasciclin 2	Fas2	>Expression	2894	0.78	0.62	0	0	0	0	>Stat	0.466667	0	DOWN	-INF	0.00556771	0.0913742	NO	NO
NM_001015241.4	>Annotation	NM_001015241	FBgn0003559	CG17170	SO0001217:protein_coding_gene	suppressor of forked	su(f)	>Expression	2909	2.4	2.06	4.31	2.36	1.68	2.9	>Stat	2.92333	2.31333	DOWN	-1.26369	0.344364	0.934821	NO	NO
NM_078918.4	>Annotation	NM_078918	FBgn0033137	CG4471	SO0001217:protein_coding_gene	Tetraspanin 42Ep	Tsp42Ep	>Expression	951	0.79	0.62	0.44	0.82	0.5	0.76	>Stat	0.616667	0.693333	UP	1.12432	0.774365	0.991475	NO	NO
NM_176737.3	>Annotation	NM_176737	FBgn0030655	CG9213	SO0001217:protein_coding_gene	-	CG9213	>Expression	2342	0.75	0.42	0.85	1.07	0.57	2.63	>Stat	0.673333	1.42333	UP	2.11386	0.105826	0.612283	NO	NO
NM_001275744.1	>Annotation	NM_001275744	FBgn0025571	CG5836	SO0001217:protein_coding_gene	Splicing factor 1	SF1	>Expression	2708	8.73	7.37	8.26	6.93	6.26	6.34	>Stat	8.12	6.51	DOWN	-1.24731	0.000783034	0.0190847	YES	NO
NM_001258998.3	>Annotation	NM_001258998	FBgn0262872	CG43227	SO0001217:protein_coding_gene	milton	milt	>Expression	5535	3.15	3.72	1.47	5.18	3.97	2.6	>Stat	2.78	3.91667	UP	1.40887	0.23122	0.84331	NO	NO
NM_079989.2	>Annotation	NM_079989	FBgn0026250	CG8053	SO0001217:protein_coding_gene	eukaryotic translation initiation factor 1A	eIF1A	>Expression	1158	141.26	129.16	135.38	155.98	137.39	131.58	>Stat	135.267	141.65	UP	1.04719	0.468668	0.991475	NO	NO
NM_001275531.2	>Annotation	NM_001275531	FBgn0266717	CG6303	SO0001217:protein_coding_gene	BIR repeat containing ubiquitin-conjugating enzyme	Bruce	>Expression	15702	0.28	0.34	0.13	0.11	0.68	0.4	>Stat	0.25	0.396667	UP	1.58667	0.338911	0.931274	NO	NO
NM_169088.2	>Annotation	NM_169088	FBgn0262125	CG1250	SO0001217:protein_coding_gene	Secretory 23	Sec23	>Expression	2706	1.16	0.92	0.94	0.68	0.35	0.72	>Stat	1.00667	0.583333	DOWN	-1.72571	0.0394501	0.349474	NO	NO
NM_079293.4	>Annotation	NM_079293	FBgn0026404	CG8091	SO0001217:protein_coding_gene	Death regulator Nedd2-like caspase	Dronc	>Expression	2015	57.57	49.7	53.89	66.28	62.74	62.91	>Stat	53.72	63.9767	UP	1.19093	1.11312e-06	6.14211e-05	YES	NO
NR_125179.1	>Annotation	NR_125179	FBgn0267201	CR45641	SO0002127:lncRNA_gene	long non-coding RNA:CR45641	lncRNA:CR45641	>Expression	680	0.58	0.48	0.59	0.48	0.13	0	>Stat	0.55	0.203333	DOWN	-2.70492	0.265631	0.873361	NO	NO
novel.6291.1	>Annotation							>Expression	524	11.43	10.31	7.7	6.01	12.54	16.03	>Stat	9.81333	11.5267	UP	1.17459	0.628717	0.991475	NO	NO
NM_168921.3	>Annotation	NM_168921	FBgn0052442	CG32442	SO0001217:protein_coding_gene	ACAT-related protein required for viability 1	Arv1	>Expression	942	0.4	0.14	0.58	0.62	0.6	0.92	>Stat	0.373333	0.713333	UP	1.91071	0.238191	0.850005	NO	NO
NM_131970.1	>Annotation	NM_131970	FBgn0029737	CG6903	SO0001217:protein_coding_gene	-	CG6903	>Expression	2313	2.56	2.14	2.63	1.64	2.05	2.71	>Stat	2.44333	2.13333	DOWN	-1.14531	0.453316	0.991475	NO	NO
novel.8866.14	>Annotation							>Expression	5119	0	0	0.95	0.37	0.46	0	>Stat	0.316667	0.276667	DOWN	-1.14458	0.95491	0.996428	NO	NO
novel.691.1	>Annotation							>Expression	2666	5.48	5.22	7.08	5.96	5.81	4.92	>Stat	5.92667	5.56333	DOWN	-1.06531	0.528508	0.991475	NO	NO
NM_136544.3	>Annotation	NM_136544	FBgn0033301	CG12780	SO0001217:protein_coding_gene	-	CG12780	>Expression	432	0	0.25	0.54	0.62	0.63	0.32	>Stat	0.263333	0.523333	UP	1.98734	0.616165	0.991475	NO	NO
novel.4799.1	>Annotation							>Expression	892	0.97	0.29	1.42	0.92	0.53	1.19	>Stat	0.893333	0.88	DOWN	-1.01515	0.966822	0.996428	NO	NO
NR_048205.1	>Annotation	NR_048205	FBgn0262109	CR42862	SO0002127:lncRNA_gene	long non-coding RNA:CR42862	lncRNA:CR42862	>Expression	5429	3.05	2	2.56	3.31	2.44	2.35	>Stat	2.53667	2.7	UP	1.06439	0.698846	0.991475	NO	NO
NM_137166.5	>Annotation	NM_137166	FBgn0033988	CG7761	SO0001217:protein_coding_gene	parcas	pcs	>Expression	2216	16.44	16.11	16.68	25.47	20.43	20.37	>Stat	16.41	22.09	UP	1.34613	3.3704e-05	0.00129908	YES	NO
NM_134290.1	>Annotation	NM_134290	FBgn0005612	CG3090	SO0001217:protein_coding_gene	Sox box protein 14	Sox14	>Expression	2485	0	1.1	0.35	0	0.4	0	>Stat	0.483333	0.133333	DOWN	-3.625	0.46662	0.991475	NO	NO
NM_078794.3	>Annotation	NM_078794	FBgn0015316	CG9564	SO0001217:protein_coding_gene	Trypsin 29F	Try29F	>Expression	932	2.57	2.09	2.56	3.06	2.78	2.84	>Stat	2.40667	2.89333	UP	1.20222	0.434778	0.98976	NO	NO
NM_141345.2	>Annotation	NM_141345	FBgn0028436	CG10610	SO0001217:protein_coding_gene	ECSIT	ECSIT	>Expression	1330	12.45	11.08	10.67	12.18	10.88	10.84	>Stat	11.4	11.3	DOWN	-1.00885	0.781277	0.991475	NO	NO
NM_001276174.1	>Annotation	NM_001276174	FBgn0010113	CG15532	SO0001217:protein_coding_gene	headcase	hdc	>Expression	14807	1.53	1.33	1.81	1.25	1.59	1.6	>Stat	1.55667	1.48	DOWN	-1.0518	0.631081	0.991475	NO	NO
novel.11080.1	>Annotation							>Expression	594	1.63	1.35	0.74	1.99	2.55	1.39	>Stat	1.24	1.97667	UP	1.59409	0.317661	0.919082	NO	NO
NM_144143.4	>Annotation	NM_144143	FBgn0040777	CG14767	SO0001217:protein_coding_gene	-	CG14767	>Expression	2120	33.53	31.4	32.21	31.87	31.29	30.5	>Stat	32.38	31.22	DOWN	-1.03716	0.16613	0.740629	NO	NO
novel.4193.1	>Annotation							>Expression	2549	0.88	1.55	0.17	1.13	0.98	1.14	>Stat	0.866667	1.08333	UP	1.25	0.705868	0.991475	NO	NO
NM_135764.4	>Annotation	NM_135764	FBgn0032477	CG5287	SO0001217:protein_coding_gene	Alg7 dolichyl-phosphate N-acetylglucosaminephosphotransferase	Alg7	>Expression	1557	21.43	21.62	17.5	23.62	21.55	22.26	>Stat	20.1833	22.4767	UP	1.11363	0.223832	0.833408	NO	NO
NM_132211.2	>Annotation	NM_132211	FBgn0029997	CG2258	SO0001217:protein_coding_gene	-	CG2258	>Expression	3570	0.29	0.5	0	0	0.35	0.32	>Stat	0.263333	0.223333	DOWN	-1.1791	0.913154	0.996428	NO	NO
novel.1521.13	>Annotation							>Expression	6806	0.9	0.63	0.88	0.48	0.94	0.49	>Stat	0.803333	0.636667	DOWN	-1.26178	0.353613	0.941439	NO	NO
novel.6378.16	>Annotation							>Expression	4758	9.81	8.37	10.88	11.3	11.79	11.14	>Stat	9.68667	11.41	UP	1.17791	0.0243218	0.258145	NO	NO
NM_140549.3	>Annotation	NM_140549	FBgn0036536	CG12713	SO0001217:protein_coding_gene	-	CG12713	>Expression	1351	10.48	9	9.48	8.62	9.22	9.5	>Stat	9.65333	9.11333	DOWN	-1.05925	0.453091	0.991475	NO	NO
NM_139461.2	>Annotation	NM_139461	FBgn0035337	CG15877	SO0001217:protein_coding_gene	-	CG15877	>Expression	1018	15.93	13.7	16.22	15.71	13.92	16.6	>Stat	15.2833	15.41	UP	1.00829	0.963484	0.996428	NO	NO
NM_001202064.2	>Annotation	NM_001202064	FBgn0034803	CG9849	SO0001217:protein_coding_gene	-	CG9849	>Expression	920	32.22	27.39	30.07	33.99	30.33	32.83	>Stat	29.8933	32.3833	UP	1.0833	0.309989	0.911848	NO	NO
NM_132485.4	>Annotation	NM_132485	FBgn0027359	CG1728	SO0001217:protein_coding_gene	Tim8	Tim8	>Expression	661	179.14	176.61	172.89	190.5	157.12	181.41	>Stat	176.213	176.343	UP	1.00074	0.678933	0.991475	NO	NO
NM_168382.2	>Annotation	NM_168382	FBgn0004390	CG6721	SO0001217:protein_coding_gene	Ras GTPase activating protein 1	RasGAP1	>Expression	5434	21.85	20.68	25.57	25.76	26.42	29.79	>Stat	22.7	27.3233	UP	1.20367	0.013008	0.16958	NO	NO
NM_001316586.1	>Annotation	NM_001316586	FBgn0267648	CG45986	SO0001217:protein_coding_gene	-	pre-mod(mdg4)-G	>Expression	4516	0.39	0.06	0.21	0.55	0.57	0.81	>Stat	0.22	0.643333	UP	2.92424	0.0257365	0.267626	NO	NO
NM_175945.3	>Annotation	NM_175945	FBgn0031258	CG4297	SO0001217:protein_coding_gene	-	CG4297	>Expression	6224	4.49	3.63	3.5	5.02	4.15	4.35	>Stat	3.87333	4.50667	UP	1.16351	0.0969431	0.587289	NO	NO
NR_073973.1	>Annotation	NR_073973	FBgn0264727	CR43995	SO0002127:lncRNA_gene	long non-coding RNA:CR43995	lncRNA:CR43995	>Expression	252	69.08	39.73	47.23	77.91	74.77	79.62	>Stat	52.0133	77.4333	UP	1.48872	0.526296	0.991475	NO	NO
NM_001275026.1	>Annotation	NM_001275026	FBgn0250814	CG4169	SO0001217:protein_coding_gene	Ubiquinol-cytochrome c reductase core protein 2	UQCR-C2	>Expression	1537	113.5	117.64	115.72	116.51	99.01	114.64	>Stat	115.62	110.053	DOWN	-1.05058	0.199853	0.80087	NO	NO
NM_001272876.1	>Annotation	NM_001272876	FBgn0016977	CG18497	SO0001217:protein_coding_gene	split ends	spen	>Expression	18434	0	0.46	0.85	0.45	1.01	0.02	>Stat	0.436667	0.493333	UP	1.12977	0.94453	0.996428	NO	NO
NM_206025.2	>Annotation	NM_206025	FBgn0033055	CG7861	SO0001217:protein_coding_gene	Tubulin-specific chaperone E	Tbce	>Expression	2080	57.91	52.95	53.83	59.7	55.7	55.33	>Stat	54.8967	56.91	UP	1.03667	0.413614	0.976483	NO	NO
NM_137622.3	>Annotation	NM_137622	FBgn0034495	CG11788	SO0001217:protein_coding_gene	-	CG11788	>Expression	1429	6.25	6.08	6.4	7.07	5.9	6.41	>Stat	6.24333	6.46	UP	1.0347	0.844504	0.992314	NO	NO
novel.788.1	>Annotation							>Expression	4239	0	0.58	0	0	6.16	4.53	>Stat	0.193333	3.56333	UP	18.431	0.265604	0.873361	NO	NO
NM_080174.4	>Annotation	NM_080174	FBgn0010040	CG11512	SO0001217:protein_coding_gene	Glutathione S transferase D4	GstD4	>Expression	725	4.06	5.36	4.84	5.42	6.61	8.05	>Stat	4.75333	6.69333	UP	1.40813	0.152562	0.717112	NO	NO
NM_143325.4	>Annotation	NM_143325	FBgn0086346	CG12876	SO0001217:protein_coding_gene	ALG-2 interacting protein X	ALiX	>Expression	2892	92.14	90.02	83.57	96.96	92.16	91.74	>Stat	88.5767	93.62	UP	1.05694	0.225387	0.834901	NO	NO
NM_001300647.1	>Annotation	NM_001300647	FBgn0003093	CG1954	SO0001217:protein_coding_gene	Protein C kinase 98E	Pkc98E	>Expression	3412	1.57	2.15	1.54	2.05	1.09	1.4	>Stat	1.75333	1.51333	DOWN	-1.15859	0.447891	0.991475	NO	NO
NM_001299616.1	>Annotation	NM_001299616	FBgn0034258	CG4954	SO0001217:protein_coding_gene	eukaryotic translation initiation factor 3 subunit c	eIF3c	>Expression	3275	7.13	6.27	5.19	5.93	6.4	7.23	>Stat	6.19667	6.52	UP	1.05218	0.70771	0.991475	NO	NO
NM_057869.4	>Annotation	NM_057869	FBgn0019624	CG14724	SO0001217:protein_coding_gene	Cytochrome c oxidase subunit 5A	COX5A	>Expression	730	0.91	1.52	2.12	1.95	2.64	1.46	>Stat	1.51667	2.01667	UP	1.32967	0.499051	0.991475	NO	NO
NM_169867.3	>Annotation	NM_169867	FBgn0038721	CG16718	SO0001217:protein_coding_gene	subdued	subdued	>Expression	3531	20.76	19.38	19.82	18.98	17.54	19.83	>Stat	19.9867	18.7833	DOWN	-1.06406	0.0985968	0.59245	NO	NO
NR_124618.1	>Annotation	NR_124618	FBgn0265661	CR44468	SO0002127:lncRNA_gene	long non-coding RNA:CR44468	lncRNA:CR44468	>Expression	1601	0.56	0.61	0.46	0.71	0.62	0.59	>Stat	0.543333	0.64	UP	1.17791	0.667188	0.991475	NO	NO
novel.727.3	>Annotation							>Expression	4291	0.03	0	0	0	0	3.23	>Stat	0.01	1.07667	UP	107.667	0.0632496	0.464783	NO	NO
NM_166858.3	>Annotation	NM_166858	FBgn0025637	CG16983	SO0001217:protein_coding_gene	SKP1-related A	SkpA	>Expression	1472	0.79	0.42	0.27	0.46	0.58	0.12	>Stat	0.493333	0.386667	DOWN	-1.27586	0.707365	0.991475	NO	NO
NM_001299186.1	>Annotation	NM_001299186	FBgn0024371	CG1071	SO0001217:protein_coding_gene	E2F transcription factor 2	E2f2	>Expression	2002	1.06	0.81	1.31	1.6	1.31	0.46	>Stat	1.06	1.12333	UP	1.05975	0.907787	0.996428	NO	NO
novel.5688.4	>Annotation							>Expression	1766	0.08	0	0.01	0.42	0.16	0.36	>Stat	0.03	0.313333	UP	10.4444	0.0115457	0.156333	NO	NO
NM_169338.2	>Annotation	NM_169338	FBgn0037810	CG12819	SO0001217:protein_coding_gene	slender lobes	sle	>Expression	4775	81.54	74.88	81.67	68.5	66.53	65.37	>Stat	79.3633	66.8	DOWN	-1.18807	1.72228e-16	5.87176e-14	YES	NO
NM_001043013.1	>Annotation	NM_001043013	FBgn0033159	CG17800	SO0001217:protein_coding_gene	Down syndrome cell adhesion molecule 1	Dscam1	>Expression	7741	0.65	0.55	0.8	0.22	0	0.41	>Stat	0.666667	0.21	DOWN	-3.1746	0.137927	0.690425	NO	NO
novel.11281.1	>Annotation							>Expression	353	21.54	22.93	12.62	12.02	19.51	15.78	>Stat	19.03	15.77	DOWN	-1.20672	0.496292	0.991475	NO	NO
NM_001299449.1	>Annotation	NM_001299449	FBgn0033802	CG17724	SO0001217:protein_coding_gene	-	CG17724	>Expression	5631	0.83	1.04	1.06	0.6	0.8	0.88	>Stat	0.976667	0.76	DOWN	-1.28509	0.150045	0.712153	NO	NO
NM_167800.3	>Annotation	NM_167800	FBgn0027786	CG6851	SO0001217:protein_coding_gene	Mitochondrial carrier homolog 1	Mtch	>Expression	1393	1.59	3.23	2.35	2.57	0.83	1.84	>Stat	2.39	1.74667	DOWN	-1.36832	0.36193	0.949172	NO	NO
NM_167377.2	>Annotation	NM_167377	FBgn0030499	CG11178	SO0001217:protein_coding_gene	-	CG11178	>Expression	3279	0	0.65	0.44	0.21	0	1.23	>Stat	0.363333	0.48	UP	1.3211	0.849923	0.993259	NO	NO
NM_139499.3	>Annotation	NM_139499	FBgn0035383	CG2107	SO0001217:protein_coding_gene	Carnitine palmitoyltransferase 2	CPT2	>Expression	2352	22.16	21.38	19.56	20.25	19.27	18.42	>Stat	21.0333	19.3133	DOWN	-1.08906	0.0596366	0.448143	NO	NO
NM_130600.2	>Annotation	NM_130600	FBgn0029594	CG14806	SO0001217:protein_coding_gene	Cytochrome c oxidase assembly factor 8	Coa8	>Expression	1019	2.38	1.7	1.88	2.34	2.1	4.04	>Stat	1.98667	2.82667	UP	1.42282	0.248112	0.856343	NO	NO
NM_001272829.1	>Annotation	NM_001272829	FBgn0052521	CG32521	SO0001217:protein_coding_gene	-	CG32521	>Expression	2293	2.22	1.59	2.19	2.32	1.81	2.84	>Stat	2	2.32333	UP	1.16167	0.451331	0.991475	NO	NO
NM_136957.3	>Annotation	NM_136957	FBgn0033757	CG8811	SO0001217:protein_coding_gene	muskelin	muskelin	>Expression	3018	4.79	4.94	3.77	4.6	4.76	5.12	>Stat	4.5	4.82667	UP	1.07259	0.608214	0.991475	NO	NO
NM_001274071.2	>Annotation	NM_001274071	FBgn0019968	CG8183	SO0001217:protein_coding_gene	Kinesin heavy chain 73	Khc-73	>Expression	7089	4.38	4.64	2.78	2.68	3.48	3.25	>Stat	3.93333	3.13667	DOWN	-1.25399	0.143794	0.701411	NO	NO
novel.3576.1	>Annotation							>Expression	5222	1.34	0	0	0.6	0.84	0.56	>Stat	0.446667	0.666667	UP	1.49254	0.82228	0.991475	NO	NO
NM_170297.3	>Annotation	NM_170297	FBgn0039465	CG6323	SO0001217:protein_coding_gene	Tetraspanin 97E	Tsp97E	>Expression	2635	0	0.22	0.31	0.51	0.01	0.4	>Stat	0.176667	0.306667	UP	1.73585	0.697027	0.991475	NO	NO
NM_078611.4	>Annotation	NM_078611	FBgn0030686	CG8288	SO0001217:protein_coding_gene	mitochondrial ribosomal protein L3	mRpL3	>Expression	1243	76.82	72.28	69.79	71.95	63.69	70.1	>Stat	72.9633	68.58	DOWN	-1.06392	0.0503202	0.402871	NO	NO
NM_167570.2	>Annotation	NM_167570	FBgn0028343	CG8465	SO0001217:protein_coding_gene	Ankle2	Ankle2	>Expression	3569	2.44	1.85	1.72	0	1.45	3.22	>Stat	2.00333	1.55667	DOWN	-1.28694	0.839023	0.991475	NO	NO
novel.9104.4	>Annotation							>Expression	11262	1.42	2.81	0.79	1.85	1.61	2.74	>Stat	1.67333	2.06667	UP	1.23506	0.55263	0.991475	NO	NO
novel.2961.1	>Annotation							>Expression	1999	0.3	0.77	0.35	0.95	0	0	>Stat	0.473333	0.316667	DOWN	-1.49474	0.742472	0.991475	NO	NO
NM_135511.4	>Annotation	NM_135511	FBgn0032193	CG5727	SO0001217:protein_coding_gene	-	CG5727	>Expression	772	29.69	25.96	29.31	33.5	33.29	30.8	>Stat	28.32	32.53	UP	1.14866	0.125618	0.664018	NO	NO
NM_176525.1	>Annotation	NM_176525	FBgn0002781	CG32491	SO0001217:protein_coding_gene	modifier of mdg4	mod(mdg4)	>Expression	1692	2.91	3.42	3.97	2.62	1.2	3.27	>Stat	3.43333	2.36333	DOWN	-1.45275	0.181245	0.768018	NO	NO
novel.9379.1	>Annotation							>Expression	2275	1.82	0.75	0.56	1.18	1.41	0.81	>Stat	1.04333	1.13333	UP	1.08626	0.821756	0.991475	NO	NO
novel.1722.7	>Annotation							>Expression	1779	1.33	1.74	2.09	2.99	2.05	2.73	>Stat	1.72	2.59	UP	1.50581	0.0611382	0.455009	NO	NO
NM_001144633.3	>Annotation	NM_001144633	FBgn0263398	CG6364	SO0001217:protein_coding_gene	Uridine-cytidine kinase	Uck	>Expression	1124	3.01	3.16	4.63	4.68	4.42	2.62	>Stat	3.6	3.90667	UP	1.08519	0.807466	0.991475	NO	NO
NM_141483.3	>Annotation	NM_141483	FBgn0037521	CG2993	SO0001217:protein_coding_gene	-	CG2993	>Expression	2961	0.17	0.26	0.07	0.1	0.2	0.15	>Stat	0.166667	0.15	DOWN	-1.11111	0.848347	0.99312	NO	NO
NR_124037.1	>Annotation	NR_124037	FBgn0265997	CR44772	SO0002127:lncRNA_gene	long non-coding RNA:CR44772	lncRNA:CR44772	>Expression	237	0	0	4.97	0	0	0	>Stat	1.65667	0	DOWN	-INF	0.63814	0.991475	NO	NO
NM_135366.3	>Annotation	NM_135366	FBgn0032021	CG7781	SO0001217:protein_coding_gene	-	CG7781	>Expression	1834	0.65	0.52	0.62	0.63	1.04	0.93	>Stat	0.596667	0.866667	UP	1.45251	0.232519	0.84369	NO	NO
NR_133432.1	>Annotation	NR_133432	FBgn0267723	CR46056	SO0002127:lncRNA_gene	long non-coding RNA:CR46056	lncRNA:CR46056	>Expression	437	1.19	1.96	1.59	1.5	1.22	0.92	>Stat	1.58	1.21333	DOWN	-1.3022	0.608614	0.991475	NO	NO
NM_001103528.3	>Annotation	NM_001103528	FBgn0030735	CG3632	SO0001217:protein_coding_gene	-	CG3632	>Expression	4163	6.87	6.26	5.26	5.96	6.39	4.51	>Stat	6.13	5.62	DOWN	-1.09075	0.417002	0.977762	NO	NO
NM_001032237.3	>Annotation	NM_001032237	FBgn0033739	CG8529	SO0001217:protein_coding_gene	Dystrobrevin	Dyb	>Expression	3370	1.24	0.86	0.56	1.43	0.26	0.95	>Stat	0.886667	0.88	DOWN	-1.00758	0.953876	0.996428	NO	NO
NM_001276067.1	>Annotation	NM_001276067	FBgn0051072	CG31072	SO0001217:protein_coding_gene	lysosomal enzyme receptor protein	Lerp	>Expression	3535	0.6	0.32	1.02	0.05	0.29	0	>Stat	0.646667	0.113333	DOWN	-5.70588	0.043101	0.369369	NO	NO
NM_136558.3	>Annotation	NM_136558	FBgn0033320	CG8586	SO0001217:protein_coding_gene	-	CG8586	>Expression	1530	0.18	0.31	0.08	0.13	0.33	0.27	>Stat	0.19	0.243333	UP	1.2807	0.831338	0.991475	NO	NO
NM_001032059.2	>Annotation	NM_001032059	FBgn0002887	CG10890	SO0001217:protein_coding_gene	mutagen-sensitive 201	mus201	>Expression	3845	12.01	11	11.82	12.45	10.96	10.65	>Stat	11.61	11.3533	DOWN	-1.02261	0.515214	0.991475	NO	NO
novel.7106.2	>Annotation							>Expression	2182	1.94	2.16	1.47	3.09	1.11	3.4	>Stat	1.85667	2.53333	UP	1.36445	0.367817	0.952968	NO	NO
NM_001275906.1	>Annotation	NM_001275906	FBgn0038965	CG13852	SO0001217:protein_coding_gene	mob as tumor suppressor	mats	>Expression	1716	8.1	6.94	9.05	10.77	10.45	9.33	>Stat	8.03	10.1833	UP	1.26816	0.022543	0.246972	NO	NO
NM_165151.2	>Annotation	NM_165151	FBgn0000339	CG5855	SO0001217:protein_coding_gene	cornichon	cni	>Expression	811	27.44	21.44	19.58	33.15	29.31	31.98	>Stat	22.82	31.48	UP	1.37949	0.000969204	0.0226765	YES	NO
NM_001032173.2	>Annotation	NM_001032173	FBgn0053840	CG33840	SO0001217:protein_coding_gene	His1:CG33840	His1:CG33840	>Expression	1023	0.29	0.55	0.3	2.44	0.52	0.43	>Stat	0.38	1.13	UP	2.97368	0.111336	0.62621	NO	NO
NM_001103784.2	>Annotation	NM_001103784	FBgn0262169	CG2264	SO0001217:protein_coding_gene	magu	magu	>Expression	2715	0.4	0.22	0.15	0.7	0.52	0.41	>Stat	0.256667	0.543333	UP	2.11688	0.0600038	0.449387	NO	NO
NM_140898.5	>Annotation	NM_140898	FBgn0014037	CG32217	SO0001217:protein_coding_gene	Suppressor of Triplolethal	Su(Tpl)	>Expression	4292	21.08	24.57	17.09	21.43	18.45	15.78	>Stat	20.9133	18.5533	DOWN	-1.1272	0.244769	0.853857	NO	NO
novel.5273.3	>Annotation							>Expression	1076	0.19	0.62	0	0.6	0	0.4	>Stat	0.27	0.333333	UP	1.23457	0.910154	0.996428	NO	NO
NM_206194.2	>Annotation	NM_206194	FBgn0043070	CG15669	SO0001217:protein_coding_gene	Misexpression suppressor of KSR 2	MESK2	>Expression	2109	0.09	0.19	0.51	0.2	0.12	0.3	>Stat	0.263333	0.206667	DOWN	-1.27419	0.728698	0.991475	NO	NO
novel.1592.1	>Annotation							>Expression	1378	32.77	29.47	44.14	33.32	34.58	34.97	>Stat	35.46	34.29	DOWN	-1.03412	0.689501	0.991475	NO	NO
NM_001144315.2	>Annotation	NM_001144315	FBgn0000256	CG3399	SO0001217:protein_coding_gene	cappuccino	capu	>Expression	4286	1.36	1.05	1.5	1.07	1.01	0.73	>Stat	1.30333	0.936667	DOWN	-1.39146	0.0566893	0.434138	NO	NO
NM_078979.3	>Annotation	NM_078979	FBgn0033659	CG18188	SO0001217:protein_coding_gene	Death associated molecule related to Mch2 caspase	Damm	>Expression	964	0.56	0	0.46	0.05	0.36	0.39	>Stat	0.34	0.266667	DOWN	-1.275	0.771714	0.991475	NO	NO
NM_135687.5	>Annotation	NM_135687	FBgn0032390	CG16969	SO0001217:protein_coding_gene	dim gamma-tubulin 2	dgt2	>Expression	842	72.68	63.64	62.35	74.01	66.73	70.42	>Stat	66.2233	70.3867	UP	1.06287	0.320537	0.920446	NO	NO
novel.33.1	>Annotation							>Expression	3137	0.55	0.54	0.18	0.61	0.53	0.65	>Stat	0.423333	0.596667	UP	1.40945	0.39354	0.969312	NO	NO
novel.11348.1	>Annotation							>Expression	1111	0.28	0.67	0.28	0	0.28	0.58	>Stat	0.41	0.286667	DOWN	-1.43023	0.706384	0.991475	NO	NO
novel.11010.6	>Annotation							>Expression	5478	1.98	2.18	4.33	3.73	3.12	3.83	>Stat	2.83	3.56	UP	1.25795	0.309246	0.910507	NO	NO
NM_001273149.1	>Annotation	NM_001273149	FBgn0264742	CG44000	SO0001217:protein_coding_gene	-	CG44000	>Expression	2691	0.68	0.48	0.33	0.33	0.53	0.38	>Stat	0.496667	0.413333	DOWN	-1.20161	0.560207	0.991475	NO	NO
NM_167522.5	>Annotation	NM_167522	FBgn0262734	CG4429	SO0001217:protein_coding_gene	eukaryotic translation initiation factor 4H1	eIF4H1	>Expression	3895	1.21	0.89	1.62	0.65	0.2	1.22	>Stat	1.24	0.69	DOWN	-1.7971	0.175716	0.759424	NO	NO
NM_136069.4	>Annotation	NM_136069	FBgn0032717	CG10600	SO0001217:protein_coding_gene	-	CG10600	>Expression	5208	18.64	19.17	17.09	15.72	16.07	15.63	>Stat	18.3	15.8067	DOWN	-1.15774	0.0023875	0.0472516	YES	NO
NM_135169.3	>Annotation	NM_135169	FBgn0031799	CG9493	SO0001217:protein_coding_gene	Pez	Pez	>Expression	4455	11.79	12.25	11.32	12.25	11.58	11.84	>Stat	11.7867	11.89	UP	1.00877	0.944992	0.996428	NO	NO
novel.384.2	>Annotation							>Expression	343	0.16	0	0.28	0	1.51	0	>Stat	0.146667	0.503333	UP	3.43182	0.607263	0.991475	NO	NO
NM_001272502.1	>Annotation	NM_001272502	FBgn0030228	CG1826	SO0001217:protein_coding_gene	BTB (POZ) domain containing 9	BTBD9	>Expression	3400	0.53	0.46	0.86	0.8	1.23	1.5	>Stat	0.616667	1.17667	UP	1.90811	0.0245906	0.260054	NO	NO
NM_001300588.1	>Annotation	NM_001300588	FBgn0053096	CG33096	SO0001217:protein_coding_gene	-	CG33096	>Expression	3465	4.16	2.99	4.02	4.02	4.4	4.42	>Stat	3.72333	4.28	UP	1.14951	0.233271	0.844426	NO	NO
NM_079255.2	>Annotation	NM_079255	FBgn0000355	CG6519	SO0001217:protein_coding_gene	Chorion protein 15	Cp15	>Expression	515	5.56	5.58	4.17	6.7	6.08	7.62	>Stat	5.10333	6.8	UP	1.33246	0.276571	0.886748	NO	NO
NR_001944.2	>Annotation	NR_001944	FBgn0047205	CR32385	SO0002127:lncRNA_gene	long non-coding RNA:CR32385	lncRNA:CR32385	>Expression	2572	0.62	0.85	0.6	1	0.68	0.93	>Stat	0.69	0.87	UP	1.26087	0.416314	0.977451	NO	NO
novel.7675.3	>Annotation							>Expression	2031	2.16	1.59	2.45	1.61	1.1	2.78	>Stat	2.06667	1.83	DOWN	-1.12933	0.650154	0.991475	NO	NO
novel.10084.1	>Annotation							>Expression	1297	0	27.09	0	59.12	0	0	>Stat	9.03	19.7067	UP	2.18236	0.783118	0.991475	NO	NO
NM_142882.2	>Annotation	NM_142882	FBgn0039070	CG17083	SO0001217:protein_coding_gene	wampa	wam	>Expression	1959	0.11	0.11	0.12	0.15	0.15	0.09	>Stat	0.113333	0.13	UP	1.14706	0.874527	0.996428	NO	NO
NM_168025.2	>Annotation	NM_168025	FBgn0035438	CG12013	SO0001217:protein_coding_gene	PHGPx	PHGPx	>Expression	1014	7.45	6.97	3.97	7.4	7.07	7.16	>Stat	6.13	7.21	UP	1.17618	0.446906	0.991475	NO	NO
NM_164994.3	>Annotation	NM_164994	FBgn0027081	CG5353	SO0001217:protein_coding_gene	Threonyl-tRNA synthetase	ThrRS	>Expression	2520	20.98	13.1	20.48	20.59	23.42	16.84	>Stat	18.1867	20.2833	UP	1.11529	0.460751	0.991475	NO	NO
novel.5209.1	>Annotation							>Expression	772	32.81	27.08	17.9	19.55	18.44	21.59	>Stat	25.93	19.86	DOWN	-1.30564	0.0763233	0.517041	NO	NO
NM_139932.3	>Annotation	NM_139932	FBgn0035855	CG7366	SO0001217:protein_coding_gene	-	CG7366	>Expression	1340	0.26	0.18	0.33	0.09	0.34	0.32	>Stat	0.256667	0.25	DOWN	-1.02667	0.964899	0.996428	NO	NO
NM_165796.3	>Annotation	NM_165796	FBgn0033544	CG7220	SO0001217:protein_coding_gene	-	CG7220	>Expression	1672	27.03	24.61	25.75	30.03	27.56	29.59	>Stat	25.7967	29.06	UP	1.1265	0.015746	0.194034	NO	NO
NM_057675.4	>Annotation	NM_057675	FBgn0011660	CG8169	SO0001217:protein_coding_gene	Pms2	Pms2	>Expression	3040	12.37	11.13	12.63	13.94	11.07	13.34	>Stat	12.0433	12.7833	UP	1.06144	0.482782	0.991475	NO	NO
NM_001103485.3	>Annotation	NM_001103485	FBgn0001624	CG1725	SO0001217:protein_coding_gene	discs large 1	dlg1	>Expression	6554	0.21	0.22	0.31	0.41	0.39	0.24	>Stat	0.246667	0.346667	UP	1.40541	0.239211	0.850005	NO	NO
novel.5097.1	>Annotation							>Expression	903	19.25	17.53	14.32	0	16.17	14.27	>Stat	17.0333	10.1467	DOWN	-1.67871	0.670504	0.991475	NO	NO
NM_140524.4	>Annotation	NM_140524	FBgn0036514	CG12301	SO0001217:protein_coding_gene	-	CG12301	>Expression	2515	35.11	34.16	34.62	35.81	34.12	33.8	>Stat	34.63	34.5767	DOWN	-1.00154	0.664025	0.991475	NO	NO
NM_001316608.1	>Annotation	NM_001316608	FBgn0267650	CG45988	SO0001217:protein_coding_gene	-	pre-mod(mdg4)-AA	>Expression	2658	0.45	0.41	0.43	0.49	0.51	0.53	>Stat	0.43	0.51	UP	1.18605	0.572532	0.991475	NO	NO
NM_001259386.2	>Annotation	NM_001259386	FBgn0040752	CG30483	SO0001217:protein_coding_gene	Prosap	Prosap	>Expression	8827	2.85	2.63	3.33	3	3.44	3.5	>Stat	2.93667	3.31333	UP	1.12826	0.197365	0.797175	NO	NO
novel.11053.5	>Annotation							>Expression	3822	2.79	1.95	1.78	3.31	1.39	1.68	>Stat	2.17333	2.12667	DOWN	-1.02194	0.887833	0.996428	NO	NO
NM_132220.4	>Annotation	NM_132220	FBgn0030007	CG2263	SO0001217:protein_coding_gene	Phenylalanyl-tRNA synthetase, alpha-subunit	alpha-PheRS	>Expression	1699	55.23	55.04	52.23	56.67	49.51	53.65	>Stat	54.1667	53.2767	DOWN	-1.01671	0.468152	0.991475	NO	NO
NM_001042995.2	>Annotation	NM_001042995	FBgn0250830	CG12547	SO0001217:protein_coding_gene	-	CG12547	>Expression	2225	2.91	4.53	4.37	3.48	3.1	3.67	>Stat	3.93667	3.41667	DOWN	-1.1522	0.361111	0.947902	NO	NO
NM_166581.4	>Annotation	NM_166581	FBgn0052833	CG32833	SO0001217:protein_coding_gene	-	CG32833	>Expression	1062	0	0.15	0.06	0.31	0.26	0.31	>Stat	0.07	0.293333	UP	4.19048	0.131101	0.676479	NO	NO
NM_001299894.1	>Annotation	NM_001299894	FBgn0034975	CG11290	SO0001217:protein_coding_gene	enoki mushroom	enok	>Expression	7406	0.94	0.49	0.58	0.32	0.43	0.39	>Stat	0.67	0.38	DOWN	-1.76316	0.0171942	0.206114	NO	NO
novel.2398.3	>Annotation							>Expression	6028	0.79	0.71	1.08	0.67	0.28	0.45	>Stat	0.86	0.466667	DOWN	-1.84286	0.0221803	0.244253	NO	NO
NM_001382013.1	>Annotation							>Expression	3375	0.55	0.66	0.45	0.21	0.01	0.19	>Stat	0.553333	0.136667	DOWN	-4.04878	0.0289672	0.289047	NO	NO
NM_001275483.1	>Annotation	NM_001275483	FBgn0000723	CG8874	SO0001217:protein_coding_gene	FER tyrosine kinase	FER	>Expression	3599	0.35	0.45	0.12	0	0.13	0.11	>Stat	0.306667	0.08	DOWN	-3.83333	0.0915915	0.570837	NO	NO
NM_170046.1	>Annotation	NM_170046	FBgn0041225	CG31280	SO0001217:protein_coding_gene	Gustatory receptor 94a	Gr94a	>Expression	1215	13.2	13.22	11.5	15.9	16.06	14.19	>Stat	12.64	15.3833	UP	1.21704	0.0368129	0.334797	NO	NO
NM_143251.1	>Annotation	NM_143251	FBgn0027889	CG6386	SO0001217:protein_coding_gene	ballchen	ball	>Expression	2027	2.2	2.46	1.68	3.14	2.53	3.89	>Stat	2.11333	3.18667	UP	1.50789	0.0454448	0.3791	NO	NO
novel.5050.1	>Annotation							>Expression	5720	2.15	1.5	1.53	0.96	1.56	1.02	>Stat	1.72667	1.18	DOWN	-1.46328	0.0447043	0.377096	NO	NO
novel.5184.11	>Annotation							>Expression	7747	0.41	0	1.92	1.98	0.92	1.3	>Stat	0.776667	1.4	UP	1.80258	0.652263	0.991475	NO	NO
NM_142286.3	>Annotation	NM_142286	FBgn0038428	CG14894	SO0001217:protein_coding_gene	-	CG14894	>Expression	948	32.3	28.31	36.23	39.01	32.08	31.73	>Stat	32.28	34.2733	UP	1.06175	0.648196	0.991475	NO	NO
NM_142836.3	>Annotation	NM_142836	FBgn0039019	CG6990	SO0001217:protein_coding_gene	Heterochromatin Protein 1c	HP1c	>Expression	986	35.07	31.96	36.97	38.05	35.41	34.54	>Stat	34.6667	36	UP	1.03846	0.722094	0.991475	NO	NO
NM_058162.3	>Annotation	NM_058162	FBgn0040309	CG1633	SO0001217:protein_coding_gene	thioredoxin peroxidase 1	Jafrac1	>Expression	1010	1.85	2.29	1.5	2.97	3.12	2.12	>Stat	1.88	2.73667	UP	1.45567	0.193638	0.79028	NO	NO
NM_138249.3	>Annotation	NM_138249	FBgn0262937	CG9139	SO0001217:protein_coding_gene	Rabaptin-5-associated exchange factor for Rab5	Rabex-5	>Expression	2373	25.19	22.92	23.65	23.84	22.86	24.02	>Stat	23.92	23.5733	DOWN	-1.01471	0.516105	0.991475	NO	NO
NM_136659.3	>Annotation	NM_136659	FBgn0285949	CG1821	SO0001217:protein_coding_gene	Ribosomal protein L31	RpL31	>Expression	577	14.99	17.74	7.53	13.15	12.72	15.6	>Stat	13.42	13.8233	UP	1.03005	0.947069	0.996428	NO	NO
NM_143532.2	>Annotation	NM_143532	FBgn0039766	CG15536	SO0001217:protein_coding_gene	-	CG15536	>Expression	664	9.29	7.72	11.56	10.67	12.08	11.35	>Stat	9.52333	11.3667	UP	1.19356	0.403513	0.974737	NO	NO
NM_132757.2	>Annotation	NM_132757	FBgn0030596	CG12398	SO0001217:protein_coding_gene	-	CG12398	>Expression	1979	5.9	4.97	4.95	4.84	5.05	5.16	>Stat	5.27333	5.01667	DOWN	-1.05116	0.545652	0.991475	NO	NO
NM_001032022.2	>Annotation	NM_001032022	FBgn0038683	CG11779	SO0001217:protein_coding_gene	-	CG11779	>Expression	2474	39.62	40.8	37.24	43.17	41.24	39.95	>Stat	39.22	41.4533	UP	1.05694	0.350608	0.939707	NO	NO
NM_166280.2	>Annotation	NM_166280	FBgn0027835	CG5170	SO0001217:protein_coding_gene	Dodeca-satellite-binding protein 1	Dp1	>Expression	5680	5.21	8.31	5.18	4.63	5.09	4.91	>Stat	6.23333	4.87667	DOWN	-1.2782	0.0974692	0.58926	NO	NO
NM_001103907.3	>Annotation	NM_001103907	FBgn0263391	CG43443	SO0001217:protein_coding_gene	hu li tai shao	hts	>Expression	6053	2.03	2.47	1.93	2.32	2.2	1.72	>Stat	2.14333	2.08	DOWN	-1.03045	0.730012	0.991475	NO	NO
NM_057692.2	>Annotation	NM_057692	FBgn0011818	CG9884	SO0001217:protein_coding_gene	out at first	oaf	>Expression	3223	4.56	4.05	6.28	4.92	5.68	6.14	>Stat	4.96333	5.58	UP	1.12424	0.44573	0.991475	NO	NO
novel.4654.6	>Annotation							>Expression	3022	1.08	1.89	0.79	1.84	2.8	1.85	>Stat	1.25333	2.16333	UP	1.72606	0.074417	0.510756	NO	NO
NR_037770.1	>Annotation	NR_037770	FBgn0051044	CR31044	SO0002127:lncRNA_gene	long non-coding RNA::CR31044	lncRNA:CR31044	>Expression	4439	0.19	0.11	0.39	0.2	0.39	0.27	>Stat	0.23	0.286667	UP	1.24638	0.633903	0.991475	NO	NO
NM_168747.2	>Annotation	NM_168747	FBgn0052181	CG32181	SO0001217:protein_coding_gene	-	CG32181	>Expression	2276	0.09	0.08	0.18	0.12	0.08	0.07	>Stat	0.116667	0.09	DOWN	-1.2963	0.710463	0.991475	NO	NO
NM_166935.3	>Annotation	NM_166935	FBgn0023528	CG2924	SO0001217:protein_coding_gene	-	CG2924	>Expression	2656	16.74	17.33	17.37	15.3	14	14	>Stat	17.1467	14.4333	DOWN	-1.18799	0.00022443	0.0067442	YES	NO
NM_001104107.2	>Annotation	NM_001104107	FBgn0052068	CG32068	SO0001217:protein_coding_gene	Acireductone dioxygenase 1	Adi1	>Expression	701	55.76	46.17	56.12	58.33	52.05	58.88	>Stat	52.6833	56.42	UP	1.07093	0.539722	0.991475	NO	NO
NR_037726.1	>Annotation	NR_037726	FBgn0262108	CR42861	SO0002127:lncRNA_gene	long non-coding RNA:CR42861	lncRNA:CR42861	>Expression	477	0.46	1.59	1.61	1.27	1.35	0	>Stat	1.22	0.873333	DOWN	-1.39695	0.716779	0.991475	NO	NO
NM_138010.4	>Annotation	NM_138010	FBgn0034937	CG16783	SO0001217:protein_coding_gene	fizzy-related 2	fzr2	>Expression	1450	9.28	10.77	8.1	11.1	11.5	12.83	>Stat	9.38333	11.81	UP	1.25861	0.0673811	0.481843	NO	NO
NM_141844.4	>Annotation	NM_141844	FBgn0037930	CG14715	SO0001217:protein_coding_gene	-	CG14715	>Expression	640	254.44	232.89	257.92	250.44	228.21	259.25	>Stat	248.417	245.967	DOWN	-1.00996	0.574008	0.991475	NO	NO
NM_138167.1	>Annotation	NM_138167	FBgn0035110	CG17143	SO0001217:protein_coding_gene	thoc7	thoc7	>Expression	926	2.75	3.41	2.48	2.95	2.35	2.5	>Stat	2.88	2.6	DOWN	-1.10769	0.592856	0.991475	NO	NO
novel.11197.1	>Annotation							>Expression	4152	15.17	13.61	13.96	14.33	12.26	13.75	>Stat	14.2467	13.4467	DOWN	-1.05949	0.161805	0.7332	NO	NO
NM_079483.3	>Annotation	NM_079483	FBgn0022936	CG7405	SO0001217:protein_coding_gene	Cyclin H	CycH	>Expression	1065	42.21	41.9	37.93	46.3	38.4	39.6	>Stat	40.68	41.4333	UP	1.01852	0.9769	0.996651	NO	NO
NM_001298180.1	>Annotation	NM_001298180	FBgn0030268	CG1453	SO0001217:protein_coding_gene	Kinesin-like protein at 10A	Klp10A	>Expression	4467	17.44	11.83	20.09	16.35	19.09	20.01	>Stat	16.4533	18.4833	UP	1.12338	0.387921	0.965839	NO	NO
NM_134891.4	>Annotation	NM_134891	FBgn0031489	CG17224	SO0001217:protein_coding_gene	-	CG17224	>Expression	1251	55.96	53.13	54.97	51.73	49.62	58.53	>Stat	54.6867	53.2933	DOWN	-1.02614	0.493017	0.991475	NO	NO
novel.10799.2	>Annotation							>Expression	17439	1.72	1.51	1.06	1.47	1.57	1.5	>Stat	1.43	1.51333	UP	1.05828	0.730925	0.991475	NO	NO
NM_134531.4	>Annotation	NM_134531	FBgn0031092	CG9577	SO0001217:protein_coding_gene	Enoyl-CoA hydratase 1	Ech1	>Expression	1131	40.27	39.46	37.46	47.58	44.37	44.89	>Stat	39.0633	45.6133	UP	1.16768	0.00207348	0.0422335	YES	NO
NM_078748.3	>Annotation	NM_078748	FBgn0000227	CG12205	SO0001217:protein_coding_gene	Early boundary activity 1	Elba1	>Expression	1352	0.94	0.86	0.61	0.45	0.58	0.59	>Stat	0.803333	0.54	DOWN	-1.48765	0.251141	0.858128	NO	NO
NM_001170385.2	>Annotation	NM_001170385	FBgn0058160	CG40160	SO0001217:protein_coding_gene	-	CG40160	>Expression	1478	0.31	0.43	0.21	0.21	0.4	0.64	>Stat	0.316667	0.416667	UP	1.31579	0.624457	0.991475	NO	NO
NM_001259192.2	>Annotation	NM_001259192	FBgn0263051	CG43346	SO0001217:protein_coding_gene	-	CG43346	>Expression	2250	5.9	5.92	6.36	5.63	5.16	5.81	>Stat	6.06	5.53333	DOWN	-1.09518	0.230538	0.842381	NO	NO
NM_143844.4	>Annotation	NM_143844	FBgn0039970	CG17508	SO0001217:protein_coding_gene	-	CG17508	>Expression	1228	60.8	55.99	59.16	63.35	48.97	58.87	>Stat	58.65	57.0633	DOWN	-1.02781	0.511801	0.991475	NO	NO
NM_001274248.1	>Annotation	NM_001274248	FBgn0060296	CG15860	SO0001217:protein_coding_gene	painless	pain	>Expression	2025	2.26	1.11	1.69	2.19	2.14	3.69	>Stat	1.68667	2.67333	UP	1.58498	0.0913873	0.569929	NO	NO
novel.4914.2	>Annotation							>Expression	5598	3.5	2.53	2.51	2.68	2.68	2.46	>Stat	2.84667	2.60667	DOWN	-1.09207	0.382701	0.962023	NO	NO
novel.9317.5	>Annotation							>Expression	8858	6.96	5.27	5.13	4.5	5.21	3.06	>Stat	5.78667	4.25667	DOWN	-1.35944	0.0327191	0.312337	NO	NO
NM_141241.4	>Annotation	NM_141241	FBgn0037279	CG1129	SO0001217:protein_coding_gene	-	CG1129	>Expression	1715	0	0	0	0	0	0.96	>Stat	0	0.32	UP	INF	0.140422	0.695024	NO	NO
NM_001298967.1	>Annotation	NM_001298967	FBgn0032518	CG9282	SO0001217:protein_coding_gene	Ribosomal protein L24	RpL24	>Expression	829	133.57	140.13	159.14	130.04	126.03	114.88	>Stat	144.28	123.65	DOWN	-1.16684	0.0256132	0.266925	NO	NO
NM_164895.3	>Annotation	NM_164895	FBgn0032198	CG4912	SO0001217:protein_coding_gene	eukaryotic translation elongation factor 1 delta	eEF1delta	>Expression	847	211.56	193.25	237.89	205.88	174.06	204.19	>Stat	214.233	194.71	DOWN	-1.10027	0.123154	0.658186	NO	NO
NM_164799.2	>Annotation	NM_164799	FBgn0003607	CG8409	SO0001217:protein_coding_gene	Suppressor of variegation 205	Su(var)205	>Expression	1109	39.71	31.35	39.16	30.01	35.33	31.23	>Stat	36.74	32.19	DOWN	-1.14135	0.119072	0.647546	NO	NO
NM_140924.3	>Annotation	NM_140924	FBgn0036942	CG7328	SO0001217:protein_coding_gene	-	CG7328	>Expression	1398	6.13	6.42	5.9	6.39	6.2	6.93	>Stat	6.15	6.50667	UP	1.05799	0.706463	0.991475	NO	NO
NM_001042791.3	>Annotation	NM_001042791	FBgn0266569	CG42259	SO0001217:protein_coding_gene	-	CG42259	>Expression	711	3.13	2.58	1.55	2.82	2.43	2.15	>Stat	2.42	2.46667	UP	1.01928	0.955451	0.996428	NO	NO
NM_057940.4	>Annotation	NM_057940	FBgn0021761	CG4579	SO0001217:protein_coding_gene	Nucleoporin 154kD	Nup154	>Expression	4612	1.59	2.33	0.78	0.63	1.51	2.18	>Stat	1.56667	1.44	DOWN	-1.08796	0.811443	0.991475	NO	NO
novel.11048.1	>Annotation							>Expression	1624	1.22	0.18	0.64	1.04	1.28	1.46	>Stat	0.68	1.26	UP	1.85294	0.199729	0.80087	NO	NO
novel.1744.1	>Annotation							>Expression	1627	0.09	0.24	0.53	0.62	1.4	0.58	>Stat	0.286667	0.866667	UP	3.02326	0.0665677	0.477308	NO	NO
novel.9460.8	>Annotation							>Expression	1589	136.02	134.68	141.42	144.81	156.88	132.69	>Stat	137.373	144.793	UP	1.05401	0.473732	0.991475	NO	NO
NM_136701.3	>Annotation	NM_136701	FBgn0033475	CG12129	SO0001217:protein_coding_gene	-	CG12129	>Expression	1239	36.05	31.05	32.6	30.67	28.68	31.63	>Stat	33.2333	30.3267	DOWN	-1.09585	0.0564401	0.433333	NO	NO
NM_001272608.2	>Annotation	NM_001272608	FBgn0030529	CG10997	SO0001217:protein_coding_gene	Chloride intracellular channel	Clic	>Expression	1349	130.21	129.66	125.31	124.53	114.18	115.57	>Stat	128.393	118.093	DOWN	-1.08722	0.00142671	0.031285	YES	NO
NM_136705.3	>Annotation	NM_136705	FBgn0033479	CG2292	SO0001217:protein_coding_gene	Phosphatidylinositol glycan anchor biosynthesis class N	PIG-N	>Expression	3072	5.51	4.99	4.67	4.7	4.87	4.63	>Stat	5.05667	4.73333	DOWN	-1.06831	0.330893	0.926869	NO	NO
novel.1115.2	>Annotation							>Expression	1936	0.17	0	0.18	0.36	0.2	0.54	>Stat	0.116667	0.366667	UP	3.14286	0.107844	0.618955	NO	NO
NM_135995.4	>Annotation	NM_135995	FBgn0032637	CG5050	SO0001217:protein_coding_gene	-	CG5050	>Expression	1314	0.53	0	0	0.84	0.6	0	>Stat	0.176667	0.48	UP	2.71698	0.561358	0.991475	NO	NO
NM_165854.3	>Annotation	NM_165854	FBgn0033669	CG8979	SO0001217:protein_coding_gene	Proteasome inhibitor 31 kDa	PI31	>Expression	1203	1.64	3.58	1.89	4.11	4.97	3.37	>Stat	2.37	4.15	UP	1.75105	0.0743626	0.510741	NO	NO
novel.11461.8	>Annotation							>Expression	1659	8.67	0	23.32	0	11.47	53.38	>Stat	10.6633	21.6167	UP	2.0272	0.748408	0.991475	NO	NO
NM_001274597.1	>Annotation	NM_001274597	FBgn0028582	CG8532	SO0001217:protein_coding_gene	liquid facets	lqf	>Expression	5759	0.26	0.18	0.21	0.14	0.13	0.24	>Stat	0.216667	0.17	DOWN	-1.27451	0.452859	0.991475	NO	NO
NM_001272246.1	>Annotation	NM_001272246	FBgn0004654	CG3724	SO0001217:protein_coding_gene	Phosphogluconate dehydrogenase	Pgd	>Expression	1668	78.89	82.81	73.93	85.65	76.63	75.84	>Stat	78.5433	79.3733	UP	1.01057	0.932337	0.996428	NO	NO
novel.2250.1	>Annotation							>Expression	765	18.69	15.04	16.56	18.41	15.57	14.94	>Stat	16.7633	16.3067	DOWN	-1.028	0.686384	0.991475	NO	NO
NM_079587.3	>Annotation	NM_079587	FBgn0022359	CG4649	SO0001217:protein_coding_gene	Sorbitol dehydrogenase-2	Sodh-2	>Expression	1346	13.21	12.61	13.53	13.13	13.48	10.68	>Stat	13.1167	12.43	DOWN	-1.05524	0.476087	0.991475	NO	NO
NM_133122.2	>Annotation	NM_133122	FBgn0030985	CG15883	SO0001217:protein_coding_gene	Odorant-binding protein 18a	Obp18a	>Expression	734	0.1	0.34	0.84	0.74	0.78	0.21	>Stat	0.426667	0.576667	UP	1.35156	0.74096	0.991475	NO	NO
NM_079903.4	>Annotation	NM_079903	FBgn0261617	CG15319	SO0001217:protein_coding_gene	nejire	nej	>Expression	11733	5.67	6.41	2.3	3.79	3.39	2.27	>Stat	4.79333	3.15	DOWN	-1.52169	0.192944	0.78846	NO	NO
novel.6628.1	>Annotation							>Expression	3009	9.49	7.84	7.52	7.85	9.09	9.41	>Stat	8.28333	8.78333	UP	1.06036	0.60134	0.991475	NO	NO
NM_078508.6	>Annotation	NM_078508	FBgn0014026	CG3314	SO0001217:protein_coding_gene	Ribosomal protein L7A	RpL7A	>Expression	1100	100.47	88.05	96.56	96	90.72	89.68	>Stat	95.0267	92.1333	DOWN	-1.0314	0.252118	0.858508	NO	NO
NM_168997.5	>Annotation	NM_168997	FBgn0037248	CG9809	SO0001217:protein_coding_gene	spargel	srl	>Expression	4136	7.58	6.45	6.43	5.7	5.18	4.63	>Stat	6.82	5.17	DOWN	-1.31915	0.000182017	0.00558694	YES	NO
NM_140771.3	>Annotation	NM_140771	FBgn0036775	CG5147	SO0001217:protein_coding_gene	RNA polymerase III subunit D	Polr3D	>Expression	1544	39.44	35.45	37.08	36.61	35.46	37.7	>Stat	37.3233	36.59	DOWN	-1.02004	0.452936	0.991475	NO	NO
NM_001043083.2	>Annotation	NM_001043083	FBgn0265194	CG44240	SO0001217:protein_coding_gene	Transient receptor potential cation channel, subfamily M	Trpm	>Expression	4880	1.37	0.91	0.93	0.83	0.93	0.87	>Stat	1.07	0.876667	DOWN	-1.22053	0.260805	0.867941	NO	NO
NM_001274041.1	>Annotation	NM_001274041	FBgn0261823	CG8787	SO0001217:protein_coding_gene	Additional sex combs	Asx	>Expression	6809	0.61	0.59	0.64	0.62	0.75	0.55	>Stat	0.613333	0.64	UP	1.04348	0.840987	0.992026	NO	NO
NR_124973.1	>Annotation	NR_124973	FBgn0265760	CR44567	SO0002127:lncRNA_gene	long non-coding RNA:CR44567	lncRNA:CR44567	>Expression	278	0	0	1.08	0	0	0	>Stat	0.36	0	DOWN	-INF	0.838837	0.991475	NO	NO
NM_140090.2	>Annotation	NM_140090	FBgn0036032	CG16711	SO0001217:protein_coding_gene	-	CG16711	>Expression	5310	5.16	7.73	3.09	4.98	3.08	5.18	>Stat	5.32667	4.41333	DOWN	-1.20695	0.402807	0.974737	NO	NO
NM_001272903.1	>Annotation	NM_001272903	FBgn0043364	CG4427	SO0001217:protein_coding_gene	cabut	cbt	>Expression	2361	0.14	0.18	0.78	0	0	0.52	>Stat	0.366667	0.173333	DOWN	-2.11538	0.595307	0.991475	NO	NO
NM_001299889.1	>Annotation	NM_001299889	FBgn0034971	CG3209	SO0001217:protein_coding_gene	Glycerol-3-phosphate acyltransferase 4	Gpat4	>Expression	1985	1.17	1.48	2.23	1.75	1.82	1.09	>Stat	1.62667	1.55333	DOWN	-1.04721	0.834567	0.991475	NO	NO
novel.1412.1	>Annotation							>Expression	3918	13.24	11.59	13.31	13.16	13.73	11.02	>Stat	12.7133	12.6367	DOWN	-1.00607	0.826092	0.991475	NO	NO
NM_141027.4	>Annotation	NM_141027	FBgn0037051	CG10565	SO0001217:protein_coding_gene	-	CG10565	>Expression	2237	121.15	118.66	117.7	111.51	102.61	105.11	>Stat	119.17	106.41	DOWN	-1.11991	5.24825e-07	3.05487e-05	YES	NO
NM_134812.3	>Annotation	NM_134812	FBgn0031399	CG7074	SO0001217:protein_coding_gene	missing oocyte	mio	>Expression	2956	13.26	14.08	12.89	13.88	12.78	12.89	>Stat	13.41	13.1833	DOWN	-1.01719	0.588131	0.991475	NO	NO
NM_001043212.3	>Annotation	NM_001043212	FBgn0037295	CG12591	SO0001217:protein_coding_gene	defective proboscis extension response 16	dpr16	>Expression	1968	0.11	0.11	0.21	0.32	0.09	0.23	>Stat	0.143333	0.213333	UP	1.48837	0.533375	0.991475	NO	NO
novel.5625.4	>Annotation							>Expression	1442	0.41	0.29	0.24	0.52	1.45	0.92	>Stat	0.313333	0.963333	UP	3.07447	0.0150171	0.18796	NO	NO
NM_001298802.1	>Annotation	NM_001298802	FBgn0031969	CG7228	SO0001217:protein_coding_gene	peste	pes	>Expression	2797	0.5	0.76	0.46	0.33	1.44	0.29	>Stat	0.573333	0.686667	UP	1.19767	0.751812	0.991475	NO	NO
NM_168193.3	>Annotation	NM_168193	FBgn0259173	CG42278	SO0001217:protein_coding_gene	cornetto	corn	>Expression	5264	1.22	1.61	1.62	1.07	1.33	1.52	>Stat	1.48333	1.30667	DOWN	-1.1352	0.405235	0.974737	NO	NO
NM_001014720.2	>Annotation	NM_001014720	FBgn0262738	CG3620	SO0001217:protein_coding_gene	no receptor potential A	norpA	>Expression	7641	0.59	0	0	0.87	1.53	0	>Stat	0.196667	0.8	UP	4.0678	0.581184	0.991475	NO	NO
NM_001299116.1	>Annotation	NM_001299116	FBgn0085370	CG34341	SO0001217:protein_coding_gene	Phosphodiesterase 11	Pde11	>Expression	4973	1.54	3.36	3.33	4.3	3.52	4.08	>Stat	2.74333	3.96667	UP	1.44593	0.114461	0.634981	NO	NO
NM_136755.4	>Annotation	NM_136755	FBgn0033539	CG16728	SO0001217:protein_coding_gene	G protein-coupled receptor kinase interacting ArfGAP	Git	>Expression	2503	32.26	31.57	26.74	27.77	25.47	28.16	>Stat	30.19	27.1333	DOWN	-1.11265	0.0668477	0.478716	NO	NO
NM_140768.2	>Annotation	NM_140768	FBgn0036771	CG14353	SO0001217:protein_coding_gene	WD repeat domain 92	Wdr92	>Expression	1485	22.27	20.14	18.91	23.74	21.92	23.14	>Stat	20.44	22.9333	UP	1.12198	0.0789204	0.526467	NO	NO
NM_001299636.1	>Annotation	NM_001299636	FBgn0034308	CG10915	SO0001217:protein_coding_gene	Nausicaa	Naus	>Expression	3360	6.06	4	5.62	7.64	6.23	6.84	>Stat	5.22667	6.90333	UP	1.32079	0.0205199	0.231358	NO	NO
NM_001274958.1	>Annotation	NM_001274958	FBgn0036518	CG32149	SO0001217:protein_coding_gene	Rho GTPase activating protein at 71E	RhoGAP71E	>Expression	4053	15.53	12.24	13.81	12.21	10.76	16.53	>Stat	13.86	13.1667	DOWN	-1.05266	0.625351	0.991475	NO	NO
NM_176755.3	>Annotation	NM_176755	FBgn0030893	CG7122	SO0001217:protein_coding_gene	Rho GTPase activating protein at 16F	RhoGAP16F	>Expression	2623	0	0.23	0.69	0.27	0.41	0	>Stat	0.306667	0.226667	DOWN	-1.35294	0.823118	0.991475	NO	NO
NM_170254.3	>Annotation	NM_170254	FBgn0001139	CG8384	SO0001217:protein_coding_gene	groucho	gro	>Expression	2988	3.19	4.43	4.58	4.07	1.78	2.05	>Stat	4.06667	2.63333	DOWN	-1.5443	0.064346	0.468176	NO	NO
NM_169008.4	>Annotation	NM_169008	FBgn0051523	CG31523	SO0001217:protein_coding_gene	-	CG31523	>Expression	2627	13.55	8.68	8.56	8.54	10.69	8.92	>Stat	10.2633	9.38333	DOWN	-1.09378	0.514453	0.991475	NO	NO
novel.11353.1	>Annotation							>Expression	592	444.73	298.11	661.65	679.34	614.26	733.18	>Stat	468.163	675.593	UP	1.44307	0.179846	0.766229	NO	NO
NM_168462.2	>Annotation	NM_168462	FBgn0259481	CG11711	SO0001217:protein_coding_gene	Mob2	Mob2	>Expression	3466	1.05	0.92	1.05	1.18	0.85	1.01	>Stat	1.00667	1.01333	UP	1.00662	0.98059	0.99674	NO	NO
NM_164508.3	>Annotation	NM_164508	FBgn0015521	CG2986	SO0001217:protein_coding_gene	Ribosomal protein S21	RpS21	>Expression	415	2.07	1.76	2.05	0.86	1.31	0	>Stat	1.96	0.723333	DOWN	-2.70968	0.183855	0.771715	NO	NO
NM_001273978.2	>Annotation	NM_001273978	FBgn0033669	CG8979	SO0001217:protein_coding_gene	Proteasome inhibitor 31 kDa	PI31	>Expression	1172	5.7	6.3	7.34	7.22	9.91	9.6	>Stat	6.44667	8.91	UP	1.38211	0.0593369	0.446959	NO	NO
NM_001260462.2	>Annotation	NM_001260462	FBgn0039877	CG2118	SO0001217:protein_coding_gene	Methylcrotonoyl-CoA carboxylase 1	Mccc1	>Expression	2920	4.03	3.59	4.88	5.59	3.93	6.16	>Stat	4.16667	5.22667	UP	1.2544	0.153567	0.718136	NO	NO
NM_137118.2	>Annotation	NM_137118	FBgn0033934	CG17385	SO0001217:protein_coding_gene	-	CG17385	>Expression	1192	74.52	66.99	64.37	70.8	68.49	66.61	>Stat	68.6267	68.6333	UP	1.0001	0.730013	0.991475	NO	NO
NM_169785.2	>Annotation	NM_169785	FBgn0010389	CG7223	SO0001217:protein_coding_gene	heartless	htl	>Expression	3492	4.84	5.42	4.81	3.61	2.98	4.8	>Stat	5.02333	3.79667	DOWN	-1.32309	0.0452576	0.37842	NO	NO
novel.5565.6	>Annotation							>Expression	9470	0.68	1.01	1	0.43	1.37	0.51	>Stat	0.896667	0.77	DOWN	-1.1645	0.627094	0.991475	NO	NO
NM_001274554.1	>Annotation	NM_001274554	FBgn0035715	CG10103	SO0001217:protein_coding_gene	-	Ist1	>Expression	1554	12.34	11.06	10.86	9.47	9.58	10.2	>Stat	11.42	9.75	DOWN	-1.17128	0.0291587	0.290176	NO	NO
novel.10900.3	>Annotation							>Expression	11383	0.54	0.35	0.41	0.38	0.49	0.43	>Stat	0.433333	0.433333	EQ	1	0.97211	0.996428	NO	NO
novel.8042.1	>Annotation							>Expression	812	4.88	4.08	1.95	2.52	1.98	0.83	>Stat	3.63667	1.77667	DOWN	-2.0469	0.0740502	0.510017	NO	NO
novel.11029.1	>Annotation							>Expression	13068	5.63	3.38	4.88	4.41	4.98	3.45	>Stat	4.63	4.28	DOWN	-1.08178	0.552115	0.991475	NO	NO
NM_001104262.2	>Annotation	NM_001104262	FBgn0037755	CG12945	SO0001217:protein_coding_gene	-	CG12945	>Expression	2059	46.63	42.17	43.62	53.32	51.32	56.89	>Stat	44.14	53.8433	UP	1.21983	6.06379e-06	0.00028145	YES	NO
novel.8882.3	>Annotation							>Expression	1690	1.4	1.27	1.92	1.87	1.49	1.36	>Stat	1.53	1.57333	UP	1.02832	0.924298	0.996428	NO	NO
NM_001169293.2	>Annotation	NM_001169293	FBgn0030701	CG16952	SO0001217:protein_coding_gene	-	CG16952	>Expression	4019	1.42	2.54	0.96	1.84	1.22	1.39	>Stat	1.64	1.48333	DOWN	-1.10562	0.677734	0.991475	NO	NO
NM_001274866.1	>Annotation	NM_001274866	FBgn0036342	CG11279	SO0001217:protein_coding_gene	-	CG11279	>Expression	927	10.7	7.41	8.62	9.88	7.49	10.78	>Stat	8.91	9.38333	UP	1.05312	0.807802	0.991475	NO	NO
novel.10381.3	>Annotation							>Expression	4843	1.27	1.06	1.48	1.41	0.29	1.53	>Stat	1.27	1.07667	DOWN	-1.17957	0.656009	0.991475	NO	NO
novel.1355.4	>Annotation							>Expression	4164	1.66	1.25	0	0	1	0	>Stat	0.97	0.333333	DOWN	-2.91	0.681192	0.991475	NO	NO
novel.1921.1	>Annotation							>Expression	381	0	0	0	1.31	0.69	0	>Stat	0	0.666667	UP	INF	0.490699	0.991475	NO	NO
NM_132951.3	>Annotation	NM_132951	FBgn0027556	CG4928	SO0001217:protein_coding_gene	-	CG4928	>Expression	3410	0.71	0.57	0.71	0.62	0.58	0.71	>Stat	0.663333	0.636667	DOWN	-1.04188	0.808321	0.991475	NO	NO
NM_134861.2	>Annotation	NM_134861	FBgn0031452	CG2843	SO0001217:protein_coding_gene	Cwc25	Cwc25	>Expression	1730	14.08	14.03	15.44	14.17	13.06	12.69	>Stat	14.5167	13.3067	DOWN	-1.09093	0.142412	0.698715	NO	NO
NM_001274263.1	>Annotation	NM_001274263	FBgn0024806	CG7020	SO0001217:protein_coding_gene	DISCO Interacting Protein 2	DIP2	>Expression	5929	1.07	1.49	0.55	0.72	1.04	0.7	>Stat	1.03667	0.82	DOWN	-1.26423	0.419441	0.979574	NO	NO
NM_206394.2	>Annotation	NM_206394	FBgn0259174	CG42279	SO0001217:protein_coding_gene	Nedd4	Nedd4	>Expression	3384	0.75	0.76	0.46	0.2	0.55	0	>Stat	0.656667	0.25	DOWN	-2.62667	0.232879	0.844294	NO	NO
novel.1273.2	>Annotation							>Expression	976	0.28	0	0.94	0.72	0.29	1.79	>Stat	0.406667	0.933333	UP	2.29508	0.444796	0.991475	NO	NO
NR_133307.1	>Annotation	NR_133307	FBgn0267627	CR45965	SO0002127:lncRNA_gene	long non-coding RNA:CR45965	lncRNA:CR45965	>Expression	1411	0.33	0.31	0.31	0.43	0.5	0.51	>Stat	0.316667	0.48	UP	1.51579	0.329106	0.925738	NO	NO
NR_047772.1	>Annotation	NR_047772	FBgn0263415	CR43461	SO0002127:lncRNA_gene	long non-coding RNA:CR43461	lncRNA:CR43461	>Expression	438	9.12	7.99	7.28	11.34	10.72	9.74	>Stat	8.13	10.6	UP	1.30381	0.285708	0.893672	NO	NO
NM_169212.3	>Annotation	NM_169212	FBgn0260386	CG7549	SO0001217:protein_coding_gene	mind the gap	mtg	>Expression	2399	0	0	0.31	0	0	0.67	>Stat	0.103333	0.223333	UP	2.16129	0.738853	0.991475	NO	NO
NM_132967.3	>Annotation	NM_132967	FBgn0260748	CG5004	SO0001217:protein_coding_gene	-	CG5004	>Expression	5088	10.96	10.62	9.89	8.54	8.88	7.64	>Stat	10.49	8.35333	DOWN	-1.25579	8.89268e-05	0.00305358	YES	NO
novel.7210.5	>Annotation							>Expression	4925	7.66	7.18	7.49	8.03	6.81	7.33	>Stat	7.44333	7.39	DOWN	-1.00722	0.734628	0.991475	NO	NO
NM_206467.1	>Annotation	NM_206467	FBgn0014018	CG11992	SO0001217:protein_coding_gene	Relish	Rel	>Expression	3351	38.4	31.85	26.72	30.62	28.76	31.01	>Stat	32.3233	30.13	DOWN	-1.0728	0.358357	0.945725	NO	NO
NM_164581.2	>Annotation	NM_164581	FBgn0031597	CG17612	SO0001217:protein_coding_gene	-	CG17612	>Expression	1961	6.64	6.14	6.83	6.84	5.56	5.42	>Stat	6.53667	5.94	DOWN	-1.10045	0.259314	0.866932	NO	NO
NM_206461.2	>Annotation	NM_206461	FBgn0037616	CG8136	SO0001217:protein_coding_gene	-	CG8136	>Expression	1615	1.58	0	0.62	0	0	0	>Stat	0.733333	0	DOWN	-INF	0.0122783	0.163319	NO	NO
NM_001260312.2	>Annotation	NM_001260312	FBgn0020278	CG5248	SO0001217:protein_coding_gene	locomotion defects	loco	>Expression	3133	26.87	23.76	24.06	23.99	21.04	23.34	>Stat	24.8967	22.79	DOWN	-1.09244	0.0302642	0.297123	NO	NO
NM_136679.5	>Annotation	NM_136679	FBgn0033451	CG1665	SO0001217:protein_coding_gene	Mitochondrial amidoxime reducing component	Marc	>Expression	1189	14.39	14.84	15.61	13.73	14.66	15.27	>Stat	14.9467	14.5533	DOWN	-1.02703	0.627979	0.991475	NO	NO
NM_001170391.1	>Annotation	NM_001170391	FBgn0040514	CG17169	SO0001217:protein_coding_gene	-	CG17169	>Expression	532	0.18	0	0.19	0.41	0.42	0.84	>Stat	0.123333	0.556667	UP	4.51351	0.196365	0.795353	NO	NO
novel.6249.1	>Annotation							>Expression	1287	0.38	0.34	0.93	1.44	0.24	0.95	>Stat	0.55	0.876667	UP	1.59394	0.489034	0.991475	NO	NO
NM_001298027.1	>Annotation	NM_001298027	FBgn0029893	CG14442	SO0001217:protein_coding_gene	-	CG14442	>Expression	4412	5.64	3.29	4.31	5.37	4.53	5.75	>Stat	4.41333	5.21667	UP	1.18202	0.250796	0.857925	NO	NO
NM_001259087.3	>Annotation	NM_001259087	FBgn0262160	CG9932	SO0001217:protein_coding_gene	-	CG9932	>Expression	8182	3.49	1.81	3.04	2.16	4.45	4.78	>Stat	2.78	3.79667	UP	1.36571	0.197993	0.797821	NO	NO
NM_001299351.1	>Annotation	NM_001299351	FBgn0033501	CG12911	SO0001217:protein_coding_gene	-	CG12911	>Expression	1613	1.34	0.79	0.73	0.64	0.92	1.42	>Stat	0.953333	0.993333	UP	1.04196	0.915135	0.996428	NO	NO
NM_001274522.1	>Annotation	NM_001274522	FBgn0035639	CG5537	SO0001217:protein_coding_gene	krishah	kri	>Expression	1045	2.95	3.74	2.05	3.25	2.37	3	>Stat	2.91333	2.87333	DOWN	-1.01392	0.911236	0.996428	NO	NO
NM_001014724.2	>Annotation	NM_001014724	FBgn0029723	CG6986	SO0001217:protein_coding_gene	Proctolin receptor	Proc-R	>Expression	2672	0.24	0.52	0.37	0.78	1.24	0.4	>Stat	0.376667	0.806667	UP	2.14159	0.0885388	0.560307	NO	NO
novel.11085.7	>Annotation							>Expression	1582	4.17	3.66	4.16	2.88	3.98	4.98	>Stat	3.99667	3.94667	DOWN	-1.01267	0.916712	0.996428	NO	NO
NM_057249.6	>Annotation	NM_057249	FBgn0001965	CG7793	SO0001217:protein_coding_gene	Son of sevenless	Sos	>Expression	5635	22.69	22.38	21.1	20.92	20.7	18.82	>Stat	22.0567	20.1467	DOWN	-1.0948	0.0213173	0.238099	NO	NO
NM_176069.4	>Annotation	NM_176069	FBgn0025674	CG15218	SO0001217:protein_coding_gene	Cyclin K	CycK	>Expression	1679	74.6	73.14	74.64	70.94	59.85	70.04	>Stat	74.1267	66.9433	DOWN	-1.1073	0.0162689	0.198427	NO	NO
NR_048206.1	>Annotation	NR_048206	FBgn0262109	CR42862	SO0002127:lncRNA_gene	long non-coding RNA:CR42862	lncRNA:CR42862	>Expression	5427	8.04	8.72	7.06	9.41	5.98	9.46	>Stat	7.94	8.28333	UP	1.04324	0.83777	0.991475	NO	NO
NM_170289.3	>Annotation	NM_170289	FBgn0051072	CG31072	SO0001217:protein_coding_gene	lysosomal enzyme receptor protein	Lerp	>Expression	3478	0	0.13	1.32	0	0.56	0	>Stat	0.483333	0.186667	DOWN	-2.58929	0.612248	0.991475	NO	NO
NM_001273649.1	>Annotation	NM_001273649	FBgn0003346	CG9999	SO0001217:protein_coding_gene	Ran GTPase activating protein	RanGAP	>Expression	2008	58.95	56.2	61.47	59.26	54.45	56.77	>Stat	58.8733	56.8267	DOWN	-1.03602	0.174579	0.75717	NO	NO
NM_001272214.1	>Annotation	NM_001272214	FBgn0283741	CG42666	SO0001217:protein_coding_gene	prage	prage	>Expression	3700	0.54	1.82	0	1.43	0	2.06	>Stat	0.786667	1.16333	UP	1.47881	0.850651	0.993511	NO	NO
NM_168771.2	>Annotation	NM_168771	FBgn0040322	CG4144	SO0001217:protein_coding_gene	Gram-negative bacteria binding protein 2	GNBP2	>Expression	1439	4.73	3.11	4.6	4.33	2.71	3.18	>Stat	4.14667	3.40667	DOWN	-1.21722	0.310567	0.912504	NO	NO
NM_001298361.1	>Annotation	NM_001298361	FBgn0030674	CG8184	SO0001217:protein_coding_gene	HECT, UBA and WWE domain containing E3 ubiquitin protein ligase 1	HUWE1	>Expression	16606	11.72	10.03	12.2	11.74	14.84	10.68	>Stat	11.3167	12.42	UP	1.0975	0.356158	0.943473	NO	NO
NM_001259983.2	>Annotation	NM_001259983	FBgn0263346	CG43427	SO0001217:protein_coding_gene	smallish	smash	>Expression	7012	0.37	0.42	0.51	0.35	0.24	0.26	>Stat	0.433333	0.283333	DOWN	-1.52941	0.052074	0.411142	NO	NO
NM_001169566.2	>Annotation	NM_001169566	FBgn0032940	CG18362	SO0001217:protein_coding_gene	Mondo	Mondo	>Expression	3830	0	0.37	0.57	0	0	0	>Stat	0.313333	0	DOWN	-INF	0.00735992	0.112713	NO	NO
NM_132132.3	>Annotation	NM_132132	FBgn0029912	CG4557	SO0001217:protein_coding_gene	-	CG4557	>Expression	3240	17.77	18.37	15.56	17.1	14.61	16.28	>Stat	17.2333	15.9967	DOWN	-1.07731	0.205772	0.808353	NO	NO
novel.6359.3	>Annotation							>Expression	8925	2.96	2.13	1.17	1.71	2.16	1.85	>Stat	2.08667	1.90667	DOWN	-1.09441	0.668926	0.991475	NO	NO
NM_144382.4	>Annotation	NM_144382	FBgn0040337	CG3021	SO0001217:protein_coding_gene	-	CG3021	>Expression	1412	17.6	17.81	17.67	19.85	17.05	16.81	>Stat	17.6933	17.9033	UP	1.01187	0.965107	0.996428	NO	NO
NM_001300539.1	>Annotation	NM_001300539	FBgn0051159	CG31159	SO0001217:protein_coding_gene	mitochondrial ribosome recycling factor 2	mRRF2	>Expression	2476	0.8	0.5	1.07	0.66	1.2	0.48	>Stat	0.79	0.78	DOWN	-1.01282	0.958022	0.996428	NO	NO
novel.8939.6	>Annotation							>Expression	558	1.69	1.39	0.67	1.84	2.83	2.49	>Stat	1.25	2.38667	UP	1.90933	0.192738	0.788398	NO	NO
NM_136464.2	>Annotation	NM_136464	FBgn0033203	CG2070	SO0001217:protein_coding_gene	-	CG2070	>Expression	1105	1.06	0.37	0.42	1.53	2.12	1.88	>Stat	0.616667	1.84333	UP	2.98919	0.00824169	0.122206	NO	NO
novel.119.1	>Annotation							>Expression	2527	1.27	0.97	0.97	1.37	1.35	1.11	>Stat	1.07	1.27667	UP	1.19315	0.376829	0.95826	NO	NO
NM_176042.2	>Annotation	NM_176042	FBgn0015791	CG4212	SO0001217:protein_coding_gene	Rab14	Rab14	>Expression	1468	5.41	4.64	7.49	7.44	6.91	7.42	>Stat	5.84667	7.25667	UP	1.24116	0.190807	0.785142	NO	NO
NM_001300168.1	>Annotation	NM_001300168	FBgn0036734	CG7564	SO0001217:protein_coding_gene	-	CG7564	>Expression	1672	0	0	0.22	0.32	0.18	0	>Stat	0.0733333	0.166667	UP	2.27273	0.687209	0.991475	NO	NO
NM_001258911.2	>Annotation	NM_001258911	FBgn0031359	CG18317	SO0001217:protein_coding_gene	Replication in mitochondria 2	Rim2	>Expression	2396	23.32	20.33	22.91	26.86	24.09	23.32	>Stat	22.1867	24.7567	UP	1.11584	0.0450399	0.377592	NO	NO
NM_137203.3	>Annotation	NM_137203	FBgn0034030	CG8192	SO0001217:protein_coding_gene	-	CG8192	>Expression	1755	0.16	0.26	0.21	0.23	0.21	0.26	>Stat	0.21	0.233333	UP	1.11111	0.840361	0.991769	NO	NO
NM_001259025.1	>Annotation	NM_001259025	FBgn0032147	CG4026	SO0001217:protein_coding_gene	Inositol 1,4,5-triphosphate kinase 1	IP3K1	>Expression	1417	71.9	80.77	63.12	97.61	80.79	91.36	>Stat	71.93	89.92	UP	1.2501	0.00900533	0.130579	NO	NO
novel.1661.4	>Annotation							>Expression	3835	1.19	0.23	1.48	0.91	0.5	0.27	>Stat	0.966667	0.56	DOWN	-1.72619	0.298165	0.899687	NO	NO
NM_136112.3	>Annotation	NM_136112	FBgn0032770	CG13086	SO0001217:protein_coding_gene	-	CG13086	>Expression	617	2.07	0	0.28	0	0	0	>Stat	0.783333	0	DOWN	-INF	0.134233	0.682349	NO	NO
novel.79.4	>Annotation							>Expression	1276	2.29	1.97	2.78	0.94	2.45	0.85	>Stat	2.34667	1.41333	DOWN	-1.66038	0.177909	0.763403	NO	NO
novel.10661.9	>Annotation							>Expression	3739	0.49	0.41	0.45	0.47	0.39	0.72	>Stat	0.45	0.526667	UP	1.17037	0.576387	0.991475	NO	NO
NM_001258912.2	>Annotation	NM_001258912	FBgn0031359	CG18317	SO0001217:protein_coding_gene	Replication in mitochondria 2	Rim2	>Expression	2352	3.2	5.15	3.36	4	4.34	6.24	>Stat	3.90333	4.86	UP	1.24509	0.349444	0.938603	NO	NO
NM_165963.3	>Annotation	NM_165963	FBgn0033784	CG13322	SO0001217:protein_coding_gene	Squamous cell carcinoma-related oncogene 3	SCCRO3	>Expression	2105	14.8	11.87	13.54	14.97	13.5	12.14	>Stat	13.4033	13.5367	UP	1.00995	0.992082	0.998357	NO	NO
NM_166669.4	>Annotation	NM_166669	FBgn0035001	CG4527	SO0001217:protein_coding_gene	Sterile20-like kinase	Slik	>Expression	6419	11.57	11.61	15.5	16.61	13.6	15.33	>Stat	12.8933	15.18	UP	1.17735	0.0958819	0.584724	NO	NO
NM_170509.2	>Annotation	NM_170509	FBgn0039790	CG2246	SO0001217:protein_coding_gene	-	CG2246	>Expression	1840	0.17	0.53	1.04	0.37	0.19	0.18	>Stat	0.58	0.246667	DOWN	-2.35135	0.134791	0.682971	NO	NO
novel.11077.6	>Annotation							>Expression	1546	2.97	1.72	3.38	2.08	2.31	3.3	>Stat	2.69	2.56333	DOWN	-1.04941	0.858598	0.99508	NO	NO
NM_001272822.2	>Annotation	NM_001272822	FBgn0031149	CG1518	SO0001217:protein_coding_gene	Catalytic subunit 3A of the oligosaccharyltransferase complex	Stt3A	>Expression	2755	24.28	12.11	32.93	19.74	16.55	23.84	>Stat	23.1067	20.0433	DOWN	-1.15284	0.506933	0.991475	NO	NO
NM_138190.2	>Annotation	NM_138190	FBgn0035137	CG1233	SO0001217:protein_coding_gene	-	CG1233	>Expression	4011	8	7.49	7.36	8.36	6.9	5.23	>Stat	7.61667	6.83	DOWN	-1.11518	0.293059	0.896312	NO	NO
NM_135558.4	>Annotation	NM_135558	FBgn0032248	CG5343	SO0001217:protein_coding_gene	Basal body up regulated gene 22	Bug22	>Expression	943	34.44	31.25	31.98	37.72	31.24	32.13	>Stat	32.5567	33.6967	UP	1.03502	0.772859	0.991475	NO	NO
NM_168016.2	>Annotation	NM_168016	FBgn0035432	CG17723	SO0001217:protein_coding_gene	Zinc transporter 63C	ZnT63C	>Expression	2202	1.53	0.87	0.45	0.64	0.85	0.97	>Stat	0.95	0.82	DOWN	-1.15854	0.689895	0.991475	NO	NO
novel.8797.1	>Annotation							>Expression	276	490.64	439.5	693.76	635.15	539.13	713.38	>Stat	541.3	629.22	UP	1.16242	0.81909	0.991475	NO	NO
NM_001015387.3	>Annotation	NM_001015387	FBgn0267976	CG40042	SO0001217:protein_coding_gene	Translocase of inner mitochondrial membrane 23	Tim23	>Expression	893	215.55	200.84	209.67	162.69	150.42	155.45	>Stat	208.687	156.187	DOWN	-1.33614	7.52736e-24	5.25777e-21	YES	NO
NM_078947.4	>Annotation	NM_078947	FBgn0022382	CG15862	SO0001217:protein_coding_gene	Protein kinase, cAMP-dependent, regulatory subunit type 2	Pka-R2	>Expression	2157	1.16	2.34	1.31	1.88	2.64	1.76	>Stat	1.60333	2.09333	UP	1.30561	0.390669	0.966315	NO	NO
NM_001032007.2	>Annotation	NM_001032007	FBgn0037912	CG6782	SO0001217:protein_coding_gene	scheggia	sea	>Expression	1318	0.63	0.53	1.11	1.56	0.27	0.74	>Stat	0.756667	0.856667	UP	1.13216	0.854935	0.994142	NO	NO
NM_133005.2	>Annotation	NM_133005	FBgn0030859	CG12990	SO0001217:protein_coding_gene	-	CG12990	>Expression	2330	0.02	0.09	0.1	0.29	0.15	0.09	>Stat	0.07	0.176667	UP	2.52381	0.217465	0.826106	NO	NO
NM_176362.2	>Annotation	NM_176362	FBgn0036896	CG8789	SO0001217:protein_coding_gene	wallenda	wnd	>Expression	4307	4.18	2.17	2.6	3.52	3.05	3.02	>Stat	2.98333	3.19667	UP	1.07151	0.723492	0.991475	NO	NO
novel.67.2	>Annotation							>Expression	2051	11.65	8.14	9.11	9.94	6.01	5.37	>Stat	9.63333	7.10667	DOWN	-1.35553	0.0783128	0.524289	NO	NO
NM_080369.3	>Annotation	NM_080369	FBgn0001091	CG12055	SO0001217:protein_coding_gene	Glyceraldehyde 3 phosphate dehydrogenase 1	Gapdh1	>Expression	1480	2.74	2.8	2.41	2.27	1.74	2.57	>Stat	2.65	2.19333	DOWN	-1.20821	0.281063	0.889499	NO	NO
NM_141107.5	>Annotation	NM_141107	FBgn0037134	CG7407	SO0001217:protein_coding_gene	-	CG7407	>Expression	1049	9.59	11.79	10.06	13	12.24	11.08	>Stat	10.48	12.1067	UP	1.15522	0.292291	0.896312	NO	NO
NM_135250.4	>Annotation	NM_135250	FBgn0031882	CG9100	SO0001217:protein_coding_gene	Rab30	Rab30	>Expression	1970	4.98	5.06	3.7	5.43	3.9	5.09	>Stat	4.58	4.80667	UP	1.04949	0.833213	0.991475	NO	NO
NM_143010.2	>Annotation	NM_143010	FBgn0039205	CG13623	SO0001217:protein_coding_gene	-	CG13623	>Expression	725	0.56	1.18	1.58	1.21	2.23	1.18	>Stat	1.10667	1.54	UP	1.39157	0.533349	0.991475	NO	NO
novel.9585.1	>Annotation							>Expression	2662	284.08	263.67	262.83	227.92	234.84	222.54	>Stat	270.193	228.433	DOWN	-1.18281	1.35769e-08	1.19635e-06	YES	NO
novel.6134.4	>Annotation							>Expression	3899	1.31	0	0	1.23	0.25	0.79	>Stat	0.436667	0.756667	UP	1.73282	0.686756	0.991475	NO	NO
novel.7079.10	>Annotation							>Expression	367	68.9	67.67	12.56	51.59	24.05	50.76	>Stat	49.71	42.1333	DOWN	-1.17983	0.716227	0.991475	NO	NO
novel.11181.1	>Annotation							>Expression	355	0.59	0.97	2.68	1.15	1.12	2.4	>Stat	1.41333	1.55667	UP	1.10142	0.933567	0.996428	NO	NO
NM_001272859.1	>Annotation	NM_001272859	FBgn0031213	CG11372	SO0001217:protein_coding_gene	galectin	galectin	>Expression	1536	2.74	3.48	3.19	5.23	4.92	4.46	>Stat	3.13667	4.87	UP	1.5526	0.0037557	0.0675178	NO	NO
NM_141091.2	>Annotation	NM_141091	FBgn0037117	CG11248	SO0001217:protein_coding_gene	-	CG11248	>Expression	2989	5.34	3.33	4.32	5.19	3.13	4.25	>Stat	4.33	4.19	DOWN	-1.03341	0.814493	0.991475	NO	NO
NM_057245.3	>Annotation	NM_057245	FBgn0001341	CG6189	SO0001217:protein_coding_gene	MYB binding protein 1a	Mybbp1A	>Expression	3680	27.2	24.73	25.23	22.96	22.1	22.24	>Stat	25.72	22.4333	DOWN	-1.14651	3.33167e-06	0.000164221	YES	NO
novel.44.8	>Annotation							>Expression	6516	1.03	0.91	1.24	0.45	0.99	1.28	>Stat	1.06	0.906667	DOWN	-1.16912	0.572191	0.991475	NO	NO
NM_001273880.2	>Annotation	NM_001273880	FBgn0033313	CG8639	SO0001217:protein_coding_gene	Calcium-independent receptor for alpha-latrotoxin	Cirl	>Expression	4166	0	0	0.34	0.32	0	0	>Stat	0.113333	0.106667	DOWN	-1.0625	0.972178	0.996428	NO	NO
NM_206777.2	>Annotation	NM_206777	FBgn0017418	CG5659	SO0001217:protein_coding_gene	ariadne 1	ari-1	>Expression	2811	0	0.24	0.14	0.11	0.51	0	>Stat	0.126667	0.206667	UP	1.63158	0.718015	0.991475	NO	NO
NM_168075.2	>Annotation	NM_168075	FBgn0041630	CG1318	SO0001217:protein_coding_gene	Hexosaminidase 1	Hexo1	>Expression	2113	23.32	22.55	20.06	24.43	20.82	24.53	>Stat	21.9767	23.26	UP	1.0584	0.516037	0.991475	NO	NO
novel.11067.3	>Annotation							>Expression	1684	1.31	1.86	1.35	1.16	0	0.19	>Stat	1.50667	0.45	DOWN	-3.34815	0.140182	0.695024	NO	NO
novel.1233.1	>Annotation							>Expression	2567	2.09	2.77	1.24	2.22	2.42	1.36	>Stat	2.03333	2	DOWN	-1.01667	0.905638	0.996428	NO	NO
NM_141215.2	>Annotation	NM_141215	FBgn0037251	CG9804	SO0001217:protein_coding_gene	-	CG9804	>Expression	1108	6.38	5.57	6.6	4.13	3.16	4.69	>Stat	6.18333	3.99333	DOWN	-1.54841	0.00664846	0.105076	NO	NO
NM_001260357.1	>Annotation	NM_001260357	FBgn0039207	CG5789	SO0001217:protein_coding_gene	CF transmembrane conductance regulator	Cftr	>Expression	5068	0	0.19	0	0.57	0	0.26	>Stat	0.0633333	0.276667	UP	4.36842	0.406971	0.974974	NO	NO
novel.9528.2	>Annotation							>Expression	4219	0.6	2	2.23	1.28	1.1	0.94	>Stat	1.61	1.10667	DOWN	-1.45482	0.265764	0.873361	NO	NO
novel.3067.1	>Annotation							>Expression	546	0	0.33	0.58	0.23	0	0.27	>Stat	0.303333	0.166667	DOWN	-1.82	0.5475	0.991475	NO	NO
novel.587.1	>Annotation							>Expression	1222	6.11	6.36	7.28	7.38	6.63	8.07	>Stat	6.58333	7.36	UP	1.11797	0.440576	0.991475	NO	NO
NM_141609.3	>Annotation	NM_141609	FBgn0037661	CG11994	SO0001217:protein_coding_gene	Adenosine deaminase	Ada	>Expression	1121	10.3	11.79	10.54	11.26	11.64	13.07	>Stat	10.8767	11.99	UP	1.10236	0.458506	0.991475	NO	NO
NM_140663.4	>Annotation	NM_140663	FBgn0036661	CG9705	SO0001217:protein_coding_gene	-	CG9705	>Expression	1570	36.29	34.26	36.07	37.7	32.63	33.92	>Stat	35.54	34.75	DOWN	-1.02273	0.438539	0.990605	NO	NO
NM_143801.3	>Annotation	NM_143801	FBgn0026533	CG5935	SO0001217:protein_coding_gene	Dek	Dek	>Expression	2559	6.81	5.87	6.96	5.73	4.93	3.26	>Stat	6.54667	4.64	DOWN	-1.41092	0.0211347	0.236428	NO	NO
NM_001259604.1	>Annotation	NM_001259604	FBgn0035132	CG17061	SO0001217:protein_coding_gene	methuselah-like 10	mthl10	>Expression	2316	0.31	0.09	0.11	0	0.32	0	>Stat	0.17	0.106667	DOWN	-1.59375	0.765878	0.991475	NO	NO
NM_001103782.2	>Annotation	NM_001103782	FBgn0022382	CG15862	SO0001217:protein_coding_gene	Protein kinase, cAMP-dependent, regulatory subunit type 2	Pka-R2	>Expression	2102	0	0.05	0.14	0.31	0	0.1	>Stat	0.0633333	0.136667	UP	2.15789	0.617114	0.991475	NO	NO
NM_137243.3	>Annotation	NM_137243	FBgn0027091	CG8431	SO0001217:protein_coding_gene	Cysteinyl-tRNA synthetase	CysRS	>Expression	2453	73.92	71.02	68.99	81.93	75.99	78.65	>Stat	71.31	78.8567	UP	1.10583	0.00162056	0.0348419	YES	NO
NM_137479.3	>Annotation	NM_137479	FBgn0034335	CG5164	SO0001217:protein_coding_gene	Glutathione S transferase E1	GstE1	>Expression	831	0.92	0.84	0.79	0.44	1.3	0.7	>Stat	0.85	0.813333	DOWN	-1.04508	0.908034	0.996428	NO	NO
NM_001273844.1	>Annotation	NM_001273844	FBgn0010548	CG11140	SO0001217:protein_coding_gene	Aldehyde dehydrogenase type III	Aldh-III	>Expression	2233	8.49	9.04	8.29	10.09	8.6	9.72	>Stat	8.60667	9.47	UP	1.10031	0.289695	0.895694	NO	NO
NM_141799.2	>Annotation	NM_141799	FBgn0037882	CG17187	SO0001217:protein_coding_gene	-	CG17187	>Expression	1263	20.93	21.96	20.8	29.56	23.64	26.75	>Stat	21.23	26.65	UP	1.2553	0.0038775	0.0690142	NO	NO
NR_124191.1	>Annotation	NR_124191	FBgn0265686	CR44493	SO0002127:lncRNA_gene	long non-coding RNA:CR44493	lncRNA:CR44493	>Expression	351	0	0	0.46	0	0	0.63	>Stat	0.153333	0.21	UP	1.36957	0.973042	0.996428	NO	NO
NM_164564.3	>Annotation	NM_164564	FBgn0051957	CG31957	SO0001217:protein_coding_gene	-	CG31957	>Expression	676	21.8	21.72	17.17	21.75	19.67	19.2	>Stat	20.23	20.2067	DOWN	-1.00115	0.848232	0.99312	NO	NO
NM_141792.3	>Annotation	NM_141792	FBgn0037875	CG6672	SO0001217:protein_coding_gene	Zinc transporter 86D	ZnT86D	>Expression	2003	47.04	48.55	50	50.18	45.68	46.29	>Stat	48.53	47.3833	DOWN	-1.0242	0.376174	0.958072	NO	NO
NM_001272539.2	>Annotation	NM_001272539	FBgn0030348	CG10352	SO0001217:protein_coding_gene	-	CG10352	>Expression	1491	0.19	0.13	0.13	0.12	0.21	0.12	>Stat	0.15	0.15	EQ	1	0.978736	0.996651	NO	NO
NM_078836.3	>Annotation	NM_078836	FBgn0265262	CG12403	SO0001217:protein_coding_gene	Vacuolar H[+] ATPase 68kD subunit 1	Vha68-1	>Expression	2610	11.27	10.77	10.12	13.26	12.16	12.45	>Stat	10.72	12.6233	UP	1.17755	0.00620535	0.0998518	NO	NO
NM_001347760.1	>Annotation	NM_001347760	FBgn0262731	CG33941	SO0001217:protein_coding_gene	-	CG33941	>Expression	1078	11.26	9.2	11.25	10.78	12.52	14.58	>Stat	10.57	12.6267	UP	1.19458	0.195722	0.794676	NO	NO
NM_167827.2	>Annotation	NM_167827	FBgn0004373	CG7004	SO0001217:protein_coding_gene	four wheel drive	fwd	>Expression	4415	6.01	5.27	4.34	5.43	5.3	5.47	>Stat	5.20667	5.4	UP	1.03713	0.797734	0.991475	NO	NO
NM_001275892.1	>Annotation	NM_001275892	FBgn0019957	CG6343	SO0001217:protein_coding_gene	NADH dehydrogenase (ubiquinone) 42 kDa subunit	ND-42	>Expression	1423	1.18	0.92	1.51	1.59	2.58	1.72	>Stat	1.20333	1.96333	UP	1.63158	0.0918614	0.5714	NO	NO
NM_001260194.2	>Annotation	NM_001260194	FBgn0262527	CG4699	SO0001217:protein_coding_gene	non-specific lethal 1	nsl1	>Expression	5172	12.19	11.87	9.49	11.46	9.69	9.31	>Stat	11.1833	10.1533	DOWN	-1.10144	0.216726	0.825705	NO	NO
NM_001273716.1	>Annotation	NM_001273716	FBgn0250785	CG9326	SO0001217:protein_coding_gene	varicose	vari	>Expression	2379	0.75	0.12	0	0.26	0.14	0.31	>Stat	0.29	0.236667	DOWN	-1.22535	0.827765	0.991475	NO	NO
novel.8996.2	>Annotation							>Expression	2747	0.46	0	0.54	0.26	0.27	0.26	>Stat	0.333333	0.263333	DOWN	-1.26582	0.782558	0.991475	NO	NO
novel.11122.6	>Annotation							>Expression	1770	2.63	0	1.6	0	3.12	0.58	>Stat	1.41	1.23333	DOWN	-1.14324	0.936263	0.996428	NO	NO
NM_167844.2	>Annotation	NM_167844	FBgn0052479	CG32479	SO0001217:protein_coding_gene	Ubiquitin specific protease 10	Usp10	>Expression	6346	20.68	22.18	15.72	18.23	16.78	13.28	>Stat	19.5267	16.0967	DOWN	-1.21309	0.0729835	0.506446	NO	NO
NM_001032008.2	>Annotation	NM_001032008	FBgn0037913	CG6783	SO0001217:protein_coding_gene	fatty acid binding protein	fabp	>Expression	1660	0.22	0.5	0.18	0.21	0.27	0.28	>Stat	0.3	0.253333	DOWN	-1.18421	0.74359	0.991475	NO	NO
NM_166224.3	>Annotation	NM_166224	FBgn0022029	CG4798	SO0001217:protein_coding_gene	lethal (2) k01209	l(2)k01209	>Expression	3254	20.14	19.53	16.73	20.51	23.42	22.33	>Stat	18.8	22.0867	UP	1.17482	0.0457856	0.380268	NO	NO
novel.1106.7	>Annotation							>Expression	5878	1.75	1.02	1.16	1.43	1.52	1.46	>Stat	1.31	1.47	UP	1.12214	0.506585	0.991475	NO	NO
NM_057458.5	>Annotation	NM_057458	FBgn0004237	CG12749	SO0001217:protein_coding_gene	Heterogeneous nuclear ribonucleoprotein at 87F	Hrb87F	>Expression	2759	7.53	7.45	10	7.96	8.51	5	>Stat	8.32667	7.15667	DOWN	-1.16348	0.323827	0.922997	NO	NO
NM_001274367.2	>Annotation	NM_001274367	FBgn0035285	CG12025	SO0001217:protein_coding_gene	-	CG12025	>Expression	1992	23.79	22.67	25.21	30.43	30.63	32.28	>Stat	23.89	31.1133	UP	1.30236	4.93568e-07	2.89648e-05	YES	NO
NM_001276068.1	>Annotation	NM_001276068	FBgn0001197	CG5499	SO0001217:protein_coding_gene	Histone H2A variant	His2Av	>Expression	1169	8.77	9.72	13.32	9.49	8.91	11.85	>Stat	10.6033	10.0833	DOWN	-1.05157	0.691547	0.991475	NO	NO
NM_169992.3	>Annotation	NM_169992	FBgn0264491	CG10293	SO0001217:protein_coding_gene	held out wings	how	>Expression	1759	2.48	3.76	2.69	1.97	4.16	2.2	>Stat	2.97667	2.77667	DOWN	-1.07203	0.771696	0.991475	NO	NO
NM_079634.3	>Annotation	NM_079634	FBgn0016691	CG4307	SO0001217:protein_coding_gene	ATP synthase, oligomycin sensitivity conferring protein	ATPsynO	>Expression	802	290.44	284.36	299.21	324.09	267.85	296.62	>Stat	291.337	296.187	UP	1.01665	0.952879	0.996428	NO	NO
NM_135218.3	>Annotation	NM_135218	FBgn0263200	CG9232	SO0001217:protein_coding_gene	Galactose-1-phosphate uridylyltransferase	Galt	>Expression	1484	1.82	0	0	0	0	3.87	>Stat	0.606667	1.29	UP	2.12637	0.736254	0.991475	NO	NO
NM_142787.2	>Annotation	NM_142787	FBgn0038968	CG12499	SO0001217:protein_coding_gene	-	CG12499	>Expression	6384	20.92	20.02	19.39	19.11	17.41	17.45	>Stat	20.11	17.99	DOWN	-1.11784	0.00048252	0.0128186	YES	NO
NM_141026.2	>Annotation	NM_141026	FBgn0037050	CG10566	SO0001217:protein_coding_gene	Islet cell autoantigen 69 kDa	ICA69	>Expression	1735	0.25	0	0.07	0	0	0.36	>Stat	0.106667	0.12	UP	1.125	0.976561	0.996651	NO	NO
novel.4654.7	>Annotation							>Expression	3010	6.26	8.47	5.87	7.59	2.68	6.17	>Stat	6.86667	5.48	DOWN	-1.25304	0.337739	0.930757	NO	NO
NM_001370053.1	>Annotation							>Expression	5277	0.82	0.78	1.05	0.96	1.41	0.67	>Stat	0.883333	1.01333	UP	1.14717	0.582169	0.991475	NO	NO
NM_001259181.2	>Annotation	NM_001259181	FBgn0262743	CG2637	SO0001217:protein_coding_gene	Female sterile (2) Ketel	Fs(2)Ket	>Expression	5571	0.9	0.79	2.94	1.74	3.12	2.35	>Stat	1.54333	2.40333	UP	1.55724	0.231297	0.843484	NO	NO
NM_001273099.1	>Annotation	NM_001273099	FBgn0053002	CG33002	SO0001217:protein_coding_gene	mitochondrial ribosomal protein L27	mRpL27	>Expression	896	1.44	0.7	1.47	0.88	1.48	0.63	>Stat	1.20333	0.996667	DOWN	-1.20736	0.653986	0.991475	NO	NO
NM_165075.3	>Annotation	NM_165075	FBgn0028543	CG31839	SO0001217:protein_coding_gene	Nimrod B2	NimB2	>Expression	1435	0.64	0.86	0.87	0.84	0.72	1.01	>Stat	0.79	0.856667	UP	1.08439	0.846812	0.992711	NO	NO
NM_141265.2	>Annotation	NM_141265	FBgn0037304	CG1113	SO0001217:protein_coding_gene	-	CG1113	>Expression	1797	0	0	0.23	0.35	0.27	0.06	>Stat	0.0766667	0.226667	UP	2.95652	0.418027	0.97862	NO	NO
NM_168124.2	>Annotation	NM_168124	FBgn0015766	CG10596	SO0001217:protein_coding_gene	Msr-110	Msr-110	>Expression	2600	0.26	0.55	0.3	0.62	0.77	0.15	>Stat	0.37	0.513333	UP	1.38739	0.548846	0.991475	NO	NO
NM_001103550.2	>Annotation	NM_001103550	FBgn0030925	CG6361	SO0001217:protein_coding_gene	Hayan	Hayan	>Expression	2408	0.3	0.33	0.18	0.09	0.3	0.33	>Stat	0.27	0.24	DOWN	-1.125	0.806557	0.991475	NO	NO
NM_135798.3	>Annotation	NM_135798	FBgn0032511	CG9306	SO0001217:protein_coding_gene	NADH dehydrogenase (ubiquinone) B22 subunit	ND-B22	>Expression	787	3.59	3.76	4.57	4.73	4.67	3.7	>Stat	3.97333	4.36667	UP	1.09899	0.730327	0.991475	NO	NO
NM_143452.3	>Annotation	NM_143452	FBgn0039680	CG1911	SO0001217:protein_coding_gene	CAP-D2 condensin subunit	Cap-D2	>Expression	4301	15.14	15.69	14.76	12.06	12.59	12.37	>Stat	15.1967	12.34	DOWN	-1.2315	1.47696e-05	0.000622934	YES	NO
NM_057861.3	>Annotation	NM_057861	FBgn0017482	CG3425	SO0001217:protein_coding_gene	Type III alcohol dehydrogenase	T3dh	>Expression	1959	6.35	5.58	5.76	5.66	5.9	6.09	>Stat	5.89667	5.88333	DOWN	-1.00227	0.870016	0.996428	NO	NO
NM_165647.3	>Annotation	NM_165647	FBgn0003612	CG8068	SO0001217:protein_coding_gene	Suppressor of variegation 2-10	Su(var)2-10	>Expression	2943	3.68	3.31	7.31	3.88	3.43	6.46	>Stat	4.76667	4.59	DOWN	-1.03849	0.875723	0.996428	NO	NO
NM_001258621.2	>Annotation	NM_001258621	FBgn0029881	CG3973	SO0001217:protein_coding_gene	pickled eggs	pigs	>Expression	6272	0.22	0.1	0.34	0.57	0	0.28	>Stat	0.22	0.283333	UP	1.28788	0.812042	0.991475	NO	NO
NM_001300711.1	>Annotation	NM_001300711	FBgn0260987	CG17436	SO0001217:protein_coding_gene	verthandi	vtd	>Expression	2527	1.21	0.75	0.47	1.2	1.09	0.91	>Stat	0.81	1.06667	UP	1.31687	0.372362	0.955271	NO	NO
novel.8940.1	>Annotation							>Expression	416	0.83	0	0.71	2.14	0.68	0	>Stat	0.513333	0.94	UP	1.83117	0.691985	0.991475	NO	NO
NM_141811.2	>Annotation	NM_141811	FBgn0037894	CG5252	SO0001217:protein_coding_gene	Ranbp9	Ranbp9	>Expression	3311	4.71	3.38	4.59	5.02	5.39	5.68	>Stat	4.22667	5.36333	UP	1.26893	0.0338078	0.318379	NO	NO
NM_206464.3	>Annotation	NM_206464	FBgn0003015	CG10901	SO0001217:protein_coding_gene	oskar	osk	>Expression	2869	0.35	0.27	0.34	0.39	0.41	0.38	>Stat	0.32	0.393333	UP	1.22917	0.514395	0.991475	NO	NO
NM_001201848.2	>Annotation	NM_001201848	FBgn0051716	CG31716	SO0001217:protein_coding_gene	CCR4-NOT transcription complex subunit 4	Cnot4	>Expression	3603	6.89	2.94	4.83	0.06	2.66	0	>Stat	4.88667	0.906667	DOWN	-5.38971	0.237095	0.84933	NO	NO
NM_001272676.1	>Annotation	NM_001272676	FBgn0030740	CG9917	SO0001217:protein_coding_gene	-	CG9917	>Expression	1726	2.01	3.38	2.06	1.9	3.36	2.07	>Stat	2.48333	2.44333	DOWN	-1.01637	0.894558	0.996428	NO	NO
NM_001297898.1	>Annotation	NM_001297898	FBgn0260753	CG13758	SO0001217:protein_coding_gene	Pigment-dispersing factor receptor	Pdfr	>Expression	3239	0.19	0.11	0.21	0.19	0.06	0.12	>Stat	0.17	0.123333	DOWN	-1.37838	0.50687	0.991475	NO	NO
NM_135219.3	>Annotation	NM_135219	FBgn0031848	CG11329	SO0001217:protein_coding_gene	Non-SMC element 1	Nse1	>Expression	887	15.51	16.27	15.82	12.56	9.13	14.54	>Stat	15.8667	12.0767	DOWN	-1.31383	0.0410194	0.356948	NO	NO
NM_166463.3	>Annotation	NM_166463	FBgn0034638	CG10433	SO0001217:protein_coding_gene	-	CG10433	>Expression	1112	0.44	0.26	0.49	0.14	0	0.23	>Stat	0.396667	0.123333	DOWN	-3.21622	0.0962512	0.58573	NO	NO
novel.8914.1	>Annotation							>Expression	1826	1.66	1.34	1.22	1.29	1.44	1.5	>Stat	1.40667	1.41	UP	1.00237	0.971967	0.996428	NO	NO
NM_001272879.1	>Annotation	NM_001272879	FBgn0283652	CG11606	SO0001217:protein_coding_gene	RNaseP protein p30	Rpp30	>Expression	1105	0	0	0.84	0.78	0.84	0.39	>Stat	0.28	0.67	UP	2.39286	0.49989	0.991475	NO	NO
novel.9350.4	>Annotation							>Expression	20017	0.46	0.51	0.65	0.52	0.29	0.46	>Stat	0.54	0.423333	DOWN	-1.27559	0.171602	0.750674	NO	NO
NR_073920.1	>Annotation	NR_073920	FBgn0264511	CR43910	SO0002127:lncRNA_gene	long non-coding RNA:CR43910	lncRNA:CR43910	>Expression	530	0.19	0.15	0	0	0.59	0.19	>Stat	0.113333	0.26	UP	2.29412	0.567985	0.991475	NO	NO
novel.4306.1	>Annotation							>Expression	873	3.44	3.54	2.78	2.36	2.97	3.13	>Stat	3.25333	2.82	DOWN	-1.15366	0.482514	0.991475	NO	NO
NM_206433.2	>Annotation	NM_206433	FBgn0037347	CG1427	SO0001217:protein_coding_gene	Sec synthetase	SecS	>Expression	1574	0.24	0.31	0.48	0.77	0	0	>Stat	0.343333	0.256667	DOWN	-1.33766	0.817936	0.991475	NO	NO
NM_001274917.1	>Annotation	NM_001274917	FBgn0013263	CG33261	SO0001217:protein_coding_gene	Trithorax-like	Trl	>Expression	3145	9.32	7.45	7.72	7.21	8.93	8.9	>Stat	8.16333	8.34667	UP	1.02246	0.882465	0.996428	NO	NO
NM_168169.3	>Annotation	NM_168169	FBgn0042185	CG18769	SO0001217:protein_coding_gene	Mitochondrial calcium uniporter	MCU	>Expression	2623	1.28	1.26	0.65	0.66	0.95	1.28	>Stat	1.06333	0.963333	DOWN	-1.10381	0.723759	0.991475	NO	NO
NM_164891.2	>Annotation	NM_164891	FBgn0051874	CG31874	SO0001217:protein_coding_gene	Fumarase 4	Fum4	>Expression	1623	0.48	0.51	0.15	0.58	0.54	0.79	>Stat	0.38	0.636667	UP	1.67544	0.286735	0.894759	NO	NO
NM_170397.3	>Annotation	NM_170397	FBgn0028671	CG1709	SO0001217:protein_coding_gene	Vacuolar H[+] ATPase 100kD subunit 1	Vha100-1	>Expression	2902	12.77	12.53	3.48	12.45	0	11.35	>Stat	9.59333	7.93333	DOWN	-1.20924	0.877476	0.996428	NO	NO
NM_176346.2	>Annotation	NM_176346	FBgn0036837	CG18135	SO0001217:protein_coding_gene	-	CG18135	>Expression	2983	0.66	0.6	0.39	0.61	0.26	0.35	>Stat	0.55	0.406667	DOWN	-1.35246	0.382422	0.962023	NO	NO
NM_136228.3	>Annotation	NM_136228	FBgn0032900	CG14401	SO0001217:protein_coding_gene	-	CG14401	>Expression	1231	0.15	0.24	0.29	0.46	0.71	0.41	>Stat	0.226667	0.526667	UP	2.32353	0.107601	0.618772	NO	NO
NM_001300330.1	>Annotation	NM_001300330	FBgn0051352	CG31352	SO0001217:protein_coding_gene	Uncoordinated 115a	Unc-115a	>Expression	3700	15.67	13.6	12.41	13.45	13.49	16.09	>Stat	13.8933	14.3433	UP	1.03239	0.794711	0.991475	NO	NO
NM_141522.2	>Annotation	NM_141522	FBgn0037563	CG11672	SO0001217:protein_coding_gene	-	CG11672	>Expression	1122	0.55	0.68	0.65	0.86	1.28	0.92	>Stat	0.626667	1.02	UP	1.62766	0.202802	0.804824	NO	NO
novel.4798.2	>Annotation							>Expression	602	19.91	27.81	11.1	33.48	17.87	23.48	>Stat	19.6067	24.9433	UP	1.27219	0.412838	0.976483	NO	NO
NM_137700.4	>Annotation	NM_137700	FBgn0034583	CG10527	SO0001217:protein_coding_gene	-	CG10527	>Expression	1160	238.8	227.17	210.16	236.2	209.12	221.54	>Stat	225.377	222.287	DOWN	-1.0139	0.42427	0.982844	NO	NO
novel.8954.1	>Annotation							>Expression	5386	1.5	2	2.09	2.66	2.46	2.11	>Stat	1.86333	2.41	UP	1.29338	0.0745084	0.511119	NO	NO
NM_137099.3	>Annotation	NM_137099	FBgn0033916	CG8494	SO0001217:protein_coding_gene	Ubiquitin specific protease 20/33	Usp20-33	>Expression	3423	10.16	11.76	11.61	12.17	11.23	10.94	>Stat	11.1767	11.4467	UP	1.02416	0.88427	0.996428	NO	NO
NM_135345.3	>Annotation	NM_135345	FBgn0031995	CG8475	SO0001217:protein_coding_gene	-	CG8475	>Expression	3570	23.81	24.42	19.73	23.38	24.06	22.41	>Stat	22.6533	23.2833	UP	1.02781	0.836531	0.991475	NO	NO
NM_001259867.1	>Annotation	NM_001259867	FBgn0262732	CG4143	SO0001217:protein_coding_gene	multiprotein bridging factor 1	mbf1	>Expression	1225	14.9	8.96	11.05	10.04	11.5	13.02	>Stat	11.6367	11.52	DOWN	-1.01013	0.922683	0.996428	NO	NO
NM_144354.3	>Annotation	NM_144354	FBgn0283477	CG6987	SO0001217:protein_coding_gene	Splicing factor 2	SF2	>Expression	1392	107.12	98	107.86	102.28	97.88	98.7	>Stat	104.327	99.62	DOWN	-1.04725	0.0724836	0.504444	NO	NO
NM_001298732.1	>Annotation	NM_001298732	FBgn0031776	CG13993	SO0001217:protein_coding_gene	Prefoldin 1	Pfdn1	>Expression	575	217.74	197.9	207.11	215.79	185.19	195.84	>Stat	207.583	198.94	DOWN	-1.04345	0.204225	0.807038	NO	NO
NM_001300225.1	>Annotation	NM_001300225	FBgn0010215	CG17947	SO0001217:protein_coding_gene	alpha Catenin	alpha-Cat	>Expression	3487	1.84	1.2	1.39	1.07	1.01	1.22	>Stat	1.47667	1.1	DOWN	-1.34242	0.0892241	0.562669	NO	NO
NM_001300365.1	>Annotation	NM_001300365	FBgn0037989	CG14741	SO0001217:protein_coding_gene	ATPase 8B	ATP8B	>Expression	5810	66.35	57.61	63.74	64.3	64.64	70.88	>Stat	62.5667	66.6067	UP	1.06457	0.237838	0.850005	NO	NO
NM_001299617.1	>Annotation	NM_001299617	FBgn0028494	CG6424	SO0001217:protein_coding_gene	-	CG6424	>Expression	5113	5.31	5.09	4.18	5.81	4.4	4.34	>Stat	4.86	4.85	DOWN	-1.00206	0.886953	0.996428	NO	NO
NM_001299544.1	>Annotation	NM_001299544	FBgn0034068	CG8400	SO0001217:protein_coding_gene	caspar	casp	>Expression	2542	13.74	13.06	10.51	14.95	13.17	12.7	>Stat	12.4367	13.6067	UP	1.09408	0.392894	0.968661	NO	NO
NM_001298467.1	>Annotation	NM_001298467	FBgn0283469	CG6842	SO0001217:protein_coding_gene	Vacuolar protein sorting 4	Vps4	>Expression	2411	3.25	2.51	3.83	2.57	2.06	2.41	>Stat	3.19667	2.34667	DOWN	-1.36222	0.0467133	0.38419	NO	NO
NM_137273.3	>Annotation	NM_137273	FBgn0034113	CG8060	SO0001217:protein_coding_gene	-	CG8060	>Expression	4017	15.24	13.78	13.74	15.72	13.88	14.18	>Stat	14.2533	14.5933	UP	1.02385	0.781645	0.991475	NO	NO
NM_136293.4	>Annotation	NM_136293	FBgn0032979	CG1832	SO0001217:protein_coding_gene	Chromatin-linked adaptor for MSL proteins	Clamp	>Expression	2636	26.83	23.78	33.5	16.42	18.18	27.01	>Stat	28.0367	20.5367	DOWN	-1.3652	0.035497	0.327138	NO	NO
NM_141800.2	>Annotation	NM_141800	FBgn0037883	CG14701	SO0001217:protein_coding_gene	Diphthamide biosynthesis 3	Dph3	>Expression	487	35.22	38.03	43.28	42.96	38.44	42.98	>Stat	38.8433	41.46	UP	1.06736	0.834614	0.991475	NO	NO
NM_057589.3	>Annotation	NM_057589	FBgn0010263	CG3151	SO0001217:protein_coding_gene	RNA-binding protein 9	Rbp9	>Expression	3493	0.89	0.76	0.54	0.67	0.73	0.73	>Stat	0.73	0.71	DOWN	-1.02817	0.878202	0.996428	NO	NO
novel.3712.2	>Annotation							>Expression	3110	4.42	3.66	4.55	5.26	2.78	3.37	>Stat	4.21	3.80333	DOWN	-1.10692	0.513312	0.991475	NO	NO
NM_079257.3	>Annotation	NM_079257	FBgn0000356	CG6533	SO0001217:protein_coding_gene	Chorion protein 16	Cp16	>Expression	522	0.77	0.16	0.37	0	0.2	0.4	>Stat	0.433333	0.2	DOWN	-2.16667	0.502871	0.991475	NO	NO
NM_137621.3	>Annotation	NM_137621	FBgn0034494	CG10444	SO0001217:protein_coding_gene	-	CG10444	>Expression	2790	64.29	59.33	63.02	67.21	63.57	63.5	>Stat	62.2133	64.76	UP	1.04093	0.202634	0.804813	NO	NO
NM_167417.3	>Annotation	NM_167417	FBgn0264078	CG32593	SO0001217:protein_coding_gene	Flotillin 2	Flo2	>Expression	2892	1.2	0	0	0.5	0	1.41	>Stat	0.4	0.636667	UP	1.59167	0.852718	0.993511	NO	NO
novel.10170.1	>Annotation							>Expression	5549	1.96	2.81	1.68	1.54	2.14	2.58	>Stat	2.15	2.08667	DOWN	-1.03035	0.840481	0.99187	NO	NO
NM_001298939.1	>Annotation	NM_001298939	FBgn0027081	CG5353	SO0001217:protein_coding_gene	Threonyl-tRNA synthetase	ThrRS	>Expression	2796	8.63	7.91	8.12	10.09	7.97	8.59	>Stat	8.22	8.88333	UP	1.0807	0.361343	0.948413	NO	NO
NM_001272283.1	>Annotation	NM_001272283	FBgn0029664	CG10802	SO0001217:protein_coding_gene	-	CG10802	>Expression	1400	0.32	0.4	0.64	0.52	0.2	0.4	>Stat	0.453333	0.373333	DOWN	-1.21429	0.670794	0.991475	NO	NO
NM_168346.2	>Annotation	NM_168346	FBgn0266101	CG44838	SO0001217:protein_coding_gene	-	CG44838	>Expression	4766	0.33	0.42	0	0	0.25	0.24	>Stat	0.25	0.163333	DOWN	-1.53061	0.735182	0.991475	NO	NO
NM_001275267.1	>Annotation	NM_001275267	FBgn0037138	CG7145	SO0001217:protein_coding_gene	delta-1-Pyrroline-5-carboxylate dehydrogenase 1	P5CDh1	>Expression	2823	0.62	1.79	0.23	0.74	0.22	0	>Stat	0.88	0.32	DOWN	-2.75	0.264557	0.872934	NO	NO
NM_137907.3	>Annotation	NM_137907	FBgn0021979	CG3082	SO0001217:protein_coding_gene	lethal (2) k09913	l(2)k09913	>Expression	1944	3.5	5.62	4.12	4.62	5.73	3.83	>Stat	4.41333	4.72667	UP	1.071	0.802436	0.991475	NO	NO
NM_134553.3	>Annotation	NM_134553	FBgn0031119	CG1812	SO0001217:protein_coding_gene	-	CG1812	>Expression	3229	9.79	9.82	10.31	9.97	10.15	9.54	>Stat	9.97333	9.88667	DOWN	-1.00877	0.711557	0.991475	NO	NO
NM_136694.4	>Annotation	NM_136694	FBgn0033467	CG15863	SO0001217:protein_coding_gene	Pdrg1 prefoldin-like subunit	Pdrg1	>Expression	562	14.02	9.57	15.71	15.47	14.29	14.42	>Stat	13.1	14.7267	UP	1.12417	0.647818	0.991475	NO	NO
NM_139930.2	>Annotation	NM_139930	FBgn0035853	CG7375	SO0001217:protein_coding_gene	NEDD8-conjugating enzyme UbcE2M	UbcE2M	>Expression	913	70.85	66.55	71.94	76.67	71.86	71.4	>Stat	69.78	73.31	UP	1.05059	0.469062	0.991475	NO	NO
NM_167494.3	>Annotation	NM_167494	FBgn0030734	CG9911	SO0001217:protein_coding_gene	-	CG9911	>Expression	1426	0.97	0.4	0	1.17	0.6	0.58	>Stat	0.456667	0.783333	UP	1.71533	0.533944	0.991475	NO	NO
NM_001144668.2	>Annotation	NM_001144668	FBgn0052816	CG32816	SO0001217:protein_coding_gene	-	CG32816	>Expression	1603	2.93	2.14	2.76	3.31	2.71	2.84	>Stat	2.61	2.95333	UP	1.13155	0.489857	0.991475	NO	NO
NM_137048.2	>Annotation	NM_137048	FBgn0033860	CG18369	SO0001217:protein_coding_gene	Sperm-Leucylaminopeptidase 5	S-Lap5	>Expression	2074	0.15	0.11	0.17	0.14	0.17	0.08	>Stat	0.143333	0.13	DOWN	-1.10256	0.859706	0.99508	NO	NO
NM_078809.4	>Annotation	NM_078809	FBgn0004419	CG4916	SO0001217:protein_coding_gene	maternal expression at 31B	me31B	>Expression	1699	124.29	114.48	124.06	115.72	108.95	116.14	>Stat	120.943	113.603	DOWN	-1.06461	0.0129005	0.16885	NO	NO
NM_001273985.1	>Annotation	NM_001273985	FBgn0033702	CG8854	SO0001217:protein_coding_gene	-	CG8854	>Expression	1628	0.14	0.2	0.15	0.18	0.19	0.07	>Stat	0.163333	0.146667	DOWN	-1.11364	0.859896	0.995168	NO	NO
NM_001298195.1	>Annotation	NM_001298195	FBgn0030306	CG1751	SO0001217:protein_coding_gene	Spase 25-subunit	Spase25	>Expression	860	104.14	97.23	90.01	92.36	86.32	104.16	>Stat	97.1267	94.28	DOWN	-1.03019	0.441614	0.991475	NO	NO
novel.8189.2	>Annotation							>Expression	1050	20.78	17.31	22.71	17.53	14.3	17.42	>Stat	20.2667	16.4167	DOWN	-1.23452	0.0391304	0.34828	NO	NO
NM_169475.2	>Annotation	NM_169475	FBgn0005671	CG17369	SO0001217:protein_coding_gene	Vacuolar H[+]-ATPase 55kD subunit	Vha55	>Expression	2658	6.22	10.04	12.41	7.5	7.34	7.45	>Stat	9.55667	7.43	DOWN	-1.28623	0.139646	0.69394	NO	NO
NM_165220.3	>Annotation	NM_165220	FBgn0000183	CG6605	SO0001217:protein_coding_gene	Bicaudal D	BicD	>Expression	4149	11.41	11.22	10.99	10.23	11.01	10.21	>Stat	11.2067	10.4833	DOWN	-1.069	0.126887	0.66687	NO	NO
NM_079279.3	>Annotation	NM_079279	FBgn0011327	CG3431	SO0001217:protein_coding_gene	Ubiquitin carboxy-terminal hydrolase L5	Uch-L5	>Expression	1394	32.01	26.7	38.98	32.02	31.59	40.09	>Stat	32.5633	34.5667	UP	1.06152	0.688335	0.991475	NO	NO
NM_135398.3	>Annotation	NM_135398	FBgn0028394	CG17834	SO0001217:protein_coding_gene	-	CG17834	>Expression	2034	0.07	0.07	0.09	0.18	0.13	0.12	>Stat	0.0766667	0.143333	UP	1.86957	0.257775	0.865871	NO	NO
NM_206389.3	>Annotation	NM_206389	FBgn0261565	CG42679	SO0001217:protein_coding_gene	Limpet	Lmpt	>Expression	2110	0	0.17	0	0.04	0	0.6	>Stat	0.0566667	0.213333	UP	3.76471	0.51742	0.991475	NO	NO
NM_001169718.3	>Annotation	NM_001169718	FBgn0285917	CG5580	SO0001217:protein_coding_gene	scribbler	sbb	>Expression	10397	0.21	0.05	0.3	0.12	0.07	0.14	>Stat	0.186667	0.11	DOWN	-1.69697	0.300819	0.901327	NO	NO
novel.66.12	>Annotation							>Expression	4169	0	0	0.51	0	0.46	0.28	>Stat	0.17	0.246667	UP	1.45098	0.833845	0.991475	NO	NO
novel.8813.1	>Annotation							>Expression	862	42.99	36.39	35	34.05	41.94	39	>Stat	38.1267	38.33	UP	1.00533	0.936658	0.996428	NO	NO
NM_001273808.1	>Annotation							>Expression	3662	0.27	0.14	0	0.47	0.55	0	>Stat	0.136667	0.34	UP	2.4878	0.463449	0.991475	NO	NO
NM_001299881.1	>Annotation	NM_001299881	FBgn0061198	CG30173	SO0001217:protein_coding_gene	Haematopoietic stem/progenitor cell protein 300	HSPC300	>Expression	584	6.57	5.33	5.72	6.28	3.63	7.11	>Stat	5.87333	5.67333	DOWN	-1.03525	0.803245	0.991475	NO	NO
novel.5582.1	>Annotation							>Expression	1027	1.11	1.13	1.59	1.17	1.17	1.23	>Stat	1.27667	1.19	DOWN	-1.07283	0.789033	0.991475	NO	NO
NM_168506.2	>Annotation	NM_168506	FBgn0052112	CG32112	SO0001217:protein_coding_gene	-	CG32112	>Expression	1867	0.57	0.42	0.16	0.94	0.83	0.65	>Stat	0.383333	0.806667	UP	2.10435	0.0729155	0.506219	NO	NO
NM_134498.4	>Annotation	NM_134498	FBgn0031054	CG14216	SO0001217:protein_coding_gene	Ssu72 CTD phosphatase	Ssu72	>Expression	2186	13.31	11.98	15.47	13.85	11.83	15.76	>Stat	13.5867	13.8133	UP	1.01668	0.950826	0.996428	NO	NO
NM_001273183.2	>Annotation	NM_001273183	FBgn0001128	CG9042	SO0001217:protein_coding_gene	Glycerol-3-phosphate dehydrogenase 1	Gpdh1	>Expression	2503	0.67	0.8	1.63	1.02	1.28	1.59	>Stat	1.03333	1.29667	UP	1.25484	0.501154	0.991475	NO	NO
NM_132573.3	>Annotation	NM_132573	FBgn0259143	CG42258	SO0001217:protein_coding_gene	-	CG42258	>Expression	3827	3.49	3.28	3.38	3.99	3.53	3.75	>Stat	3.38333	3.75667	UP	1.11034	0.217916	0.827084	NO	NO
NM_001043162.3	>Annotation	NM_001043162	FBgn0250816	CG40300	SO0001217:protein_coding_gene	Argonaute 3	AGO3	>Expression	2800	1	0.77	0.94	1.06	1.8	1.22	>Stat	0.903333	1.36	UP	1.50554	0.0867394	0.552993	NO	NO
NM_001170013.2	>Annotation	NM_001170013	FBgn0037031	CG11456	SO0001217:protein_coding_gene	-	CG11456	>Expression	1806	1.16	0.93	0.85	1.11	0.74	1.68	>Stat	0.98	1.17667	UP	1.20068	0.60941	0.991475	NO	NO
NM_001274677.1	>Annotation	NM_001274677	FBgn0264305	CG43783	SO0001217:protein_coding_gene	-	CG43783	>Expression	4993	5.24	5.98	5.97	6.99	6.81	6.33	>Stat	5.73	6.71	UP	1.17103	0.0407525	0.355807	NO	NO
NM_139848.4	>Annotation	NM_139848	FBgn0264302	CG43780	SO0001217:protein_coding_gene	wurmchen 1	wrm1	>Expression	1430	15.97	15.09	16.03	19.76	17.73	19.01	>Stat	15.6967	18.8333	UP	1.19983	0.00552736	0.0908677	NO	NO
NM_001272856.1	>Annotation	NM_001272856	FBgn0039966	CG17515	SO0001217:protein_coding_gene	Rab21	Rab21	>Expression	1050	0	0.4	0.39	0.2	0	0	>Stat	0.263333	0.0666667	DOWN	-3.95	0.386879	0.965236	NO	NO
NM_144256.2	>Annotation	NM_144256	FBgn0040904	CG15577	SO0001217:protein_coding_gene	-	CG15577	>Expression	508	0.41	0.68	1.56	2.3	1.94	1.27	>Stat	0.883333	1.83667	UP	2.07925	0.279086	0.889499	NO	NO
NM_001273696.2	>Annotation	NM_001273696	FBgn0263355	CG31688	SO0001217:protein_coding_gene	-	CG31688	>Expression	7344	1.34	1.19	1.59	1.76	1.96	1.92	>Stat	1.37333	1.88	UP	1.36893	0.00367859	0.0667602	NO	NO
NM_001014725.2	>Annotation	NM_001014725	FBgn0000042	CG4027	SO0001217:protein_coding_gene	Actin 5C	Act5C	>Expression	1928	999.12	847.72	1114.85	904.01	955.11	1006.42	>Stat	987.23	955.18	DOWN	-1.03355	0.565993	0.991475	NO	NO
NM_001169182.3	>Annotation	NM_001169182	FBgn0023215	CG13316	SO0001217:protein_coding_gene	Mnt	Mnt	>Expression	4094	2.75	3.05	3.82	2.62	2.25	0.77	>Stat	3.20667	1.88	DOWN	-1.70567	0.0686911	0.488618	NO	NO
NM_001274770.1	>Annotation	NM_001274770	FBgn0261112	CG7828	SO0001217:protein_coding_gene	beta-Amyloid precursor protein binding protein 1	APP-BP1	>Expression	1650	46.52	41.71	42.64	56.53	49.2	50.93	>Stat	43.6233	52.22	UP	1.19707	4.8934e-05	0.0018247	YES	NO
NM_170160.2	>Annotation	NM_170160	FBgn0000139	CG6677	SO0001217:protein_coding_gene	absent, small, or homeotic discs 2	ash2	>Expression	1413	10.25	10.66	9.72	12.7	11.58	11.47	>Stat	10.21	11.9167	UP	1.16716	0.088102	0.558942	NO	NO
NM_001273335.1	>Annotation	NM_001273335	FBgn0028394	CG17834	SO0001217:protein_coding_gene	-	CG17834	>Expression	1331	0	0	0	0.14	0.51	0	>Stat	0	0.216667	UP	INF	0.13351	0.68113	NO	NO
NM_132660.4	>Annotation	NM_132660	FBgn0030486	CG1716	SO0001217:protein_coding_gene	SET domain containing 2	Set2	>Expression	7583	8	7.18	6.4	6.73	6.95	6.92	>Stat	7.19333	6.86667	DOWN	-1.04757	0.392562	0.968453	NO	NO
NM_001272291.1	>Annotation	NM_001272291	FBgn0283657	CG34412	SO0001217:protein_coding_gene	Tousled-like kinase	Tlk	>Expression	7403	0.55	0.95	1.42	1.66	1.18	0.34	>Stat	0.973333	1.06	UP	1.08904	0.877102	0.996428	NO	NO
NM_167614.2	>Annotation	NM_167614	FBgn0052549	CG32549	SO0001217:protein_coding_gene	5' nucleotidase B	Nt5b	>Expression	2509	139.66	136.82	135.01	139.22	129.29	127.97	>Stat	137.163	132.16	DOWN	-1.03786	0.0572738	0.436342	NO	NO
NM_169680.3	>Annotation	NM_169680	FBgn0027657	CG9734	SO0001217:protein_coding_gene	globin 1	glob1	>Expression	1225	0.24	0.1	0.41	0	0.43	0.12	>Stat	0.25	0.183333	DOWN	-1.36364	0.78633	0.991475	NO	NO
NM_142073.5	>Annotation	NM_142073	FBgn0038197	CG3143	SO0001217:protein_coding_gene	forkhead box, sub-group O	foxo	>Expression	3708	2.88	3.07	3.32	2.9	2.48	2.71	>Stat	3.09	2.69667	DOWN	-1.14586	0.121779	0.654657	NO	NO
NM_136016.4	>Annotation	NM_136016	FBgn0032660	CG15150	SO0001217:protein_coding_gene	elfless	elfless	>Expression	1376	0.09	0.11	0.18	0	0.66	0.53	>Stat	0.126667	0.396667	UP	3.13158	0.251895	0.858508	NO	NO
NM_134488.2	>Annotation	NM_134488	FBgn0031044	CG14211	SO0001217:protein_coding_gene	MAPK Phosphatase 4	MKP-4	>Expression	2358	4.3	2.54	4.31	3.5	3.66	4.8	>Stat	3.71667	3.98667	UP	1.07265	0.72688	0.991475	NO	NO
novel.2181.1	>Annotation							>Expression	1276	25.92	3.84	31.62	6.24	48.21	48.85	>Stat	20.46	34.4333	UP	1.68296	0.484827	0.991475	NO	NO
novel.3228.1	>Annotation							>Expression	4433	3.06	2.25	2.62	1.33	2.13	3.16	>Stat	2.64333	2.20667	DOWN	-1.19789	0.443186	0.991475	NO	NO
NM_140582.3	>Annotation	NM_140582	FBgn0263603	CG5215	SO0001217:protein_coding_gene	Zinc-finger protein at 72D	Zn72D	>Expression	3410	10.54	9.55	8.31	9.04	8.67	6.7	>Stat	9.46667	8.13667	DOWN	-1.16346	0.115339	0.637289	NO	NO
NM_079641.3	>Annotation	NM_079641	FBgn0021750	CG4938	SO0001217:protein_coding_gene	Seryl-tRNA synthetase, mitochondrial	SerRS-m	>Expression	1479	23.21	21.37	23.96	25.14	22.51	25.5	>Stat	22.8467	24.3833	UP	1.06726	0.374551	0.957852	NO	NO
novel.3275.1	>Annotation							>Expression	3640	5.86	6.91	5.01	4.76	5.65	5.58	>Stat	5.92667	5.33	DOWN	-1.11194	0.336071	0.929386	NO	NO
NM_132339.3	>Annotation	NM_132339	FBgn0028327	CG32701	SO0001217:protein_coding_gene	lethal (1) G0320	l(1)G0320	>Expression	1309	287.57	305.27	232.63	273.96	226.43	219.91	>Stat	275.157	240.1	DOWN	-1.14601	0.0698997	0.493682	NO	NO
novel.4269.1	>Annotation							>Expression	1023	82.82	69.44	88.27	64.82	70.91	63.89	>Stat	80.1767	66.54	DOWN	-1.20494	0.0122145	0.16262	NO	NO
NR_123822.1	>Annotation	NR_123822	FBgn0262828	CR43199	SO0002127:lncRNA_gene	long non-coding RNA:CR43199	lncRNA:CR43199	>Expression	1736	0.13	0.14	0.14	0.3	0.18	0.18	>Stat	0.136667	0.22	UP	1.60976	0.545698	0.991475	NO	NO
NM_001259207.2	>Annotation	NM_001259207	FBgn0041004	CG17715	SO0001217:protein_coding_gene	-	CG17715	>Expression	1606	2.96	2.38	3.92	0.55	1.95	2.02	>Stat	3.08667	1.50667	DOWN	-2.04867	0.0579545	0.439539	NO	NO
novel.8009.7	>Annotation							>Expression	1132	1.72	2.05	2.39	1.34	1.44	0.82	>Stat	2.05333	1.2	DOWN	-1.71111	0.0589196	0.444856	NO	NO
NM_137728.3	>Annotation	NM_137728	FBgn0050392	CG30392	SO0001217:protein_coding_gene	-	CG30392	>Expression	1141	11.51	10.3	9.47	13.91	14.22	8.46	>Stat	10.4267	12.1967	UP	1.16976	0.395817	0.970677	NO	NO
NM_001043247.2	>Annotation	NM_001043247	FBgn0045035	CG6535	SO0001217:protein_coding_gene	telomere fusion	tefu	>Expression	8416	11.51	7.87	8.27	8.84	9.74	7.23	>Stat	9.21667	8.60333	DOWN	-1.07129	0.511959	0.991475	NO	NO
NM_132421.3	>Annotation	NM_132421	FBgn0030228	CG1826	SO0001217:protein_coding_gene	BTB (POZ) domain containing 9	BTBD9	>Expression	2980	9.82	9.76	9.31	9.13	8.51	7.85	>Stat	9.63	8.49667	DOWN	-1.13339	0.0255489	0.266622	NO	NO
NM_001274213.2	>Annotation	NM_001274213	FBgn0034792	CG3499	SO0001217:protein_coding_gene	YME1 like ATPase	YME1L	>Expression	2940	6.69	6.27	4.45	8.09	7.89	7.99	>Stat	5.80333	7.99	UP	1.37679	0.0103961	0.145373	NO	NO
novel.6029.2	>Annotation							>Expression	4062	21.07	17.83	13.39	25.42	25.5	20.81	>Stat	17.43	23.91	UP	1.37177	0.00936885	0.134153	NO	NO
novel.9460.15	>Annotation							>Expression	905	8.66	7.29	6.97	8.47	6.6	4.3	>Stat	7.64	6.45667	DOWN	-1.18327	0.382548	0.962023	NO	NO
novel.2571.1	>Annotation							>Expression	4859	0	0.78	3.44	0	0	0	>Stat	1.40667	0	DOWN	-INF	0.0153984	0.1909	NO	NO
NM_166147.2	>Annotation	NM_166147	FBgn0086676	CG8428	SO0001217:protein_coding_gene	spinster	spin	>Expression	3132	1.56	1.05	3.16	3.06	1.85	1.18	>Stat	1.92333	2.03	UP	1.05546	0.904181	0.996428	NO	NO
novel.4888.3	>Annotation							>Expression	2356	1.82	1.21	1.38	1.78	1.23	1.62	>Stat	1.47	1.54333	UP	1.04989	0.853095	0.993511	NO	NO
NM_001170363.2	>Annotation	NM_001170363	FBgn0039958	CG12567	SO0001217:protein_coding_gene	-	CG12567	>Expression	2196	2.02	3.13	2.72	2.98	4.19	3.63	>Stat	2.62333	3.6	UP	1.3723	0.125444	0.663906	NO	NO
NM_167199.4	>Annotation	NM_167199	FBgn0028341	CG32697	SO0001217:protein_coding_gene	Protein tyrosine phosphatase Meg2	Ptpmeg2	>Expression	4904	1.21	1.36	0.32	1.91	1.17	1.04	>Stat	0.963333	1.37333	UP	1.42561	0.399923	0.974029	NO	NO
NM_136686.5	>Annotation	NM_136686	FBgn0033459	CG12744	SO0001217:protein_coding_gene	-	CG12744	>Expression	1231	0.2	0.51	0.43	0.43	0.43	0.29	>Stat	0.38	0.383333	UP	1.00877	0.883914	0.996428	NO	NO
NM_001274560.1	>Annotation	NM_001274560	FBgn0035719	CG14821	SO0001217:protein_coding_gene	target of wingless	tow	>Expression	2574	0	0.19	0.58	0.52	0.2	0.37	>Stat	0.256667	0.363333	UP	1.41558	0.723809	0.991475	NO	NO
NM_001273608.1	>Annotation	NM_001273608	FBgn0261597	CG10305	SO0001217:protein_coding_gene	Ribosomal protein S26	RpS26	>Expression	1046	1.03	0.83	1.24	0.69	2.39	1.24	>Stat	1.03333	1.44	UP	1.39355	0.506321	0.991475	NO	NO
NM_176753.2	>Annotation	NM_176753	FBgn0030882	CG6835	SO0001217:protein_coding_gene	Glutathione synthetase 1	Gss1	>Expression	2002	6.91	5.75	5.78	7.54	5.29	5.42	>Stat	6.14667	6.08333	DOWN	-1.01041	0.849329	0.993226	NO	NO
NM_001300396.1	>Annotation	NM_001300396	FBgn0285913	CG12207	SO0001217:protein_coding_gene	red Malpighian tubules	red	>Expression	2535	0.6	0.7	0.52	0.82	0.49	0.45	>Stat	0.606667	0.586667	DOWN	-1.03409	0.837432	0.991475	NO	NO
NM_058054.4	>Annotation	NM_058054	FBgn0283666	CG3204	SO0001217:protein_coding_gene	Ras-associated protein 2-like	Rap2l	>Expression	1002	75.98	64.22	72.97	70.25	63.89	72.98	>Stat	71.0567	69.04	DOWN	-1.02921	0.456788	0.991475	NO	NO
NM_001043090.3	>Annotation	NM_001043090	FBgn0001222	CG5748	SO0001217:protein_coding_gene	Heat shock factor	Hsf	>Expression	2897	0.25	0.81	1.55	0	1.08	1.89	>Stat	0.87	0.99	UP	1.13793	0.890782	0.996428	NO	NO
NM_170141.3	>Annotation	NM_170141	FBgn0039187	CG6454	SO0001217:protein_coding_gene	-	CG6454	>Expression	3973	12.77	12.28	11.39	11.65	11.96	11.58	>Stat	12.1467	11.73	DOWN	-1.03552	0.357571	0.944658	NO	NO
NM_001103680.2	>Annotation	NM_001103680	FBgn0085192	CG34163	SO0001217:protein_coding_gene	-	CG34163	>Expression	478	77.91	66.7	71.27	76.8	72.62	83.03	>Stat	71.96	77.4833	UP	1.07676	0.582295	0.991475	NO	NO
NM_141993.5	>Annotation	NM_141993	FBgn0038108	CG7518	SO0001217:protein_coding_gene	-	CG7518	>Expression	8273	0.37	0.28	0.41	0.66	0.24	0.58	>Stat	0.353333	0.493333	UP	1.39623	0.290436	0.895898	NO	NO
NM_134895.4	>Annotation	NM_134895	FBgn0031493	CG3605	SO0001217:protein_coding_gene	Splicing factor 3b subunit 2	Sf3b2	>Expression	2403	27.53	28.1	28.84	31.6	26.58	27.65	>Stat	28.1567	28.61	UP	1.0161	0.956082	0.996428	NO	NO
NM_142326.3	>Annotation	NM_142326	FBgn0266917	CG16941	SO0001217:protein_coding_gene	Splicing factor 3a subunit 1	Sf3a1	>Expression	2558	32.83	30.58	29.95	30.26	27.9	28.25	>Stat	31.12	28.8033	DOWN	-1.08043	0.0137134	0.176447	NO	NO
novel.9515.16	>Annotation							>Expression	371	46.99	28.82	42.16	55.27	43.12	44.44	>Stat	39.3233	47.61	UP	1.21073	0.527749	0.991475	NO	NO
NM_001259828.1	>Annotation	NM_001259828	FBgn0026409	CG4994	SO0001217:protein_coding_gene	Mitochondrial phosphate carrier protein 2	Mpcp2	>Expression	1771	2.27	1.41	1.06	2.45	1.59	1.92	>Stat	1.58	1.98667	UP	1.25738	0.403953	0.974737	NO	NO
novel.1890.2	>Annotation							>Expression	5406	0	1.32	0.81	0	0.66	1.18	>Stat	0.71	0.613333	DOWN	-1.15761	0.930818	0.996428	NO	NO
NM_136851.2	>Annotation	NM_136851	FBgn0033645	CG13196	SO0001217:protein_coding_gene	-	CG13196	>Expression	2033	1.89	1.53	1.54	1.95	2.22	2.24	>Stat	1.65333	2.13667	UP	1.29234	0.137865	0.69036	NO	NO
NM_001274755.1	>Annotation	NM_001274755	FBgn0010762	CG32067	SO0001217:protein_coding_gene	simjang	simj	>Expression	3640	0.45	0.93	0.2	0.53	0	0.98	>Stat	0.526667	0.503333	DOWN	-1.04636	0.954199	0.996428	NO	NO
NM_136124.3	>Annotation	NM_136124	FBgn0032785	CG10026	SO0001217:protein_coding_gene	-	CG10026	>Expression	1533	0.33	0.23	0.1	0.38	0.13	1.02	>Stat	0.22	0.51	UP	2.31818	0.249568	0.856757	NO	NO
NM_001202028.2	>Annotation	NM_001202028	FBgn0265177	CG44242	SO0001217:protein_coding_gene	-	CG44242	>Expression	456	45.71	38.35	50.25	48.53	49.12	46.18	>Stat	44.77	47.9433	UP	1.07088	0.826072	0.991475	NO	NO
NM_143456.3	>Annotation	NM_143456	FBgn0039685	CG7592	SO0001217:protein_coding_gene	Odorant-binding protein 99b	Obp99b	>Expression	574	0	0.26	0.31	0	0.17	0.16	>Stat	0.19	0.11	DOWN	-1.72727	0.683515	0.991475	NO	NO
NM_001297984.1	>Annotation	NM_001297984	FBgn0029820	CG16721	SO0001217:protein_coding_gene	-	CG16721	>Expression	2442	0.42	0.32	0	1.25	0.43	0	>Stat	0.246667	0.56	UP	2.27027	0.533502	0.991475	NO	NO
novel.5446.4	>Annotation							>Expression	4989	0.49	0	0.31	0.11	0.14	0	>Stat	0.266667	0.0833333	DOWN	-3.2	0.376618	0.95826	NO	NO
NM_142822.3	>Annotation	NM_142822	FBgn0039003	CG4917	SO0001217:protein_coding_gene	wolfram syndrome 1	wfs1	>Expression	2671	34.87	31.47	28.51	33.12	30.19	30.09	>Stat	31.6167	31.1333	DOWN	-1.01552	0.625358	0.991475	NO	NO
NM_001014475.2	>Annotation	NM_001014475	FBgn0015777	CG9261	SO0001217:protein_coding_gene	nervana 2	nrv2	>Expression	2143	0.32	0.33	0.42	0.07	0	0.29	>Stat	0.356667	0.12	DOWN	-2.97222	0.190099	0.784386	NO	NO
NM_206628.2	>Annotation	NM_206628	FBgn0052767	CG32767	SO0001217:protein_coding_gene	-	CG32767	>Expression	6886	2.11	2.74	2.54	2.52	2.79	1.69	>Stat	2.46333	2.33333	DOWN	-1.05571	0.667255	0.991475	NO	NO
NM_133159.3	>Annotation	NM_133159	FBgn0031023	CG14200	SO0001217:protein_coding_gene	-	CG14200	>Expression	8091	5.74	4.97	5.78	5.37	5.43	4.33	>Stat	5.49667	5.04333	DOWN	-1.08989	0.206333	0.809448	NO	NO
novel.8272.7	>Annotation							>Expression	1727	0.07	0.18	0.24	0.22	0.4	0.3	>Stat	0.163333	0.306667	UP	1.87755	0.259688	0.867455	NO	NO
novel.4739.1	>Annotation							>Expression	847	5.01	4.56	4.03	5	5.54	4.15	>Stat	4.53333	4.89667	UP	1.08015	0.748115	0.991475	NO	NO
NM_140119.4	>Annotation	NM_140119	FBgn0036062	CG6685	SO0001217:protein_coding_gene	-	CG6685	>Expression	929	4.97	6.47	5.92	5.65	6.37	5.18	>Stat	5.78667	5.73333	DOWN	-1.0093	0.857114	0.99441	NO	NO
NM_001273223.1	>Annotation	NM_001273223	FBgn0025777	CG11324	SO0001217:protein_coding_gene	homer	homer	>Expression	1930	11.58	11.41	10.71	12.06	13.85	11.18	>Stat	11.2333	12.3633	UP	1.10059	0.333247	0.928676	NO	NO
novel.7598.1	>Annotation							>Expression	1383	2.42	1.31	2.62	1.5	3.07	3.69	>Stat	2.11667	2.75333	UP	1.30079	0.435409	0.989883	NO	NO
novel.7185.1	>Annotation							>Expression	5487	0.31	0.02	0	0	0.15	0.24	>Stat	0.11	0.13	UP	1.18182	0.894322	0.996428	NO	NO
NM_135763.3	>Annotation	NM_135763	FBgn0032476	CG5439	SO0001217:protein_coding_gene	-	CG5439	>Expression	1829	24.54	23.55	23.27	25.78	23.13	24.17	>Stat	23.7867	24.36	UP	1.0241	0.809828	0.991475	NO	NO
novel.5265.2	>Annotation							>Expression	4874	30.88	28.4	28.21	27.38	31.2	28.21	>Stat	29.1633	28.93	DOWN	-1.00807	0.744232	0.991475	NO	NO
NM_165526.3	>Annotation	NM_165526	FBgn0010548	CG11140	SO0001217:protein_coding_gene	Aldehyde dehydrogenase type III	Aldh-III	>Expression	2305	7.81	8.2	9.38	7.75	9.75	7.69	>Stat	8.46333	8.39667	DOWN	-1.00794	0.868011	0.996428	NO	NO
NM_166504.2	>Annotation	NM_166504	FBgn0034688	CG11474	SO0001217:protein_coding_gene	-	CG11474	>Expression	1776	2.14	2.68	1.83	1.91	1.63	2.08	>Stat	2.21667	1.87333	DOWN	-1.18327	0.368262	0.952968	NO	NO
NM_078819.5	>Annotation	NM_078819	FBgn0041246	CG14916	SO0001217:protein_coding_gene	Gustatory receptor 32a	Gr32a	>Expression	1623	0.34	0.54	0.26	0.51	0.54	0.29	>Stat	0.38	0.446667	UP	1.17544	0.788673	0.991475	NO	NO
NM_168485.2	>Annotation	NM_168485	FBgn0036239	CG5684	SO0001217:protein_coding_gene	Pop2	Pop2	>Expression	1827	0.36	0	0.2	0	0.22	0	>Stat	0.186667	0.0733333	DOWN	-2.54545	0.581218	0.991475	NO	NO
NM_001299282.1	>Annotation	NM_001299282	FBgn0086784	CG8739	SO0001217:protein_coding_gene	stambha A	stmA	>Expression	2780	0.17	0.37	0.14	0.36	0.64	0.52	>Stat	0.226667	0.506667	UP	2.23529	0.0872189	0.554963	NO	NO
NM_079842.3	>Annotation	NM_079842	FBgn0003512	CG17958	SO0001217:protein_coding_gene	Serendipity delta	Sry-delta	>Expression	1546	25.32	23.57	24.36	25.25	23.49	24.56	>Stat	24.4167	24.4333	UP	1.00068	0.805136	0.991475	NO	NO
NM_001297878.1	>Annotation	NM_001297878	FBgn0040899	CG17776	SO0001217:protein_coding_gene	-	CG17776	>Expression	534	1.47	0.25	0	1.55	0	0.3	>Stat	0.573333	0.616667	UP	1.07558	0.902494	0.996428	NO	NO
NM_164679.2	>Annotation	NM_164679	FBgn0031769	CG9135	SO0001217:protein_coding_gene	-	CG9135	>Expression	1978	0.64	1.05	0.62	0.32	1.93	0.35	>Stat	0.77	0.866667	UP	1.12554	0.851219	0.993511	NO	NO
novel.2247.4	>Annotation							>Expression	1307	0	0.2	0.75	0.26	0.36	0.74	>Stat	0.316667	0.453333	UP	1.43158	0.738103	0.991475	NO	NO
NM_001260335.1	>Annotation	NM_001260335	FBgn0016119	CG4412	SO0001217:protein_coding_gene	ATP synthase, coupling factor 6	ATPsynCF6	>Expression	616	3.99	5.23	5.99	4.01	3.98	1.61	>Stat	5.07	3.2	DOWN	-1.58438	0.186275	0.776612	NO	NO
novel.9731.2	>Annotation							>Expression	6319	0.82	0.52	0.7	0.85	2.35	0.61	>Stat	0.68	1.27	UP	1.86765	0.100296	0.596031	NO	NO
NM_169694.3	>Annotation	NM_169694	FBgn0003507	CG3992	SO0001217:protein_coding_gene	serpent	srp	>Expression	4414	22.95	21.91	24.58	17.1	23.52	20.52	>Stat	23.1467	20.38	DOWN	-1.13575	0.14784	0.708651	NO	NO
NM_001260088.1	>Annotation	NM_001260088	FBgn0028734	CG6203	SO0001217:protein_coding_gene	Fmr1	Fmr1	>Expression	4426	18.95	12.33	20.71	10.99	14.32	17.4	>Stat	17.33	14.2367	DOWN	-1.21728	0.211318	0.817566	NO	NO
NM_176381.2	>Annotation	NM_176381	FBgn0053056	CG33056	SO0001217:protein_coding_gene	-	CG33056	>Expression	1448	0	0.81	1.75	0	1.37	0	>Stat	0.853333	0.456667	DOWN	-1.86861	0.720606	0.991475	NO	NO
NM_057877.4	>Annotation	NM_057877	FBgn0283509	CG3832	SO0001217:protein_coding_gene	Peptidylglycine-alpha-hydroxylating monooxygenase	Phm	>Expression	1603	25.2	26.9	29.31	26.36	24.75	23.39	>Stat	27.1367	24.8333	DOWN	-1.09275	0.137732	0.69006	NO	NO
NM_169839.3	>Annotation	NM_169839	FBgn0261113	CG17836	SO0001217:protein_coding_gene	Xrp1	Xrp1	>Expression	3027	301.5	294.88	263.5	256.6	240.83	216.82	>Stat	286.627	238.083	DOWN	-1.20389	0.000416784	0.0113243	YES	NO
novel.1249.1	>Annotation							>Expression	297	1.44	0	0	0	0.07	1.99	>Stat	0.48	0.686667	UP	1.43056	0.973265	0.996428	NO	NO
NM_134840.3	>Annotation	NM_134840	FBgn0031428	CG9886	SO0001217:protein_coding_gene	-	CG9886	>Expression	2025	6.98	6.97	7.74	7.2	7.33	7.66	>Stat	7.23	7.39667	UP	1.02305	0.891418	0.996428	NO	NO
novel.2815.5	>Annotation							>Expression	9249	1.16	0.83	1.05	1.1	1.12	1.67	>Stat	1.01333	1.29667	UP	1.27961	0.147143	0.707653	NO	NO
NM_168998.3	>Annotation	NM_168998	FBgn0051525	CG31525	SO0001217:protein_coding_gene	-	CG31525	>Expression	1171	1.4	1.29	1.68	1.25	1.91	1.09	>Stat	1.45667	1.41667	DOWN	-1.02824	0.896192	0.996428	NO	NO
NM_140804.3	>Annotation	NM_140804	FBgn0036815	CG6874	SO0001217:protein_coding_gene	HP1-HOAP-interacting protein	HipHop	>Expression	1124	30.24	27.08	33.24	28.91	29.86	28.82	>Stat	30.1867	29.1967	DOWN	-1.03391	0.546298	0.991475	NO	NO
novel.12.16	>Annotation							>Expression	5967	1.38	0.41	1.3	0.9	1.31	1.55	>Stat	1.03	1.25333	UP	1.21683	0.547259	0.991475	NO	NO
novel.11149.1	>Annotation							>Expression	786	6.67	4.56	4.97	4.59	6.84	8.32	>Stat	5.4	6.58333	UP	1.21914	0.432103	0.988453	NO	NO
NM_001259584.2	>Annotation	NM_001259584	FBgn0022343	CG3760	SO0001217:protein_coding_gene	-	CG3760	>Expression	1240	2.84	2.05	4.15	3.48	1.39	0.86	>Stat	3.01333	1.91	DOWN	-1.57766	0.251178	0.858128	NO	NO
NM_001274441.2	>Annotation	NM_001274441	FBgn0259224	CG42324	SO0001217:protein_coding_gene	-	CG42324	>Expression	982	8.43	7.06	6.99	8.5	10.48	5.44	>Stat	7.49333	8.14	UP	1.0863	0.733052	0.991475	NO	NO
NM_176097.3	>Annotation	NM_176097	FBgn0033052	CG33131	SO0001217:protein_coding_gene	SREBP cleavage activating protein	SCAP	>Expression	5110	44.07	39.37	38.04	45.8	46.05	42.1	>Stat	40.4933	44.65	UP	1.10265	0.0563936	0.433092	NO	NO
NM_141236.3	>Annotation	NM_141236	FBgn0010750	CG2503	SO0001217:protein_coding_gene	antimeros	atms	>Expression	1769	36.06	35.19	33.64	34.66	32.94	31.7	>Stat	34.9633	33.1	DOWN	-1.05629	0.101574	0.599647	NO	NO
NM_001201733.1	>Annotation	NM_001201733	FBgn0261570	CG42684	SO0001217:protein_coding_gene	raskol	raskol	>Expression	7324	11.68	11.46	9.48	11.32	12.18	11.48	>Stat	10.8733	11.66	UP	1.07235	0.423101	0.98207	NO	NO
NM_001275857.1	>Annotation	NM_001275857	FBgn0053094	CG33094	SO0001217:protein_coding_gene	Syndapin	Synd	>Expression	2281	0	0	0.29	0.26	0.28	0.28	>Stat	0.0966667	0.273333	UP	2.82759	0.419357	0.979571	NO	NO
NM_142095.4	>Annotation	NM_142095	FBgn0285913	CG12207	SO0001217:protein_coding_gene	red Malpighian tubules	red	>Expression	2316	0	0.19	0	0.48	0	0.24	>Stat	0.0633333	0.24	UP	3.78947	0.440964	0.991475	NO	NO
NM_001300465.1	>Annotation	NM_001300465	FBgn0038627	CG7694	SO0001217:protein_coding_gene	-	CG7694	>Expression	631	0	0.77	0.53	0.69	1.15	0.41	>Stat	0.433333	0.75	UP	1.73077	0.584383	0.991475	NO	NO
NM_142334.3	>Annotation	NM_142334	FBgn0038472	CG3995	SO0001217:protein_coding_gene	-	CG3995	>Expression	1185	25.54	21.74	25	25.23	22.05	24.61	>Stat	24.0933	23.9633	DOWN	-1.00542	0.800972	0.991475	NO	NO
NM_001276226.1	>Annotation	NM_001276226	FBgn0058191	CG40191	SO0001217:protein_coding_gene	-	CG40191	>Expression	1203	0.44	0.57	0	0.24	0.6	0	>Stat	0.336667	0.28	DOWN	-1.20238	0.873986	0.996428	NO	NO
novel.6982.1	>Annotation							>Expression	1093	79.46	58.63	54.77	67.63	74.95	71.37	>Stat	64.2867	71.3167	UP	1.10935	0.318421	0.919994	NO	NO
NM_001258870.2	>Annotation	NM_001258870	FBgn0031187	CG14619	SO0001217:protein_coding_gene	Ubiquitin specific protease 2	Usp2	>Expression	4305	11.16	12.81	7.48	13.34	12.69	11.31	>Stat	10.4833	12.4467	UP	1.18728	0.273314	0.883162	NO	NO
NM_001259582.2	>Annotation	NM_001259582	FBgn0035078	CG2857	SO0001217:protein_coding_gene	Thiamine pyrophosphate carrier protein 2	Tpc2	>Expression	2769	1.51	1.54	1.42	1.48	1.51	1.35	>Stat	1.49	1.44667	DOWN	-1.02995	0.736776	0.991475	NO	NO
NM_001038986.3	>Annotation	NM_001038986	FBgn0014869	CG1721	SO0001217:protein_coding_gene	Phosphoglyceromutase 78	Pglym78	>Expression	1042	10.15	19.97	25.75	38.74	29.76	24.01	>Stat	18.6233	30.8367	UP	1.65581	0.0577325	0.438436	NO	NO
NM_001274270.1	>Annotation	NM_001274270	FBgn0029002	CG18321	SO0001217:protein_coding_gene	midkine and pleiotrophin 2	miple2	>Expression	1144	1.22	1.03	0.37	1.91	1.13	1.44	>Stat	0.873333	1.49333	UP	1.70992	0.221559	0.831869	NO	NO
NM_001274791.1	>Annotation	NM_001274791	FBgn0036188	CG7339	SO0001217:protein_coding_gene	RNA polymerase III subunit H	Polr3H	>Expression	1628	1.1	0.81	0.47	1.25	0.86	0.87	>Stat	0.793333	0.993333	UP	1.2521	0.537585	0.991475	NO	NO
NM_001276002.1	>Annotation	NM_001276002	FBgn0039229	CG6995	SO0001217:protein_coding_gene	Scaffold attachment factor B	Saf-B	>Expression	2085	8.16	10.03	7.38	9.06	7.79	10.83	>Stat	8.52333	9.22667	UP	1.08252	0.641359	0.991475	NO	NO
NM_169169.3	>Annotation	NM_169169	FBgn0037470	CG1091	SO0001217:protein_coding_gene	Tailor	Tailor	>Expression	1792	1.57	1.72	1.82	1.28	1.79	0.62	>Stat	1.70333	1.23	DOWN	-1.38482	0.294235	0.897273	NO	NO
NM_001169231.2	>Annotation	NM_001169231	FBgn0030037	CG12125	SO0001217:protein_coding_gene	Mitoguardin	Miga	>Expression	2286	8.46	10.45	6.8	11.97	8.16	4.57	>Stat	8.57	8.23333	DOWN	-1.04089	0.802621	0.991475	NO	NO
NM_164607.3	>Annotation	NM_164607	FBgn0031664	CG8892	SO0001217:protein_coding_gene	-	CG8892	>Expression	1775	14.91	14.73	15.18	15.21	14.22	14.05	>Stat	14.94	14.4933	DOWN	-1.03082	0.453072	0.991475	NO	NO
NM_165807.3	>Annotation	NM_165807	FBgn0033566	CG18004	SO0001217:protein_coding_gene	-	CG18004	>Expression	1026	0.55	0.16	0.34	0.2	0.4	0.18	>Stat	0.35	0.26	DOWN	-1.34615	0.588004	0.991475	NO	NO
novel.9217.2	>Annotation							>Expression	4441	0.9	0.8	0.62	0.94	0.31	1.08	>Stat	0.773333	0.776667	UP	1.00431	0.985161	0.997015	NO	NO
novel.4900.9	>Annotation							>Expression	3922	0.8	0.74	1.04	1.04	1.01	0.89	>Stat	0.86	0.98	UP	1.13953	0.482152	0.991475	NO	NO
NM_001014722.2	>Annotation	NM_001014722	FBgn0003053	CG12212	SO0001217:protein_coding_gene	pebbled	peb	>Expression	7441	0.14	0.2	0.1	0.09	0.08	0.07	>Stat	0.146667	0.08	DOWN	-1.83333	0.0879075	0.558438	NO	NO
NM_001144671.3	>Annotation	NM_001144671	FBgn0025638	CG16982	SO0001217:protein_coding_gene	Regulator of cullins 1a	Roc1a	>Expression	1229	10.46	9.6	9.98	9.25	9.58	10.71	>Stat	10.0133	9.84667	DOWN	-1.01693	0.750016	0.991475	NO	NO
NR_073924.1	>Annotation	NR_073924	FBgn0264479	CR43887	SO0002127:lncRNA_gene	long non-coding RNA:CR43887	lncRNA:CR43887	>Expression	527	0.38	0.16	0.36	0.39	0.8	0.39	>Stat	0.3	0.526667	UP	1.75556	0.523383	0.991475	NO	NO
NM_001170195.3	>Annotation	NM_001170195	FBgn0004107	CG10498	SO0001217:protein_coding_gene	Cyclin-dependent kinase 2	Cdk2	>Expression	2224	4.33	4.06	3.76	4.8	3.72	3.73	>Stat	4.05	4.08333	UP	1.00823	0.954469	0.996428	NO	NO
NM_132802.4	>Annotation	NM_132802	FBgn0026433	CG9201	SO0001217:protein_coding_gene	Grip128	Grip128	>Expression	3484	6.79	6.99	6.62	6.42	6.26	6.5	>Stat	6.8	6.39333	DOWN	-1.06361	0.235826	0.847741	NO	NO
NM_141590.4	>Annotation	NM_141590	FBgn0037644	CG11964	SO0001217:protein_coding_gene	-	CG11964	>Expression	1885	29.38	31.29	28.5	34.32	29.91	29.93	>Stat	29.7233	31.3867	UP	1.05596	0.49633	0.991475	NO	NO
novel.8580.1	>Annotation							>Expression	680	0.23	0.67	0.47	0.48	0.51	0.24	>Stat	0.456667	0.41	DOWN	-1.11382	0.831989	0.991475	NO	NO
novel.4817.2	>Annotation							>Expression	7882	1.96	1.11	1.74	1.94	1.47	1.89	>Stat	1.60333	1.76667	UP	1.10187	0.568497	0.991475	NO	NO
NM_165268.3	>Annotation	NM_165268	FBgn0032721	CG10602	SO0001217:protein_coding_gene	-	CG10602	>Expression	2126	44.43	44.9	43.72	41.21	41.82	39.09	>Stat	44.35	40.7067	DOWN	-1.0895	0.0150543	0.188182	NO	NO
NM_001103615.3	>Annotation	NM_001103615	FBgn0085380	CG34351	SO0001217:protein_coding_gene	decima	dcma	>Expression	3223	0.42	0.39	0.43	0.44	0.3	0.4	>Stat	0.413333	0.38	DOWN	-1.08772	0.715053	0.991475	NO	NO
NM_168327.3	>Annotation	NM_168327	FBgn0052039	CG32039	SO0001217:protein_coding_gene	-	CG32039	>Expression	632	35.1	27.72	28.39	36.21	34.57	38.58	>Stat	30.4033	36.4533	UP	1.19899	0.0633388	0.464783	NO	NO
NM_001275446.1	>Annotation	NM_001275446	FBgn0024326	CG9738	SO0001217:protein_coding_gene	MAP kinase kinase 4	Mkk4	>Expression	4110	4.77	3.23	5.61	4.01	4.42	5.07	>Stat	4.53667	4.5	DOWN	-1.00815	0.944243	0.996428	NO	NO
NM_136950.3	>Annotation	NM_136950	FBgn0033751	CG8818	SO0001217:protein_coding_gene	-	CG8818	>Expression	1535	61.52	57.65	57.03	65.32	56.56	61.39	>Stat	58.7333	61.09	UP	1.04012	0.499628	0.991475	NO	NO
NM_167369.2	>Annotation	NM_167369	FBgn0030478	CG1640	SO0001217:protein_coding_gene	-	CG1640	>Expression	2823	0.25	0	0.74	0.38	0.3	0.18	>Stat	0.33	0.286667	DOWN	-1.15116	0.870216	0.996428	NO	NO
NM_079216.4	>Annotation	NM_079216	FBgn0035638	CG10541	SO0001217:protein_coding_gene	Tektin C	Tektin-C	>Expression	1524	0	0.34	0.41	0	0.17	0.19	>Stat	0.25	0.12	DOWN	-2.08333	0.567845	0.991475	NO	NO
NM_001300571.1	>Annotation	NM_001300571	FBgn0043884	CG33106	SO0001217:protein_coding_gene	multiple ankyrin repeats single KH domain	mask	>Expression	13190	4.76	4.34	4.49	6.36	2.63	5.78	>Stat	4.53	4.92333	UP	1.08683	0.722451	0.991475	NO	NO
NM_170129.3	>Annotation	NM_170129	FBgn0011725	CG31137	SO0001217:protein_coding_gene	twin	twin	>Expression	2702	19.67	19.94	17.35	20.62	16.24	15.8	>Stat	18.9867	17.5533	DOWN	-1.08166	0.265532	0.873361	NO	NO
NM_135046.5	>Annotation	NM_135046	FBgn0031663	CG8891	SO0001217:protein_coding_gene	-	CG8891	>Expression	769	75.07	63.26	84	71.56	61.78	71.19	>Stat	74.11	68.1767	DOWN	-1.08703	0.277299	0.888285	NO	NO
NM_057814.4	>Annotation	NM_057814	FBgn0261524	CG12244	SO0001217:protein_coding_gene	licorne	lic	>Expression	1951	42.15	40.23	41.06	45.26	40.8	42.92	>Stat	41.1467	42.9933	UP	1.04488	0.347669	0.936478	NO	NO
novel.8930.11	>Annotation							>Expression	2801	4.08	2.65	3.95	3.44	3.14	3.15	>Stat	3.56	3.24333	DOWN	-1.09764	0.486691	0.991475	NO	NO
NM_001273848.1	>Annotation	NM_001273848	FBgn0033183	CG1620	SO0001217:protein_coding_gene	-	CG1620	>Expression	2204	15.24	17.39	16.93	13.53	15.67	14.68	>Stat	16.52	14.6267	DOWN	-1.12944	0.107892	0.618955	NO	NO
novel.5483.24	>Annotation							>Expression	4846	0	0.56	0	3.85	4	3.7	>Stat	0.186667	3.85	UP	20.625	0.0709679	0.499233	NO	NO
NM_167690.1	>Annotation	NM_167690	FBgn0062565	CG32825	SO0001217:protein_coding_gene	Odorant receptor 19b	Or19b	>Expression	1164	4.12	3.69	3.84	5.16	4.37	4.98	>Stat	3.88333	4.83667	UP	1.24549	0.147702	0.708408	NO	NO
NM_136408.4	>Annotation	NM_136408	FBgn0033121	CG3567	SO0001217:protein_coding_gene	Cytochrome P450 6u1	Cyp6u1	>Expression	1911	12.12	11.61	9.93	16.32	10.81	11.64	>Stat	11.22	12.9233	UP	1.15181	0.314198	0.915176	NO	NO
NM_079488.4	>Annotation	NM_079488	FBgn0015075	CG9054	SO0001217:protein_coding_gene	Dead-box-1	Ddx1	>Expression	2470	26.8	25.65	25.79	26.15	25.49	25.59	>Stat	26.08	25.7433	DOWN	-1.01308	0.480697	0.991475	NO	NO
novel.2139.2	>Annotation							>Expression	3016	2.2	2.21	2.54	2.43	2.41	2.68	>Stat	2.31667	2.50667	UP	1.08201	0.557406	0.991475	NO	NO
NM_001110982.3	>Annotation	NM_001110982	FBgn0010247	CG40411	SO0001217:protein_coding_gene	Poly-(ADP-ribose) polymerase	Parp	>Expression	3112	35.49	29.37	34.36	32.49	35.76	35.98	>Stat	33.0733	34.7433	UP	1.05049	0.492995	0.991475	NO	NO
NM_142535.3	>Annotation	NM_142535	FBgn0038690	CG11703	SO0001217:protein_coding_gene	-	CG11703	>Expression	1278	0.09	0.12	0.2	0.19	0.05	0.05	>Stat	0.136667	0.0966667	DOWN	-1.41379	0.696686	0.991475	NO	NO
NM_136180.4	>Annotation	NM_136180	FBgn0032847	CG10756	SO0001217:protein_coding_gene	TBP-associated factor 13	Taf13	>Expression	628	89.69	87.79	89.15	92.35	84.34	96.56	>Stat	88.8767	91.0833	UP	1.02483	0.961478	0.996428	NO	NO
NM_078808.4	>Annotation	NM_078808	FBgn0250843	CG4904	SO0001217:protein_coding_gene	Proteasome alpha6 subunit	Prosalpha6	>Expression	1027	99.48	127.3	71.35	92.53	58.81	63.25	>Stat	99.3767	71.53	DOWN	-1.3893	0.0344004	0.321212	NO	NO
NM_167298.3	>Annotation	NM_167298	FBgn0030328	CG2446	SO0001217:protein_coding_gene	Amun	Amun	>Expression	3411	0	0	2.01	3.27	1.21	2.66	>Stat	0.67	2.38	UP	3.55224	0.502622	0.991475	NO	NO
NM_001275382.1	>Annotation	NM_001275382	FBgn0267698	CG10295	SO0001217:protein_coding_gene	p21-activated kinase	Pak	>Expression	5196	0.84	0.5	0.89	0.84	1.01	0.92	>Stat	0.743333	0.923333	UP	1.24215	0.293044	0.896312	NO	NO
NM_141715.3	>Annotation	NM_141715	FBgn0037779	CG12811	SO0001217:protein_coding_gene	-	CG12811	>Expression	1002	38.18	35.56	35.59	37.08	34.78	39.9	>Stat	36.4433	37.2533	UP	1.02223	0.898308	0.996428	NO	NO
NM_137542.4	>Annotation	NM_137542	FBgn0034405	CG15102	SO0001217:protein_coding_gene	Juvenile hormone epoxide hydrolase 2	Jheh2	>Expression	1621	110.54	105.06	105.24	98.6	89.24	90.79	>Stat	106.947	92.8767	DOWN	-1.15149	1.71055e-08	1.42819e-06	YES	NO
NM_001042926.2	>Annotation	NM_001042926	FBgn0064225	CG17489	SO0001217:protein_coding_gene	Ribosomal protein L5	RpL5	>Expression	3835	2.12	1.9	1.86	1.97	1.95	1.59	>Stat	1.96	1.83667	DOWN	-1.06715	0.505255	0.991475	NO	NO
NM_206551.3	>Annotation	NM_206551	FBgn0001098	CG5320	SO0001217:protein_coding_gene	Glutamate dehydrogenase	Gdh	>Expression	2156	61.02	58.15	56.48	51.6	50.42	50.36	>Stat	58.55	50.7933	DOWN	-1.15271	5.71476e-07	3.31966e-05	YES	NO
NM_001272885.1	>Annotation	NM_001272885	FBgn0017457	CG3582	SO0001217:protein_coding_gene	U2 small nuclear riboprotein auxiliary factor 38	U2af38	>Expression	1655	0.93	0.48	0.8	0.25	0.4	0.74	>Stat	0.736667	0.463333	DOWN	-1.58993	0.314327	0.915305	NO	NO
novel.10322.1	>Annotation							>Expression	563	4.4	0	0	0	4.1	0	>Stat	1.46667	1.36667	DOWN	-1.07317	0.986941	0.99716	NO	NO
NM_001274638.1	>Annotation	NM_001274638	FBgn0035853	CG7375	SO0001217:protein_coding_gene	NEDD8-conjugating enzyme UbcE2M	UbcE2M	>Expression	916	17.59	13.31	14.8	16.45	20.08	18.25	>Stat	15.2333	18.26	UP	1.19869	0.143982	0.701849	NO	NO
NM_167270.2	>Annotation	NM_167270	FBgn0030268	CG1453	SO0001217:protein_coding_gene	Kinesin-like protein at 10A	Klp10A	>Expression	3245	28.22	29.42	18.47	23.04	19.43	14.86	>Stat	25.37	19.11	DOWN	-1.32758	0.0482205	0.391756	NO	NO
NM_138256.4	>Annotation	NM_138256	FBgn0035209	CG13914	SO0001217:protein_coding_gene	mitotic spindle density 1	msd1	>Expression	528	57.89	52.57	63.2	58.58	53.58	58.33	>Stat	57.8867	56.83	DOWN	-1.01859	0.658231	0.991475	NO	NO
NM_057269.3	>Annotation	NM_057269	FBgn0002526	CG10236	SO0001217:protein_coding_gene	Laminin A	LanA	>Expression	11690	192.47	181.64	173.94	157.33	161.04	148.37	>Stat	182.683	155.58	DOWN	-1.17421	5.30222e-05	0.00194923	YES	NO
NM_001202330.2	>Annotation	NM_001202330	FBgn0261841	CG42773	SO0001217:protein_coding_gene	-	pre-mod(mdg4)-AD	>Expression	2132	0.98	1.31	2.46	1.65	2.45	1.58	>Stat	1.58333	1.89333	UP	1.19579	0.601331	0.991475	NO	NO
NM_138165.2	>Annotation	NM_138165	FBgn0035109	CG13876	SO0001217:protein_coding_gene	-	CG13876	>Expression	1337	8.27	7.01	7.27	7.68	7.19	6.73	>Stat	7.51667	7.2	DOWN	-1.04398	0.58507	0.991475	NO	NO
NM_170651.4	>Annotation	NM_170651	FBgn0003118	CG17077	SO0001217:protein_coding_gene	pointed	pnt	>Expression	2805	19.38	18.15	20.74	21.55	18.22	18.11	>Stat	19.4233	19.2933	DOWN	-1.00674	0.758171	0.991475	NO	NO
novel.11257.1	>Annotation							>Expression	2654	98.2	76.76	106.49	94.57	122.21	136.3	>Stat	93.8167	117.693	UP	1.2545	0.0575933	0.437603	NO	NO
NM_169046.2	>Annotation	NM_169046	FBgn0051538	CG31538	SO0001217:protein_coding_gene	-	CG31538	>Expression	2158	0.22	0.18	0.35	0.49	0.19	0.23	>Stat	0.25	0.303333	UP	1.21333	0.707999	0.991475	NO	NO
NM_137508.4	>Annotation	NM_137508	FBgn0000566	CG5345	SO0001217:protein_coding_gene	Ecdysone-induced protein 55E	Eip55E	>Expression	1362	178.21	178.48	156.63	155.49	147.79	147.97	>Stat	171.107	150.417	DOWN	-1.13755	0.00104876	0.0242213	YES	NO
NM_057720.3	>Annotation	NM_057720	FBgn0000339	CG5855	SO0001217:protein_coding_gene	cornichon	cni	>Expression	878	74.65	59.38	58.96	73.75	70.59	72.59	>Stat	64.33	72.31	UP	1.12405	0.089178	0.562653	NO	NO
NM_136644.3	>Annotation	NM_136644	FBgn0029092	CG11804	SO0001217:protein_coding_gene	ced-6	ced-6	>Expression	2257	1.87	1.61	1.7	1.88	1.7	2.3	>Stat	1.72667	1.96	UP	1.13514	0.470682	0.991475	NO	NO
NM_140767.2	>Annotation	NM_140767	FBgn0036770	CG5485	SO0001217:protein_coding_gene	Prestin	Prestin	>Expression	3553	21.38	21.16	21.47	20.78	20.32	19.34	>Stat	21.3367	20.1467	DOWN	-1.05907	0.0564763	0.433493	NO	NO
NM_001260332.2	>Annotation	NM_001260332	FBgn0262975	CG43286	SO0001217:protein_coding_gene	cap-n-collar	cnc	>Expression	4737	1.41	0	0	0	0.61	0	>Stat	0.47	0.203333	DOWN	-2.31148	0.752197	0.991475	NO	NO
NM_139980.3	>Annotation	NM_139980	FBgn0035907	CG6662	SO0001217:protein_coding_gene	Glutathione S transferase O1	GstO1	>Expression	954	9.51	7.47	8.69	10.64	10.42	9.7	>Stat	8.55667	10.2533	UP	1.19829	0.15378	0.718777	NO	NO
NM_001273687.2	>Annotation	NM_001273687	FBgn0045064	CG13969	SO0001217:protein_coding_gene	brain washing	bwa	>Expression	1538	8.03	6.64	7.33	11.97	8.97	9.39	>Stat	7.33333	10.11	UP	1.37864	0.00422442	0.0740838	NO	NO
novel.5471.12	>Annotation							>Expression	446	0.22	0.83	0	0	1.94	0	>Stat	0.35	0.646667	UP	1.84762	0.71176	0.991475	NO	NO
NM_001382017.1	>Annotation							>Expression	2850	1.13	0	0.37	0.74	0.49	1.04	>Stat	0.5	0.756667	UP	1.51333	0.651338	0.991475	NO	NO
NM_135416.2	>Annotation	NM_135416	FBgn0032080	CG9525	SO0001217:protein_coding_gene	-	CG9525	>Expression	2070	0.11	0.15	0.37	0.13	0.24	0.19	>Stat	0.21	0.186667	DOWN	-1.125	0.834564	0.991475	NO	NO
NM_001202058.2	>Annotation	NM_001202058	FBgn0261564	CG42678	SO0001217:protein_coding_gene	Receptor expression enhancing protein A	ReepA	>Expression	2715	1	1.23	0	0	0.15	0	>Stat	0.743333	0.05	DOWN	-14.8667	0.0877808	0.557837	NO	NO
NM_001274644.1	>Annotation	NM_001274644	FBgn0027569	CG7207	SO0001217:protein_coding_gene	ceramide transfer protein	cert	>Expression	1825	0.13	0.09	0.34	0.15	0.14	0.33	>Stat	0.186667	0.206667	UP	1.10714	0.884925	0.996428	NO	NO
NM_143561.3	>Annotation	NM_143561	FBgn0039795	CG1342	SO0001217:protein_coding_gene	Serpin 100A	Spn100A	>Expression	2038	0.18	0.37	0.35	0.44	0.15	0.41	>Stat	0.3	0.333333	UP	1.11111	0.865273	0.996428	NO	NO
novel.5184.43	>Annotation							>Expression	7744	0.23	0.98	0.43	0.26	0	0.68	>Stat	0.546667	0.313333	DOWN	-1.74468	0.528149	0.991475	NO	NO
NM_057668.6	>Annotation	NM_057668	FBgn0000308	CG9553	SO0001217:protein_coding_gene	chickadee	chic	>Expression	1005	411.78	362.75	450.09	403.07	398.3	404.06	>Stat	408.207	401.81	DOWN	-1.01592	0.611775	0.991475	NO	NO
NM_078519.3	>Annotation	NM_078519	FBgn0010292	CG1430	SO0001217:protein_coding_gene	by S6	bys	>Expression	1518	51.04	46.62	48.48	49.91	44.61	46.55	>Stat	48.7133	47.0233	DOWN	-1.03594	0.195399	0.794649	NO	NO
NM_001300083.1	>Annotation	NM_001300083	FBgn0036030	CG6767	SO0001217:protein_coding_gene	Phosphoribosyl pyrophosphate synthetase	Prps	>Expression	1859	6	6.22	4.49	1.41	3.3	0	>Stat	5.57	1.57	DOWN	-3.54777	0.253369	0.860221	NO	NO
NM_001299922.1	>Annotation	NM_001299922	FBgn0035039	CG3608	SO0001217:protein_coding_gene	aarF domain containing kinase 1	Adck1	>Expression	1901	1.09	0.89	0.71	1.09	0.86	1.12	>Stat	0.896667	1.02333	UP	1.14126	0.640221	0.991475	NO	NO
novel.1740.3	>Annotation							>Expression	2610	9.34	7.6	9.28	8.78	9.99	9.45	>Stat	8.74	9.40667	UP	1.07628	0.430031	0.987446	NO	NO
NM_165836.3	>Annotation	NM_165836	FBgn0000581	CG7776	SO0001217:protein_coding_gene	Enhancer of Polycomb	E(Pc)	>Expression	9325	8.38	6.57	8.58	5.34	6.81	5.23	>Stat	7.84333	5.79333	DOWN	-1.35386	0.002206	0.0443649	YES	NO
NM_142203.4	>Annotation	NM_142203	FBgn0038332	CG6136	SO0001217:protein_coding_gene	-	CG6136	>Expression	2177	0.41	0.3	0.4	0.19	0.4	0.16	>Stat	0.37	0.25	DOWN	-1.48	0.374167	0.957507	NO	NO
NM_001104215.2	>Annotation	NM_001104215	FBgn0265082	CG44193	SO0001217:protein_coding_gene	Chondrocyte-derived ezrin-like domain containing protein	Cdep	>Expression	15976	0.81	0.82	0.6	0.8	0.71	0.69	>Stat	0.743333	0.733333	DOWN	-1.01364	0.801426	0.991475	NO	NO
NM_169302.1	>Annotation	NM_169302	FBgn0260463	CG31332	SO0001217:protein_coding_gene	Uncoordinated 115b	Unc-115b	>Expression	2976	0.01	8.36	2.9	11.19	1.73	5.45	>Stat	3.75667	6.12333	UP	1.62999	0.749119	0.991475	NO	NO
NM_001297885.1	>Annotation	NM_001297885	FBgn0004397	CG3299	SO0001217:protein_coding_gene	Vinculin	Vinc	>Expression	3838	0.47	0.38	0	0.36	0.58	0.37	>Stat	0.283333	0.436667	UP	1.54118	0.613419	0.991475	NO	NO
novel.9885.9	>Annotation							>Expression	1874	1.06	0	0.89	0.38	0.68	1.1	>Stat	0.65	0.72	UP	1.10769	0.898375	0.996428	NO	NO
NM_080378.4	>Annotation	NM_080378	FBgn0034521	CG13431	SO0001217:protein_coding_gene	Mannosyl (alpha-1,3-)-glycoprotein beta-1,2-N-acetylglucosaminyltransferase	Mgat1	>Expression	2822	29.23	25.88	27.99	27.94	28.21	27.41	>Stat	27.7	27.8533	UP	1.00554	0.90587	0.996428	NO	NO
NM_143011.3	>Annotation	NM_143011	FBgn0262167	CG6631	SO0001217:protein_coding_gene	anastral spindle 1	ana1	>Expression	5526	9.33	8.86	7.08	6.8	7.95	6.01	>Stat	8.42333	6.92	DOWN	-1.21724	0.0573495	0.43657	NO	NO
NM_206010.3	>Annotation	NM_206010	FBgn0032833	CG10664	SO0001217:protein_coding_gene	Cytochrome c oxidase subunit 4	COX4	>Expression	796	35.41	34.32	32.92	40.95	39.65	39.87	>Stat	34.2167	40.1567	UP	1.1736	0.0182725	0.214726	NO	NO
NM_078927.3	>Annotation	NM_078927	FBgn0000337	CG1555	SO0001217:protein_coding_gene	cinnabar	cn	>Expression	1790	3.23	3.33	2.89	3.64	2.96	3.91	>Stat	3.15	3.50333	UP	1.11217	0.52249	0.991475	NO	NO
NM_164352.3	>Annotation	NM_164352	FBgn0002121	CG2671	SO0001217:protein_coding_gene	lethal (2) giant larvae	l(2)gl	>Expression	5082	0	0.31	0.32	0.14	0.63	0	>Stat	0.21	0.256667	UP	1.22222	0.876808	0.996428	NO	NO
NM_001273364.1	>Annotation	NM_001273364	FBgn0286786	CG3949	SO0001217:protein_coding_gene	hoi-polloi	hoip	>Expression	607	132.84	111.65	125.41	115.35	83.47	110.61	>Stat	123.3	103.143	DOWN	-1.19542	0.0261933	0.27051	NO	NO
NM_167268.2	>Annotation	NM_167268	FBgn0030268	CG1453	SO0001217:protein_coding_gene	Kinesin-like protein at 10A	Klp10A	>Expression	4543	1.31	1.42	2.61	2.3	2.82	1.53	>Stat	1.78	2.21667	UP	1.24532	0.405399	0.974737	NO	NO
NR_123796.1	>Annotation	NR_123796	FBgn0267073	CR45517	SO0002127:lncRNA_gene	long non-coding RNA:CR45517	lncRNA:CR45517	>Expression	774	7.02	6.7	4.69	7.63	7.62	7.45	>Stat	6.13667	7.56667	UP	1.23303	0.262931	0.8704	NO	NO
novel.11122.4	>Annotation							>Expression	1794	1.15	0.68	0	0.61	1.37	0	>Stat	0.61	0.66	UP	1.08197	0.955499	0.996428	NO	NO
NM_139620.2	>Annotation	NM_139620	FBgn0035515	CG14997	SO0001217:protein_coding_gene	-	CG14997	>Expression	1605	13.67	12.32	10.91	14.26	12.52	13.47	>Stat	12.3	13.4167	UP	1.09079	0.359601	0.946792	NO	NO
NM_169224.2	>Annotation	NM_169224	FBgn0051454	CG31454	SO0001217:protein_coding_gene	-	CG31454	>Expression	1736	0.28	0.45	0.38	0.33	0.53	0.23	>Stat	0.37	0.363333	DOWN	-1.01835	0.942067	0.996428	NO	NO
novel.5184.49	>Annotation							>Expression	7741	0	0.63	1.67	0.09	0.98	0.54	>Stat	0.766667	0.536667	DOWN	-1.42857	0.791348	0.991475	NO	NO
NM_058144.3	>Annotation	NM_058144	FBgn0000826	CG11420	SO0001217:protein_coding_gene	pan gu	png	>Expression	1114	9.33	9.81	9.43	9.37	7.53	8.65	>Stat	9.52333	8.51667	DOWN	-1.1182	0.237047	0.84933	NO	NO
NM_001042962.2	>Annotation	NM_001042962	FBgn0262115	CG17683	SO0001217:protein_coding_gene	-	CG17683	>Expression	1823	2.21	1.22	3.25	1.45	3.92	1.93	>Stat	2.22667	2.43333	UP	1.09281	0.809285	0.991475	NO	NO
novel.9004.4	>Annotation							>Expression	1124	25.71	34.95	0	21.03	0	12.6	>Stat	20.22	11.21	DOWN	-1.80375	0.764797	0.991475	NO	NO
NM_164782.2	>Annotation	NM_164782	FBgn0261822	CG31605	SO0001217:protein_coding_gene	Basigin	Bsg	>Expression	2859	2.55	3.14	3.22	4.15	3.07	2.66	>Stat	2.97	3.29333	UP	1.10887	0.595832	0.991475	NO	NO
NM_057923.4	>Annotation	NM_057923	FBgn0020626	CG6708	SO0001217:protein_coding_gene	Oxysterol binding protein	Osbp	>Expression	3248	40.78	40.81	38.42	41.47	37.78	36.13	>Stat	40.0033	38.46	DOWN	-1.04013	0.232388	0.843609	NO	NO
NM_130690.3	>Annotation	NM_130690	FBgn0029648	CG3603	SO0001217:protein_coding_gene	-	CG3603	>Expression	846	2.19	2.02	2.98	2.08	0.03	0.49	>Stat	2.39667	0.866667	DOWN	-2.76538	0.199558	0.800526	NO	NO
NM_135978.2	>Annotation	NM_135978	FBgn0032620	CG12288	SO0001217:protein_coding_gene	-	CG12288	>Expression	1562	32.71	27.26	38.11	32.94	27.17	29.39	>Stat	32.6933	29.8333	DOWN	-1.09587	0.275156	0.884947	NO	NO
novel.10906.1	>Annotation							>Expression	2043	1.21	0.41	0.56	0.78	2.8	0.26	>Stat	0.726667	1.28	UP	1.76147	0.369439	0.953663	NO	NO
NM_001299028.1	>Annotation	NM_001299028	FBgn0002524	CG4162	SO0001217:protein_coding_gene	lace	lace	>Expression	2564	197.38	188.74	167.62	173.66	168.32	158.01	>Stat	184.58	166.663	DOWN	-1.1075	0.0232101	0.250449	NO	NO
NM_001275957.1	>Annotation	NM_001275957	FBgn0053111	CG33111	SO0001217:protein_coding_gene	-	CG33111	>Expression	2191	18.58	17.65	18.43	17.53	15.67	17.17	>Stat	18.22	16.79	DOWN	-1.08517	0.0557571	0.430281	NO	NO
NM_134829.3	>Annotation	NM_134829	FBgn0261647	CG4272	SO0001217:protein_coding_gene	AXIN1 up-regulated 1	Axud1	>Expression	4145	14.02	11.85	12.19	13.17	11.7	12.32	>Stat	12.6867	12.3967	DOWN	-1.02339	0.52808	0.991475	NO	NO
NM_165111.3	>Annotation	NM_165111	FBgn0261268	CG42616	SO0001217:protein_coding_gene	Cullin 3	Cul3	>Expression	4332	19.03	16.98	20.96	17.49	17.89	18.62	>Stat	18.99	18	DOWN	-1.055	0.296697	0.899211	NO	NO
NM_001144135.2	>Annotation	NM_001144135	FBgn0039969	CG17510	SO0001217:protein_coding_gene	Fission, mitochondrial 1	Fis1	>Expression	698	72.25	57.79	85.03	82.81	70.92	73.25	>Stat	71.69	75.66	UP	1.05538	0.792961	0.991475	NO	NO
NM_143770.3	>Annotation	NM_143770	FBgn0010488	CG3845	SO0001217:protein_coding_gene	NAT1	NAT1	>Expression	5594	0.83	0.44	0.64	0.69	0.97	0	>Stat	0.636667	0.553333	DOWN	-1.1506	0.867043	0.996428	NO	NO
NM_001275506.1	>Annotation	NM_001275506	FBgn0037750	CG12946	SO0001217:protein_coding_gene	WHAMM and JMY related	Whamy	>Expression	1832	1.02	1.55	0	1.25	2.32	0	>Stat	0.856667	1.19	UP	1.38911	0.812637	0.991475	NO	NO
novel.11084.1	>Annotation							>Expression	2596	5.15	4.49	5.38	4.65	5.77	5.93	>Stat	5.00667	5.45	UP	1.08855	0.498866	0.991475	NO	NO
NM_169707.2	>Annotation	NM_169707	FBgn0010379	CG4006	SO0001217:protein_coding_gene	Akt kinase	Akt	>Expression	3649	7.84	6.49	7.52	6.84	8.98	7.35	>Stat	7.28333	7.72333	UP	1.06041	0.611555	0.991475	NO	NO
novel.11265.1	>Annotation							>Expression	1218	0.06	0.21	0.21	0	0	0.17	>Stat	0.16	0.0566667	DOWN	-2.82353	0.454768	0.991475	NO	NO
NM_001104442.2	>Annotation	NM_001104442	FBgn0039277	CG13650	SO0001217:protein_coding_gene	Neprilysin-like 16	Nepl16	>Expression	2680	2.45	3.68	2.84	4.02	4.19	3.81	>Stat	2.99	4.00667	UP	1.34002	0.0741061	0.510156	NO	NO
NM_138208.4	>Annotation	NM_138208	FBgn0035155	CG12015	SO0001217:protein_coding_gene	RabX6	RabX6	>Expression	1286	9.97	10.56	10.5	11.42	11.66	11.78	>Stat	10.3433	11.62	UP	1.12343	0.238994	0.850005	NO	NO
novel.11043.2	>Annotation							>Expression	2423	17.45	17.79	21.66	17.79	14.12	18.56	>Stat	18.9667	16.8233	DOWN	-1.1274	0.181617	0.768359	NO	NO
NM_164622.3	>Annotation	NM_164622	FBgn0264743	CG44001	SO0001217:protein_coding_gene	-	CG44001	>Expression	2308	26.3	25.22	24.96	29.58	26.73	26.07	>Stat	25.4933	27.46	UP	1.07714	0.144705	0.702843	NO	NO
NM_001201605.2	>Annotation	NM_001201605	FBgn0025631	CG4322	SO0001217:protein_coding_gene	moody	moody	>Expression	3782	9.01	7.86	6.47	5.44	7.07	6	>Stat	7.78	6.17	DOWN	-1.26094	0.0437661	0.372473	NO	NO
NM_079194.2	>Annotation	NM_079194	FBgn0004552	CG1171	SO0001217:protein_coding_gene	Adipokinetic hormone	Akh	>Expression	536	1.09	0.9	0.35	0.75	1.16	0.38	>Stat	0.78	0.763333	DOWN	-1.02183	0.967263	0.996428	NO	NO
novel.1179.5	>Annotation							>Expression	1929	0.29	0	0	0.73	0	0	>Stat	0.0966667	0.243333	UP	2.51724	0.710188	0.991475	NO	NO
novel.5974.1	>Annotation							>Expression	875	7.44	4.61	7.09	6.23	7.38	9.27	>Stat	6.38	7.62667	UP	1.1954	0.433712	0.988649	NO	NO
NM_167243.3	>Annotation	NM_167243	FBgn0052675	CG32675	SO0001217:protein_coding_gene	Transport and Golgi organization 5	Tango5	>Expression	2315	8.07	6.82	7.65	7.55	7.33	8.03	>Stat	7.51333	7.63667	UP	1.01642	0.920217	0.996428	NO	NO
novel.23.3	>Annotation							>Expression	1027	1.57	0.98	1.41	1.19	0.68	0.77	>Stat	1.32	0.88	DOWN	-1.5	0.215409	0.823405	NO	NO
NR_074017.1	>Annotation	NR_074017	FBgn0264982	CR44133	SO0002127:lncRNA_gene	long non-coding RNA:CR44133	lncRNA:CR44133	>Expression	1153	1.36	0.84	1	1.56	2.01	1.25	>Stat	1.06667	1.60667	UP	1.50625	0.190646	0.785142	NO	NO
NM_168574.1	>Annotation	NM_168574	FBgn0026418	CG6603	SO0001217:protein_coding_gene	Hsc70Cb	Hsc70Cb	>Expression	3292	1.56	1.8	2.48	0.78	1.71	1.18	>Stat	1.94667	1.22333	DOWN	-1.59128	0.0789939	0.526834	NO	NO
NM_134643.4	>Annotation	NM_134643	FBgn0031213	CG11372	SO0001217:protein_coding_gene	galectin	galectin	>Expression	1841	122.27	115.68	106.82	161.97	149.5	154.8	>Stat	114.923	155.423	UP	1.35241	7.45801e-15	2.03412e-12	YES	NO
NM_134576.3	>Annotation	NM_134576	FBgn0031143	CG1532	SO0001217:protein_coding_gene	-	CG1532	>Expression	1073	66.78	64.62	60.61	89.28	82.5	82.87	>Stat	64.0033	84.8833	UP	1.32623	2.11483e-12	4.23527e-10	YES	NO
NM_001274145.1	>Annotation	NM_001274145	FBgn0285917	CG5580	SO0001217:protein_coding_gene	scribbler	sbb	>Expression	10039	0.74	0.66	0.69	0.83	0.71	0.52	>Stat	0.696667	0.686667	DOWN	-1.01456	0.85005	0.993259	NO	NO
NM_001276193.1	>Annotation	NM_001276193	FBgn0039797	CG1340	SO0001217:protein_coding_gene	eukaryotic translation initiation factor 4H2	eIF4H2	>Expression	1843	0	0	0	0.57	0	0.16	>Stat	0	0.243333	UP	INF	0.0653463	0.47317	NO	NO
NM_132117.2	>Annotation	NM_132117	FBgn0029896	CG3168	SO0001217:protein_coding_gene	-	CG3168	>Expression	3291	188.85	182.44	185.46	186.84	187.15	178.39	>Stat	185.583	184.127	DOWN	-1.00791	0.444768	0.991475	NO	NO
NM_001297818.1	>Annotation	NM_001297818	FBgn0025633	CG13366	SO0001217:protein_coding_gene	-	CG13366	>Expression	4391	0.78	2.12	1.12	1.28	1.86	2.15	>Stat	1.34	1.76333	UP	1.31592	0.417957	0.978616	NO	NO
NM_001274835.2	>Annotation	NM_001274835	FBgn0036288	CG10660	SO0001217:protein_coding_gene	-	CG10660	>Expression	2310	1.39	1.97	1.86	2.17	1.87	2.56	>Stat	1.74	2.2	UP	1.26437	0.244967	0.853946	NO	NO
NM_001144657.3	>Annotation	NM_001144657	FBgn0266411	CG45051	SO0001217:protein_coding_gene	similar	sima	>Expression	3543	0.5	0.26	0.37	0.63	0.3	0.54	>Stat	0.376667	0.49	UP	1.30088	0.436388	0.990396	NO	NO
NM_143713.3	>Annotation	NM_143713	FBgn0021995	CG2173	SO0001217:protein_coding_gene	Rs1	Rs1	>Expression	2527	57.01	55.05	57.13	55.97	52.25	51.92	>Stat	56.3967	53.38	DOWN	-1.05651	0.0138692	0.177712	NO	NO
NM_132223.4	>Annotation	NM_132223	FBgn0030010	CG10959	SO0001217:protein_coding_gene	-	CG10959	>Expression	1836	4.24	3.68	3.07	4.29	4.02	3.33	>Stat	3.66333	3.88	UP	1.05914	0.778743	0.991475	NO	NO
NM_001170102.2	>Annotation	NM_001170102	FBgn0051352	CG31352	SO0001217:protein_coding_gene	Uncoordinated 115a	Unc-115a	>Expression	3551	0.6	0	0.3	0	0.2	0.53	>Stat	0.3	0.243333	DOWN	-1.23288	0.893261	0.996428	NO	NO
novel.5265.1	>Annotation							>Expression	5996	8.65	4.87	0	5.87	9.29	0.41	>Stat	4.50667	5.19	UP	1.15163	0.92942	0.996428	NO	NO
novel.5702.3	>Annotation							>Expression	1527	5.82	3.63	8.04	4.66	6.75	6.77	>Stat	5.83	6.06	UP	1.03945	0.887007	0.996428	NO	NO
NM_001201945.2	>Annotation	NM_001201945	FBgn0263593	CG8709	SO0001217:protein_coding_gene	Lipin	Lpin	>Expression	4085	7.29	6.39	5.66	7.48	9.1	5.08	>Stat	6.44667	7.22	UP	1.11996	0.517226	0.991475	NO	NO
NM_001014747.2	>Annotation	NM_001014747	FBgn0004227	CG4211	SO0001217:protein_coding_gene	no on or off transient A	nonA	>Expression	5008	1.08	1	0.9	0.88	1.17	0.94	>Stat	0.993333	0.996667	UP	1.00336	0.970224	0.996428	NO	NO
NM_001272692.1	>Annotation	NM_001272692	FBgn0011742	CG9901	SO0001217:protein_coding_gene	Actin-related protein 2	Arp2	>Expression	2217	1.92	0.46	2.2	0.75	1.02	0	>Stat	1.52667	0.59	DOWN	-2.58757	0.275836	0.885311	NO	NO
NM_001299772.1	>Annotation	NM_001299772	FBgn0034674	CG9304	SO0001217:protein_coding_gene	-	CG9304	>Expression	2785	14.66	12.1	17.75	13.34	15.96	17.94	>Stat	14.8367	15.7467	UP	1.06133	0.668993	0.991475	NO	NO
NM_143779.4	>Annotation	NM_143779	FBgn0010622	CG9893	SO0001217:protein_coding_gene	Dynactin 3, p24 subunit	DCTN3-p24	>Expression	1174	0.95	1.51	0.35	0.97	0.89	0.95	>Stat	0.936667	0.936667	EQ	1	0.923756	0.996428	NO	NO
NM_001370051.1	>Annotation							>Expression	4603	0.07	0.16	0.16	0.08	0.31	0.07	>Stat	0.13	0.153333	UP	1.17949	0.811622	0.991475	NO	NO
NM_001273216.1	>Annotation	NM_001273216	FBgn0031848	CG11329	SO0001217:protein_coding_gene	Non-SMC element 1	Nse1	>Expression	977	3.44	3.76	3.45	6.37	5.2	3.66	>Stat	3.55	5.07667	UP	1.43005	0.114833	0.636215	NO	NO
NM_169205.3	>Annotation	NM_169205	FBgn0037541	CG2747	SO0001217:protein_coding_gene	-	CG2747	>Expression	7049	0	0.56	0.14	0.75	0.79	0.17	>Stat	0.233333	0.57	UP	2.44286	0.377866	0.959167	NO	NO
NM_001259000.3	>Annotation	NM_001259000	FBgn0262872	CG43227	SO0001217:protein_coding_gene	milton	milt	>Expression	5469	3.4	2.24	4.1	0.37	3.09	2.33	>Stat	3.24667	1.93	DOWN	-1.68221	0.250405	0.857291	NO	NO
NM_001259999.2	>Annotation	NM_001259999	FBgn0013576	CG32464	SO0001217:protein_coding_gene	mustard	mtd	>Expression	5689	0.14	0.03	0.09	0.07	0.17	0.14	>Stat	0.0866667	0.126667	UP	1.46154	0.483814	0.991475	NO	NO
NM_057831.5	>Annotation	NM_057831	FBgn0015903	CG5393	SO0001217:protein_coding_gene	apontic	apt	>Expression	2608	1.4	1.55	2.12	1.62	2.26	1.55	>Stat	1.69	1.81	UP	1.07101	0.789555	0.991475	NO	NO
NM_001275094.1	>Annotation	NM_001275094	FBgn0036819	CG6856	SO0001217:protein_coding_gene	Dysbindin	Dysb	>Expression	1117	5.47	3.32	2.43	2.67	0.06	0.21	>Stat	3.74	0.98	DOWN	-3.81633	0.139083	0.692267	NO	NO
novel.10800.1	>Annotation							>Expression	3557	1.68	1.07	0.4	1.05	1.55	0.39	>Stat	1.05	0.996667	DOWN	-1.05351	0.89561	0.996428	NO	NO
NM_001032011.2	>Annotation	NM_001032011	FBgn0038033	CG10097	SO0001217:protein_coding_gene	-	CG10097	>Expression	1754	0.42	0.32	0.48	0.91	0.65	0.7	>Stat	0.406667	0.753333	UP	1.85246	0.0583636	0.441615	NO	NO
NM_001300600.1	>Annotation	NM_001300600	FBgn0039339	CG5116	SO0001217:protein_coding_gene	-	CG5116	>Expression	2158	7.17	6.85	5.51	7.58	6.87	5.92	>Stat	6.51	6.79	UP	1.04301	0.800879	0.991475	NO	NO
NM_001299755.1	>Annotation	NM_001299755	FBgn0042180	CG18870	SO0001217:protein_coding_gene	-	CG18870	>Expression	2937	5.71	5.7	5.44	8.92	7.63	8.35	>Stat	5.61667	8.3	UP	1.47774	5.66766e-08	4.06793e-06	YES	NO
novel.1263.2	>Annotation							>Expression	3738	0.34	0.42	0.42	0.41	0.48	0.2	>Stat	0.393333	0.363333	DOWN	-1.08257	0.760602	0.991475	NO	NO
NM_165367.2	>Annotation	NM_165367	FBgn0032940	CG18362	SO0001217:protein_coding_gene	Mondo	Mondo	>Expression	3837	0.9	0	0	0.47	0	1.12	>Stat	0.3	0.53	UP	1.76667	0.818657	0.991475	NO	NO
NM_167492.4	>Annotation	NM_167492	FBgn0052576	CG32576	SO0001217:protein_coding_gene	-	CG32576	>Expression	1709	2.76	2.85	3.01	2.84	2.21	2.31	>Stat	2.87333	2.45333	DOWN	-1.1712	0.264826	0.873119	NO	NO
novel.6525.1	>Annotation							>Expression	4676	3.88	3.6	4.23	3.83	3.4	3.73	>Stat	3.90333	3.65333	DOWN	-1.06843	0.324171	0.922997	NO	NO
NM_058025.5	>Annotation	NM_058025	FBgn0283478	CG4008	SO0001217:protein_coding_gene	uninitiated	und	>Expression	1748	0.76	0	0	0	0	0	>Stat	0.253333	0	DOWN	-INF	0.176167	0.759638	NO	NO
NM_001275568.1	>Annotation	NM_001275568	FBgn0037998	CG4848	SO0001217:protein_coding_gene	Component of oligomeric golgi complex 1	Cog1	>Expression	4785	2.08	1.62	1.92	1.54	1.68	2.15	>Stat	1.87333	1.79	DOWN	-1.04655	0.728078	0.991475	NO	NO
NM_167872.2	>Annotation	NM_167872	FBgn0010246	CG9155	SO0001217:protein_coding_gene	Myosin 61F	Myo61F	>Expression	3592	12.18	12.72	14.08	11.98	10.99	10.27	>Stat	12.9933	11.08	DOWN	-1.17268	0.00856806	0.125896	NO	NO
NM_166063.2	>Annotation	NM_166063	FBgn0020269	CG10145	SO0001217:protein_coding_gene	M-spondin	mspo	>Expression	2574	0.18	0.25	0.22	0.25	0.25	0.19	>Stat	0.216667	0.23	UP	1.06154	0.982047	0.996928	NO	NO
NM_001273344.1	>Annotation	NM_001273344	FBgn0032083	CG9541	SO0001217:protein_coding_gene	-	CG9541	>Expression	2267	0.09	0.05	0.26	0.15	0.05	0.27	>Stat	0.133333	0.156667	UP	1.175	0.804393	0.991475	NO	NO
novel.810.3	>Annotation							>Expression	4813	0.1	0.29	0.4	0.14	0.38	0	>Stat	0.263333	0.173333	DOWN	-1.51923	0.659426	0.991475	NO	NO
NM_001201838.2	>Annotation	NM_001201838	FBgn0043456	CG4747	SO0001217:protein_coding_gene	Nucleosome-destabilizing factor	Ndf	>Expression	3150	25.02	19.5	21.31	21.22	21.79	18.52	>Stat	21.9433	20.51	DOWN	-1.06988	0.28611	0.894109	NO	NO
NM_170395.3	>Annotation	NM_170395	FBgn0028671	CG1709	SO0001217:protein_coding_gene	Vacuolar H[+] ATPase 100kD subunit 1	Vha100-1	>Expression	2907	0	0	9.22	0	9.8	0	>Stat	3.07333	3.26667	UP	1.06291	0.978142	0.996651	NO	NO
novel.11280.1	>Annotation							>Expression	290	3.28	0	0	0	0	0	>Stat	1.09333	0	DOWN	-INF	0.670803	0.991475	NO	NO
NM_139835.3	>Annotation	NM_139835	FBgn0028648	CG8612	SO0001217:protein_coding_gene	mitochondrial ribosomal protein L50	mRpL50	>Expression	739	62.49	60.11	61.25	66.39	53.63	58.54	>Stat	61.2833	59.52	DOWN	-1.02963	0.446958	0.991475	NO	NO
NM_001370023.1	>Annotation							>Expression	4187	0.64	0.58	0.63	0.6	0.7	0.63	>Stat	0.616667	0.643333	UP	1.04324	0.887202	0.996428	NO	NO
NM_001273171.1	>Annotation	NM_001273171	FBgn0014189	CG7269	SO0001217:protein_coding_gene	Helicase at 25E	Hel25E	>Expression	2270	21.84	19.9	21.15	17.22	16.48	16.07	>Stat	20.9633	16.59	DOWN	-1.26361	2.64236e-08	2.06191e-06	YES	NO
novel.7106.1	>Annotation							>Expression	2256	3	2.81	3.79	3.37	3.77	3.3	>Stat	3.2	3.48	UP	1.0875	0.585657	0.991475	NO	NO
NM_080301.3	>Annotation	NM_080301	FBgn0023518	CG3848	SO0001217:protein_coding_gene	trithorax-related	trr	>Expression	8251	10.4	9.95	9.11	9.54	8.99	9.04	>Stat	9.82	9.19	DOWN	-1.06855	0.0977601	0.589774	NO	NO
NM_001299298.1	>Annotation	NM_001299298	FBgn0033372	CG13742	SO0001217:protein_coding_gene	-	CG13742	>Expression	2339	1.1	0.72	0.61	0.49	1.02	1.09	>Stat	0.81	0.866667	UP	1.06996	0.853459	0.993511	NO	NO
NM_132494.3	>Annotation	NM_132494	FBgn0030305	CG1749	SO0001217:protein_coding_gene	Ubiquitin-like activating enzyme 5	Uba5	>Expression	1432	50.79	51.21	52.86	48	43.67	47.63	>Stat	51.62	46.4333	DOWN	-1.1117	0.00728503	0.111925	NO	NO
NM_001273913.2	>Annotation	NM_001273913	FBgn0011656	CG1429	SO0001217:protein_coding_gene	Myocyte enhancer factor 2	Mef2	>Expression	3908	1.38	1.8	1.81	1.75	1.64	1.93	>Stat	1.66333	1.77333	UP	1.06613	0.705102	0.991475	NO	NO
NM_001169238.2	>Annotation	NM_001169238	FBgn0030052	CG12065	SO0001217:protein_coding_gene	-	CG12065	>Expression	2658	49.97	48.48	49.44	53.54	46.49	44.88	>Stat	49.2967	48.3033	DOWN	-1.02056	0.456326	0.991475	NO	NO
NM_141640.5	>Annotation	NM_141640	FBgn0043791	CG8147	SO0001217:protein_coding_gene	phurba tashi	phu	>Expression	1862	2.03	2.72	1.32	2.62	2.95	2.11	>Stat	2.02333	2.56	UP	1.26524	0.393528	0.969312	NO	NO
NM_135647.3	>Annotation	NM_135647	FBgn0032345	CG14921	SO0001217:protein_coding_gene	-	CG14921	>Expression	953	1.1	1.66	1.32	2.16	1.68	1.73	>Stat	1.36	1.85667	UP	1.3652	0.337732	0.930757	NO	NO
NM_080383.4	>Annotation	NM_080383	FBgn0024945	CG7067	SO0001217:protein_coding_gene	Nitrilase and fragile histidine triad fusion protein	NitFhit	>Expression	1527	12.8	13	12.64	15.41	12.05	12.82	>Stat	12.8133	13.4267	UP	1.04787	0.703526	0.991475	NO	NO
NM_001370022.1	>Annotation							>Expression	4187	0.64	0.58	0.63	0.6	0.7	0.63	>Stat	0.616667	0.643333	UP	1.04324	0.887202	0.996428	NO	NO
novel.7860.5	>Annotation							>Expression	1258	0	0.11	0.3	0.45	0.18	0	>Stat	0.136667	0.21	UP	1.53659	0.685092	0.991475	NO	NO
NM_142718.2	>Annotation	NM_142718	FBgn0038893	CG6353	SO0001217:protein_coding_gene	Archease	Archease	>Expression	1222	43.58	39.5	42.35	51.03	46.57	49.29	>Stat	41.81	48.9633	UP	1.17109	0.00068795	0.0171318	YES	NO
novel.5315.2	>Annotation							>Expression	8371	0.42	0.52	0.32	0.19	0.52	0.47	>Stat	0.42	0.393333	DOWN	-1.0678	0.791545	0.991475	NO	NO
NM_168907.3	>Annotation	NM_168907	FBgn0015239	CG7199	SO0001217:protein_coding_gene	Hormone-receptor-like in 78	Hr78	>Expression	2266	3.33	4.82	3.13	4.11	0.58	0	>Stat	3.76	1.56333	DOWN	-2.40512	0.454291	0.991475	NO	NO
NM_168902.3	>Annotation	NM_168902	FBgn0037081	CG6049	SO0001217:protein_coding_gene	barricade	barc	>Expression	2272	23.44	19.71	20.78	24.2	22.61	22.82	>Stat	21.31	23.21	UP	1.08916	0.117864	0.64428	NO	NO
NM_001103587.3	>Annotation	NM_001103587	FBgn0085203	CG34174	SO0001217:protein_coding_gene	-	CG34174	>Expression	720	17.99	16.27	22.71	20.95	17.39	22.23	>Stat	18.99	20.19	UP	1.06319	0.788567	0.991475	NO	NO
NM_001299991.1	>Annotation	NM_001299991	FBgn0035346	CG1146	SO0001217:protein_coding_gene	-	CG1146	>Expression	1882	6.22	5.7	8.87	6.35	6.49	7.86	>Stat	6.93	6.9	DOWN	-1.00435	0.93741	0.996428	NO	NO
NM_168949.2	>Annotation	NM_168949	FBgn0004179	CG6395	SO0001217:protein_coding_gene	Cysteine string protein	Csp	>Expression	1842	32.46	31.16	24.86	36.48	25.67	25.35	>Stat	29.4933	29.1667	DOWN	-1.0112	0.817172	0.991475	NO	NO
NM_136073.3	>Annotation	NM_136073	FBgn0032723	CG18397	SO0001217:protein_coding_gene	short spindle 3	ssp3	>Expression	6146	5.39	5.51	5.29	5.44	5.77	5.55	>Stat	5.39667	5.58667	UP	1.03521	0.691611	0.991475	NO	NO
novel.10759.10	>Annotation							>Expression	2244	0.2	0.28	0.22	0.2	0.23	0	>Stat	0.233333	0.143333	DOWN	-1.62791	0.480641	0.991475	NO	NO
NM_135305.4	>Annotation	NM_135305	FBgn0031948	CG7149	SO0001217:protein_coding_gene	-	CG7149	>Expression	2467	2.12	2.13	2.01	2.03	2.14	1.8	>Stat	2.08667	1.99	DOWN	-1.04858	0.653227	0.991475	NO	NO
NM_001043117.3	>Annotation	NM_001043117	FBgn0005640	CG10579	SO0001217:protein_coding_gene	Ecdysone-induced protein 63E	Eip63E	>Expression	2625	1.94	3.18	1.56	2.18	1.31	1.5	>Stat	2.22667	1.66333	DOWN	-1.33868	0.235843	0.847741	NO	NO
novel.1263.3	>Annotation							>Expression	2721	1.6	1	1.45	2.46	1.47	1.52	>Stat	1.35	1.81667	UP	1.34568	0.196383	0.795353	NO	NO
NM_136553.5	>Annotation	NM_136553	FBgn0033313	CG8639	SO0001217:protein_coding_gene	Calcium-independent receptor for alpha-latrotoxin	Cirl	>Expression	7571	0.17	0.5	0.27	0	0.53	0.16	>Stat	0.313333	0.23	DOWN	-1.36232	0.730625	0.991475	NO	NO
NM_165487.4	>Annotation	NM_165487	FBgn0027066	CG3265	SO0001217:protein_coding_gene	Eb1	Eb1	>Expression	1891	2.05	1.35	2.46	1.31	1.42	2.88	>Stat	1.95333	1.87	DOWN	-1.04456	0.880881	0.996428	NO	NO
novel.8913.1	>Annotation							>Expression	2467	1.05	1.09	1.12	1.23	1.34	1.33	>Stat	1.08667	1.3	UP	1.19632	0.37319	0.956376	NO	NO
novel.6378.15	>Annotation							>Expression	3654	0	0.88	0	0	0	0	>Stat	0.293333	0	DOWN	-INF	0.0814056	0.535767	NO	NO
NM_001298733.1	>Annotation	NM_001298733	FBgn0031777	CG9154	SO0001217:protein_coding_gene	-	CG9154	>Expression	787	3.49	10.42	8.97	6.08	9.02	8.38	>Stat	7.62667	7.82667	UP	1.02622	0.977564	0.996651	NO	NO
novel.133.7	>Annotation							>Expression	4347	1.14	1.67	0.93	1.23	0.32	1.35	>Stat	1.24667	0.966667	DOWN	-1.28966	0.48359	0.991475	NO	NO
NM_168546.3	>Annotation	NM_168546	FBgn0036365	CG10732	SO0001217:protein_coding_gene	combover	cmb	>Expression	5299	6.74	5.76	4.36	5.46	5.27	5.34	>Stat	5.62	5.35667	DOWN	-1.04916	0.606867	0.991475	NO	NO
NM_001382202.1	>Annotation							>Expression	3180	9.65	9.57	9.38	9.2	8.62	8.75	>Stat	9.53333	8.85667	DOWN	-1.0764	0.10059	0.59679	NO	NO
NM_170288.3	>Annotation	NM_170288	FBgn0051072	CG31072	SO0001217:protein_coding_gene	lysosomal enzyme receptor protein	Lerp	>Expression	3457	0.3	0.58	0	0.41	0.27	0.68	>Stat	0.293333	0.453333	UP	1.54545	0.647479	0.991475	NO	NO
NM_001300112.1	>Annotation	NM_001300112	FBgn0036239	CG5684	SO0001217:protein_coding_gene	Pop2	Pop2	>Expression	1750	3.15	2.59	3.32	3.88	3.13	3.35	>Stat	3.02	3.45333	UP	1.14349	0.386384	0.964797	NO	NO
NM_166519.2	>Annotation	NM_166519	FBgn0034709	CG3074	SO0001217:protein_coding_gene	Secreted Wg-interacting molecule	Swim	>Expression	1989	125.56	119.76	99.48	118.2	110.43	109.38	>Stat	114.933	112.67	DOWN	-1.02009	0.605629	0.991475	NO	NO
novel.2579.1	>Annotation							>Expression	247	143.87	115.56	120.33	0	94.96	30.01	>Stat	126.587	41.6567	DOWN	-3.03881	0.163701	0.737139	NO	NO
NM_079198.3	>Annotation	NM_079198	FBgn0041171	CG15010	SO0001217:protein_coding_gene	archipelago	ago	>Expression	5332	25.24	24.51	23.34	24.06	23.92	22.83	>Stat	24.3633	23.6033	DOWN	-1.0322	0.242964	0.852279	NO	NO
NM_001015384.3	>Annotation	NM_001015384	FBgn0039958	CG12567	SO0001217:protein_coding_gene	-	CG12567	>Expression	2144	27.72	26.12	36.44	29.01	31.81	33.91	>Stat	30.0933	31.5767	UP	1.04929	0.712988	0.991475	NO	NO
NM_001258536.2	>Annotation	NM_001258536	FBgn0023531	CG32809	SO0001217:protein_coding_gene	-	CG32809	>Expression	3799	0.85	1.1	0.49	0.83	0.95	0.83	>Stat	0.813333	0.87	UP	1.06967	0.857966	0.994678	NO	NO
NM_176559.3	>Annotation	NM_176559	FBgn0053096	CG33096	SO0001217:protein_coding_gene	-	CG33096	>Expression	1555	1.14	0.62	0.48	0.91	0.77	0.85	>Stat	0.746667	0.843333	UP	1.12946	0.779846	0.991475	NO	NO
novel.7572.2	>Annotation							>Expression	1533	1.38	2.14	0	1.97	1.8	0	>Stat	1.17333	1.25667	UP	1.07102	0.971736	0.996428	NO	NO
NM_001298636.1	>Annotation	NM_001298636	FBgn0260648	CG31938	SO0001217:protein_coding_gene	Ribosomal RNA processing 40	Rrp40	>Expression	1031	0.25	0.42	0	1.3	0.59	0.27	>Stat	0.223333	0.72	UP	3.22388	0.203878	0.806709	NO	NO
NM_137075.4	>Annotation	NM_137075	FBgn0033888	CG18568	SO0001217:protein_coding_gene	-	CG18568	>Expression	1234	0.08	0	0	0.62	0	0	>Stat	0.0266667	0.206667	UP	7.75	0.323813	0.922997	NO	NO
NM_001273972.2	>Annotation	NM_001273972	FBgn0033639	CG9003	SO0001217:protein_coding_gene	-	CG9003	>Expression	2885	1.4	1.11	0.99	1.32	0.46	0.6	>Stat	1.16667	0.793333	DOWN	-1.47059	0.218919	0.828519	NO	NO
NM_142683.3	>Annotation	NM_142683	FBgn0038854	CG7044	SO0001217:protein_coding_gene	-	CG7044	>Expression	3171	70.41	68.2	58.44	87.97	84.68	84.16	>Stat	65.6833	85.6033	UP	1.30327	4.53876e-06	0.000216635	YES	NO
NM_142019.3	>Annotation	NM_142019	FBgn0052473	CG32473	SO0001217:protein_coding_gene	-	CG32473	>Expression	3002	21.65	21.43	21.36	21.06	20.09	19.6	>Stat	21.48	20.25	DOWN	-1.06074	0.0575156	0.437456	NO	NO
novel.5005.2	>Annotation							>Expression	599	2.32	2.62	1.92	2.61	3.69	2.38	>Stat	2.28667	2.89333	UP	1.26531	0.51887	0.991475	NO	NO
NM_001273862.1	>Annotation							>Expression	5320	37.75	33.27	36.82	35.87	35.97	36.86	>Stat	35.9467	36.2333	UP	1.00797	0.981747	0.996862	NO	NO
novel.1234.12	>Annotation							>Expression	3417	0.33	1.18	0.78	1.21	0.18	0.85	>Stat	0.763333	0.746667	DOWN	-1.02232	0.908489	0.996428	NO	NO
novel.4849.12	>Annotation							>Expression	1018	3.98	7.57	8.37	7.06	6.13	3.98	>Stat	6.64	5.72333	DOWN	-1.16016	0.545815	0.991475	NO	NO
NM_001273892.1	>Annotation	NM_001273892	FBgn0033402	CG2078	SO0001217:protein_coding_gene	Myd88	Myd88	>Expression	3613	5.94	5.6	6.09	6.96	6.31	5.54	>Stat	5.87667	6.27	UP	1.06693	0.48077	0.991475	NO	NO
NM_166915.2	>Annotation	NM_166915	FBgn0023511	CG3810	SO0001217:protein_coding_gene	ER degradation enhancer, mannosidase alpha-like 1	Edem1	>Expression	4251	0.28	0.15	0.21	0.35	0.34	0.33	>Stat	0.213333	0.34	UP	1.59375	0.11329	0.631328	NO	NO
NM_001272760.1	>Annotation	NM_001272760	FBgn0030955	CG6891	SO0001217:protein_coding_gene	-	CG6891	>Expression	950	10.77	9.42	5.86	13.5	10.09	11.67	>Stat	8.68333	11.7533	UP	1.35355	0.117482	0.643396	NO	NO
NM_001043147.2	>Annotation	NM_001043147	FBgn0043025	CG32178	SO0001217:protein_coding_gene	Adenosine deaminase-related growth factor A2	Adgf-A2	>Expression	1800	0	0	0	0.74	0	0	>Stat	0	0.246667	UP	INF	0.16482	0.738013	NO	NO
novel.4152.1	>Annotation							>Expression	1466	1.11	1.54	1.98	1.87	1.91	2.91	>Stat	1.54333	2.23	UP	1.44492	0.205346	0.808353	NO	NO
NM_080121.4	>Annotation	NM_080121	FBgn0260399	CG7719	SO0001217:protein_coding_gene	greatwall	gwl	>Expression	3099	2.07	1.87	1.41	2.58	1.14	1.59	>Stat	1.78333	1.77	DOWN	-1.00753	0.915399	0.996428	NO	NO
NR_125251.1	>Annotation	NR_125251	FBgn0267211	CR45651	SO0002127:lncRNA_gene	long non-coding RNA:CR45651	lncRNA:CR45651	>Expression	1101	0.34	0.14	0.36	0.24	0.06	0.18	>Stat	0.28	0.16	DOWN	-1.75	0.441252	0.991475	NO	NO
NM_176475.1	>Annotation	NM_176475	FBgn0260745	CG3359	SO0001217:protein_coding_gene	midline fasciclin	mfas	>Expression	3163	0.55	0.77	1.11	0.31	0.19	0.51	>Stat	0.81	0.336667	DOWN	-2.40594	0.0188264	0.218811	NO	NO
novel.4645.1	>Annotation							>Expression	3388	12.45	11.38	10.04	10.93	10.48	10.59	>Stat	11.29	10.6667	DOWN	-1.05844	0.301181	0.901327	NO	NO
NM_001298261.1	>Annotation	NM_001298261	FBgn0030457	CG12096	SO0001217:protein_coding_gene	-	CG12096	>Expression	1830	21.99	21.02	23.1	23.71	21.86	23.2	>Stat	22.0367	22.9233	UP	1.04024	0.572503	0.991475	NO	NO
NM_132180.2	>Annotation	NM_132180	FBgn0029963	CG10920	SO0001217:protein_coding_gene	-	CG10920	>Expression	1764	0.31	0.6	0.72	0.52	0.56	0.42	>Stat	0.543333	0.5	DOWN	-1.08667	0.819664	0.991475	NO	NO
NM_135275.3	>Annotation	NM_135275	FBgn0031913	CG5958	SO0001217:protein_coding_gene	-	CG5958	>Expression	1174	38.12	33.31	28.98	40.04	34.61	33.8	>Stat	33.47	36.15	UP	1.08007	0.420602	0.980172	NO	NO
NM_167471.5	>Annotation	NM_167471	FBgn0003392	CG18102	SO0001217:protein_coding_gene	shibire	shi	>Expression	4180	9.84	7.14	8.02	4.39	8.44	11.06	>Stat	8.33333	7.96333	DOWN	-1.04646	0.834803	0.991475	NO	NO
NM_166482.2	>Annotation	NM_166482	FBgn0050404	CG30404	SO0001217:protein_coding_gene	Transport and Golgi organization 11	Tango11	>Expression	1682	0.61	0	0	0	1.53	0.67	>Stat	0.203333	0.733333	UP	3.60656	0.444909	0.991475	NO	NO
NM_132405.3	>Annotation	NM_132405	FBgn0030207	CG2887	SO0001217:protein_coding_gene	-	CG2887	>Expression	1234	0.1	0.16	0.1	0.15	0.11	0.25	>Stat	0.12	0.17	UP	1.41667	0.667088	0.991475	NO	NO
NM_001382050.1	>Annotation							>Expression	4725	0.18	0.16	0.25	0.23	0.21	0.21	>Stat	0.196667	0.216667	UP	1.10169	0.748321	0.991475	NO	NO
NM_001275366.1	>Annotation	NM_001275366	FBgn0037358	CG2185	SO0001217:protein_coding_gene	ethanol sensitive with low memory	elm	>Expression	1321	13.55	6.94	13.98	9.59	15.45	21.23	>Stat	11.49	15.4233	UP	1.34233	0.266121	0.874089	NO	NO
NM_001300488.1	>Annotation	NM_001300488	FBgn0038747	CG4755	SO0001217:protein_coding_gene	Rho GTPase activating protein at 92B	RhoGAP92B	>Expression	3558	4.56	2.97	4.81	3.51	2.9	3.21	>Stat	4.11333	3.20667	DOWN	-1.28274	0.0820075	0.537809	NO	NO
NM_001272988.1	>Annotation	NM_001272988	FBgn0262126	CG10882	SO0001217:protein_coding_gene	Secretory 24CD	Sec24CD	>Expression	4827	20.28	17.72	24.33	21.12	21.74	23.16	>Stat	20.7767	22.0067	UP	1.0592	0.535152	0.991475	NO	NO
NM_136093.3	>Annotation	NM_136093	FBgn0032748	CG10492	SO0001217:protein_coding_gene	-	CG10492	>Expression	4507	5.68	5.13	7.61	6.53	6.5	7.76	>Stat	6.14	6.93	UP	1.12866	0.341198	0.933448	NO	NO
NM_131941.4	>Annotation	NM_131941	FBgn0029713	CG11436	SO0001217:protein_coding_gene	-	CG11436	>Expression	1996	10.5	10.07	9.18	8.94	8.84	9.51	>Stat	9.91667	9.09667	DOWN	-1.09014	0.185946	0.77598	NO	NO
novel.2359.4	>Annotation							>Expression	9467	2.09	2.14	3.26	2.76	2.93	2.17	>Stat	2.49667	2.62	UP	1.0494	0.796886	0.991475	NO	NO
NM_132875.4	>Annotation	NM_132875	FBgn0030724	CG9212	SO0001217:protein_coding_gene	Nipsnap	Nipsnap	>Expression	1361	16.27	12.35	12.98	12.67	13.52	11.4	>Stat	13.8667	12.53	DOWN	-1.10668	0.267928	0.876306	NO	NO
novel.8348.1	>Annotation							>Expression	1164	1.24	1.49	2.43	1.41	1.94	1.95	>Stat	1.72	1.76667	UP	1.02713	0.978651	0.996651	NO	NO
NM_001259466.2	>Annotation	NM_001259466	FBgn0265487	CG33197	SO0001217:protein_coding_gene	muscleblind	mbl	>Expression	5023	2.69	3.35	3.39	2.3	3.49	1.91	>Stat	3.14333	2.56667	DOWN	-1.22468	0.249317	0.856757	NO	NO
NM_001274356.1	>Annotation	NM_001274356	FBgn0035270	CG13933	SO0001217:protein_coding_gene	-	CG13933	>Expression	3162	0	0	0	0	0.59	0.24	>Stat	0	0.276667	UP	INF	0.0152453	0.189659	NO	NO
NM_001299805.1	>Annotation	NM_001299805	FBgn0040091	CG4414	SO0001217:protein_coding_gene	UDP-glycosyltransferase family 317 member A1	Ugt317A1	>Expression	1864	5.98	2.82	6.36	5.18	5.57	6.72	>Stat	5.05333	5.82333	UP	1.15237	0.558744	0.991475	NO	NO
NM_143926.2	>Annotation	NM_143926	FBgn0040528	CG15864	SO0001217:protein_coding_gene	-	CG15864	>Expression	1542	1.72	1.64	1.71	1.49	1.28	1.59	>Stat	1.69	1.45333	DOWN	-1.16284	0.429072	0.986336	NO	NO
novel.5609.4	>Annotation							>Expression	1577	2.26	2.49	2.38	2.34	2.7	4.48	>Stat	2.37667	3.17333	UP	1.3352	0.25759	0.865774	NO	NO
NM_164707.3	>Annotation	NM_164707	FBgn0046704	CG11199	SO0001217:protein_coding_gene	Liprin-alpha	Liprin-alpha	>Expression	4814	0.77	2.64	2.4	2.15	0	0.82	>Stat	1.93667	0.99	DOWN	-1.95623	0.565746	0.991475	NO	NO
novel.1208.3	>Annotation							>Expression	5518	0.58	0.31	0.55	0.24	0.58	0.51	>Stat	0.48	0.443333	DOWN	-1.08271	0.805821	0.991475	NO	NO
novel.9557.1	>Annotation							>Expression	239	280.1	203.36	292.8	259.88	351.22	289.3	>Stat	258.753	300.133	UP	1.15992	0.776037	0.991475	NO	NO
NM_205954.5	>Annotation	NM_205954	FBgn0053300	CG33300	SO0001217:protein_coding_gene	Mucin 30E	Muc30E	>Expression	5253	0.65	0.73	1.31	0.74	0.63	0.85	>Stat	0.896667	0.74	DOWN	-1.21171	0.426191	0.984231	NO	NO
NM_001274128.2	>Annotation	NM_001274128	FBgn0034245	CG14482	SO0001217:protein_coding_gene	Ubiquinol-cytochrome c reductase 6.4 kDa subunit	UQCR-6.4	>Expression	561	28.04	26.23	24.28	33.04	32.3	31.91	>Stat	26.1833	32.4167	UP	1.23806	0.0404186	0.353762	NO	NO
NM_165648.3	>Annotation	NM_165648	FBgn0003612	CG8068	SO0001217:protein_coding_gene	Suppressor of variegation 2-10	Su(var)2-10	>Expression	2632	0.84	1.41	1.32	1.03	1.46	1.42	>Stat	1.19	1.30333	UP	1.09524	0.770107	0.991475	NO	NO
NM_001272425.1	>Annotation	NM_001272425	FBgn0030060	CG2004	SO0001217:protein_coding_gene	-	CG2004	>Expression	1640	7.9	5.55	5.42	6.67	6.52	6.82	>Stat	6.29	6.67	UP	1.06041	0.705303	0.991475	NO	NO
NM_001275334.1	>Annotation	NM_001275334	FBgn0010750	CG2503	SO0001217:protein_coding_gene	antimeros	atms	>Expression	2040	0.34	0.14	0.58	0	0.39	0.53	>Stat	0.353333	0.306667	DOWN	-1.15217	0.928617	0.996428	NO	NO
NM_079791.5	>Annotation	NM_079791	FBgn0000064	CG6058	SO0001217:protein_coding_gene	Aldolase 1	Ald1	>Expression	1747	0.15	0.01	0.82	1.22	0.86	0.19	>Stat	0.326667	0.756667	UP	2.31633	0.406545	0.974851	NO	NO
NM_001104485.1	>Annotation	NM_001104485	FBgn0085466	CG34437	SO0001217:protein_coding_gene	-	CG34437	>Expression	876	0.15	0.13	0	0.08	0	0.24	>Stat	0.0933333	0.106667	UP	1.14286	0.930844	0.996428	NO	NO
NM_165272.2	>Annotation	NM_165272	FBgn0051800	CG31800	SO0001217:protein_coding_gene	-	CG31800	>Expression	751	54.79	53.59	54.1	64.62	61.26	55.3	>Stat	54.16	60.3933	UP	1.11509	0.159671	0.730574	NO	NO
NM_132628.3	>Annotation	NM_132628	FBgn0030451	CG15717	SO0001217:protein_coding_gene	-	CG15717	>Expression	1156	40.41	37.84	44.35	43.08	39.69	43.58	>Stat	40.8667	42.1167	UP	1.03059	0.787965	0.991475	NO	NO
NM_167316.2	>Annotation	NM_167316	FBgn0030362	CG1803	SO0001217:protein_coding_gene	regucalcin	regucalcin	>Expression	1083	77.83	70.71	74.5	78.63	69.72	71.05	>Stat	74.3467	73.1333	DOWN	-1.01659	0.439991	0.991475	NO	NO
NM_140791.3	>Annotation	NM_140791	FBgn0259791	CG6897	SO0001217:protein_coding_gene	aurora borealis	bora	>Expression	2002	12.89	11.35	12.58	10.97	10.29	9.59	>Stat	12.2733	10.2833	DOWN	-1.19352	0.0046963	0.0804382	NO	NO
NM_078876.5	>Annotation	NM_078876	FBgn0000422	CG10697	SO0001217:protein_coding_gene	Dopa decarboxylase	Ddc	>Expression	2797	0.12	0.27	0.41	0.18	0.26	0.18	>Stat	0.266667	0.206667	DOWN	-1.29032	0.588484	0.991475	NO	NO
NM_166666.2	>Annotation	NM_166666	FBgn0034999	CG3394	SO0001217:protein_coding_gene	Fatty acid transport protein 3	Fatp3	>Expression	2308	0.24	0.21	0.28	0.34	0.18	0.43	>Stat	0.243333	0.316667	UP	1.30137	0.526652	0.991475	NO	NO
NM_001316431.1	>Annotation	NM_001316431	FBgn0050269	CG30269	SO0001217:protein_coding_gene	-	CG30269	>Expression	1234	0.65	0.56	0.45	0.87	0.53	0.64	>Stat	0.553333	0.68	UP	1.22892	0.658816	0.991475	NO	NO
NM_132549.3	>Annotation	NM_132549	FBgn0030364	CG15735	SO0001217:protein_coding_gene	LSM12 homolog a	Lsm12a	>Expression	1251	56.89	53.92	56.13	56.65	54.82	55.51	>Stat	55.6467	55.66	UP	1.00024	0.719369	0.991475	NO	NO
NM_142508.3	>Annotation	NM_142508	FBgn0038665	CG12269	SO0001217:protein_coding_gene	eucalyptus	euc	>Expression	462	0.53	0	0.79	0	0	0.27	>Stat	0.44	0.09	DOWN	-4.88889	0.402298	0.974666	NO	NO
NM_137450.2	>Annotation	NM_137450	FBgn0062440	CG17680	SO0001217:protein_coding_gene	Essential MCU regulator	EMRE	>Expression	701	64.55	58.24	64.38	69.67	61.91	64.51	>Stat	62.39	65.3633	UP	1.04766	0.652281	0.991475	NO	NO
novel.2117.1	>Annotation							>Expression	518	0	0	3.45	0	2.77	0	>Stat	1.15	0.923333	DOWN	-1.24549	0.905713	0.996428	NO	NO
NM_001273883.2	>Annotation	NM_001273883	FBgn0033337	CG8272	SO0001217:protein_coding_gene	-	CG8272	>Expression	2804	2.74	2.74	2.53	2.72	2.68	2.63	>Stat	2.67	2.67667	UP	1.0025	0.942792	0.996428	NO	NO
novel.538.1	>Annotation							>Expression	1659	0	0.1	0.07	0.08	0.34	0.39	>Stat	0.0566667	0.27	UP	4.76471	0.0616976	0.457982	NO	NO
novel.1906.4	>Annotation							>Expression	4220	54.7	48.56	49.26	53.37	53.91	49.41	>Stat	50.84	52.23	UP	1.02734	0.662382	0.991475	NO	NO
NM_001273129.1	>Annotation	NM_001273129	FBgn0031645	CG3036	SO0001217:protein_coding_gene	-	CG3036	>Expression	2300	1.66	0.88	0.29	0.16	0.34	0	>Stat	0.943333	0.166667	DOWN	-5.66	0.0351025	0.325013	NO	NO
NM_167254.4	>Annotation	NM_167254	FBgn0285926	CG1691	SO0001217:protein_coding_gene	IGF-II mRNA-binding protein	Imp	>Expression	2863	3.5	4.92	2.19	3.91	3.07	2.12	>Stat	3.53667	3.03333	DOWN	-1.16593	0.514489	0.991475	NO	NO
NM_079030.4	>Annotation	NM_079030	FBgn0265045	CG44162	SO0001217:protein_coding_gene	Stretchin-Mlck	Strn-Mlck	>Expression	3276	1.28	1.55	0.51	2.03	0.99	0.89	>Stat	1.11333	1.30333	UP	1.17066	0.720609	0.991475	NO	NO
NM_001144431.3	>Annotation	NM_001144431	FBgn0035793	CG7546	SO0001217:protein_coding_gene	-	CG7546	>Expression	4841	2.42	1.64	1.82	1.61	1.41	0.36	>Stat	1.96	1.12667	DOWN	-1.73964	0.11737	0.643055	NO	NO
NM_001274188.1	>Annotation	NM_001274188	FBgn0050389	CG30389	SO0001217:protein_coding_gene	-	CG30389	>Expression	4022	4.86	5.76	3.43	4.71	5.67	2.71	>Stat	4.68333	4.36333	DOWN	-1.07334	0.704171	0.991475	NO	NO
NM_080119.6	>Annotation	NM_080119	FBgn0004401	CG6143	SO0001217:protein_coding_gene	Protein on ecdysone puffs	Pep	>Expression	2792	12.26	10.99	13.85	9.53	10.8	7.79	>Stat	12.3667	9.37333	DOWN	-1.31935	0.00769089	0.116412	NO	NO
NM_078888.4	>Annotation	NM_078888	FBgn0032943	CG8666	SO0001217:protein_coding_gene	Tetraspanin 39D	Tsp39D	>Expression	2359	23.13	20.25	21.96	22.53	26.09	25.25	>Stat	21.78	24.6233	UP	1.13055	0.0809415	0.534639	NO	NO
NM_001260419.2	>Annotation	NM_001260419	FBgn0261618	CG42551	SO0001217:protein_coding_gene	La related protein	larp	>Expression	7919	9.08	8.22	7.24	8.09	5.91	6.96	>Stat	8.18	6.98667	DOWN	-1.1708	0.0608153	0.453549	NO	NO
NM_001382151.1	>Annotation							>Expression	1201	0	0.33	0.83	0	0.5	0	>Stat	0.386667	0.166667	DOWN	-2.32	0.660405	0.991475	NO	NO
NM_001273823.2	>Annotation	NM_001273823	FBgn0050156	CG30156	SO0001217:protein_coding_gene	-	CG30156	>Expression	1489	2.46	2.04	1.72	2.3	2.08	2.25	>Stat	2.07333	2.21	UP	1.06592	0.785551	0.991475	NO	NO
NM_137665.2	>Annotation	NM_137665	FBgn0034543	CG30152	SO0001217:protein_coding_gene	galla-1	galla-1	>Expression	954	53.91	53.11	43.08	59.09	57.22	55.2	>Stat	50.0333	57.17	UP	1.14264	0.0824648	0.539112	NO	NO
NM_206577.3	>Annotation	NM_206577	FBgn0000064	CG6058	SO0001217:protein_coding_gene	Aldolase 1	Ald1	>Expression	1618	2.2	1.65	1.51	2.36	1.89	3.98	>Stat	1.78667	2.74333	UP	1.53545	0.132746	0.679621	NO	NO
NM_001272172.1	>Annotation	NM_001272172	FBgn0016038	CG17828	SO0001217:protein_coding_gene	Vacuolar protein sorting 37A	Vsp37A	>Expression	1294	0.86	0.34	0.44	0.62	0.52	0.52	>Stat	0.546667	0.553333	UP	1.0122	0.999862	0.999932	NO	NO
NM_133039.5	>Annotation	NM_133039	FBgn0030893	CG7122	SO0001217:protein_coding_gene	Rho GTPase activating protein at 16F	RhoGAP16F	>Expression	2424	9.89	8.66	9.41	11.73	8.71	10.37	>Stat	9.32	10.27	UP	1.10193	0.319381	0.920246	NO	NO
NM_001316611.1	>Annotation	NM_001316611	FBgn0264426	CG43844	SO0001217:protein_coding_gene	-	CG43844	>Expression	572	0	0.53	0.31	0	0.17	0.12	>Stat	0.28	0.0966667	DOWN	-2.89655	0.367882	0.952968	NO	NO
NM_168314.3	>Annotation	NM_168314	FBgn0023479	CG4821	SO0001217:protein_coding_gene	Tequila	teq	>Expression	4602	17.57	19.37	21.65	22.36	17.93	19.18	>Stat	19.53	19.8233	UP	1.01502	0.976736	0.996651	NO	NO
NM_001299196.1	>Annotation	NM_001299196	FBgn0032955	CG2201	SO0001217:protein_coding_gene	-	CG2201	>Expression	2463	5.54	3.35	4.21	5.35	6.45	7.46	>Stat	4.36667	6.42	UP	1.47023	0.0194359	0.222668	NO	NO
NM_001300313.1	>Annotation	NM_001300313	FBgn0037646	CG11967	SO0001217:protein_coding_gene	Carbonic anhydrase beta	CAHbeta	>Expression	1142	0.88	1.3	1.43	1.78	1.34	1.85	>Stat	1.20333	1.65667	UP	1.37673	0.320818	0.920586	NO	NO
NM_139554.4	>Annotation	NM_139554	FBgn0027616	CG12076	SO0001217:protein_coding_gene	YTH domain containing 1	Ythdc1	>Expression	3452	15.74	14.38	13.62	15.69	14.93	14.61	>Stat	14.58	15.0767	UP	1.03406	0.654611	0.991475	NO	NO
NM_136119.4	>Annotation	NM_136119	FBgn0032779	CG16771	SO0001217:protein_coding_gene	Alkaline phosphatase 12	Alp12	>Expression	2455	4.76	3.21	4.79	4	4.28	3.68	>Stat	4.25333	3.98667	DOWN	-1.06689	0.617534	0.991475	NO	NO
NM_078588.4	>Annotation	NM_078588	FBgn0025463	CG4303	SO0001217:protein_coding_gene	Brahma associated protein 60kD	Bap60	>Expression	1936	61.1	58.33	60.77	59.26	54.69	55.86	>Stat	60.0667	56.6033	DOWN	-1.06119	0.0132758	0.171878	NO	NO
NM_140637.3	>Annotation	NM_140637	FBgn0036629	CG4573	SO0001217:protein_coding_gene	Glutamyl-tRNA synthetase, mitochondrial	GluRS-m	>Expression	1700	6.8	7.54	9.22	8.67	8.18	7.81	>Stat	7.85333	8.22	UP	1.04669	0.778409	0.991475	NO	NO
NM_135740.3	>Annotation	NM_135740	FBgn0032449	CG17036	SO0001217:protein_coding_gene	-	CG17036	>Expression	1663	0.6	0	0.44	0	0.71	0	>Stat	0.346667	0.236667	DOWN	-1.46479	0.847869	0.99312	NO	NO
NM_133031.2	>Annotation	NM_133031	FBgn0030884	CG6847	SO0001217:protein_coding_gene	-	CG6847	>Expression	4117	0.87	0.9	0.63	0.79	0.99	0.71	>Stat	0.8	0.83	UP	1.0375	0.892835	0.996428	NO	NO
NM_079374.4	>Annotation	NM_079374	FBgn0000115	CG6025	SO0001217:protein_coding_gene	ADP ribosylation factor-like 1	Arl1	>Expression	863	109.92	104.61	96.03	105.47	98.44	103.56	>Stat	103.52	102.49	DOWN	-1.01005	0.476804	0.991475	NO	NO
NM_001273699.1	>Annotation	NM_001273699	FBgn0042175	CG18858	SO0001217:protein_coding_gene	-	CG18858	>Expression	2029	4.51	3.82	5.21	3.65	4.42	4.9	>Stat	4.51333	4.32333	DOWN	-1.04395	0.739962	0.991475	NO	NO
NR_123742.1	>Annotation	NR_123742	FBgn0265633	CR44440	SO0002127:lncRNA_gene	long non-coding RNA:CR44440	lncRNA:CR44440	>Expression	1232	0.19	0.16	0.11	0.2	0.33	0.46	>Stat	0.153333	0.33	UP	2.15217	0.240978	0.850432	NO	NO
NM_168391.2	>Annotation	NM_168391	FBgn0263251	CG11989	SO0001217:protein_coding_gene	variable nurse cells	vnc	>Expression	1137	9.09	7.27	8.95	8.3	6.65	6.17	>Stat	8.43667	7.04	DOWN	-1.19839	0.146064	0.706115	NO	NO
novel.2145.1	>Annotation							>Expression	354	1.68	8.06	11.54	2.62	8.42	6.11	>Stat	7.09333	5.71667	DOWN	-1.24082	0.638827	0.991475	NO	NO
NM_168742.4	>Annotation	NM_168742	FBgn0004401	CG6143	SO0001217:protein_coding_gene	Protein on ecdysone puffs	Pep	>Expression	2446	15.31	20.05	17.23	18.56	13.26	10.75	>Stat	17.53	14.19	DOWN	-1.23538	0.123005	0.657817	NO	NO
novel.799.6	>Annotation							>Expression	9306	0.93	0	2.74	2.92	2.65	1.62	>Stat	1.22333	2.39667	UP	1.95913	0.611234	0.991475	NO	NO
NM_001260372.1	>Annotation	NM_001260372	FBgn0039300	CG10423	SO0001217:protein_coding_gene	Ribosomal protein S27	RpS27	>Expression	687	1991.01	1829.04	1802.61	2280.57	2058.86	2187.38	>Stat	1874.22	2175.6	UP	1.1608	1.06023e-10	1.60723e-08	YES	NO
NM_167974.2	>Annotation	NM_167974	FBgn0035392	CG1271	SO0001217:protein_coding_gene	-	CG1271	>Expression	1998	0.76	0.6	0.34	1.27	0.47	0.41	>Stat	0.566667	0.716667	UP	1.26471	0.647003	0.991475	NO	NO
NM_001274136.1	>Annotation	NM_001274136	FBgn0034299	CG5757	SO0001217:protein_coding_gene	-	CG5757	>Expression	992	6.1	7.19	6	8.62	6.03	9.22	>Stat	6.43	7.95667	UP	1.23743	0.263427	0.871067	NO	NO
NM_001297983.1	>Annotation	NM_001297983	FBgn0029819	CG3016	SO0001217:protein_coding_gene	Ubiquitin specific protease 30	Usp30	>Expression	2267	21.39	20.5	21.15	24.01	19.24	20.59	>Stat	21.0133	21.28	UP	1.01269	0.990044	0.998002	NO	NO
NM_140742.3	>Annotation	NM_140742	FBgn0036742	CG7497	SO0001217:protein_coding_gene	-	CG7497	>Expression	1696	0	0.22	0.25	0	0.22	0.24	>Stat	0.156667	0.153333	DOWN	-1.02174	0.979176	0.996651	NO	NO
NM_141431.2	>Annotation	NM_141431	FBgn0037465	CG1105	SO0001217:protein_coding_gene	-	CG1105	>Expression	1796	37.59	35.46	36.77	37.64	36.64	37.89	>Stat	36.6067	37.39	UP	1.0214	0.797778	0.991475	NO	NO
NM_001299305.1	>Annotation	NM_001299305	FBgn0265313	CG44286	SO0001217:protein_coding_gene	-	CG44286	>Expression	684	0.32	0.12	0.26	0	0.33	0.11	>Stat	0.233333	0.146667	DOWN	-1.59091	0.564372	0.991475	NO	NO
NM_134283.2	>Annotation	NM_134283	FBgn0004363	CG6647	SO0001217:protein_coding_gene	porin	porin	>Expression	1614	0.49	1.24	2.27	0.74	0.83	0.75	>Stat	1.33333	0.773333	DOWN	-1.72414	0.211635	0.817921	NO	NO
NM_001273043.1	>Annotation	NM_001273043	FBgn0024947	CG3059	SO0001217:protein_coding_gene	NTPase	NTPase	>Expression	2291	13.65	10.79	13.16	11.07	11.76	11.6	>Stat	12.5333	11.4767	DOWN	-1.09207	0.208649	0.813185	NO	NO
NM_001273490.1	>Annotation	NM_001273490	FBgn0259176	CG42281	SO0001217:protein_coding_gene	bunched	bun	>Expression	3490	16.81	12.58	19.34	14.04	17.44	17.03	>Stat	16.2433	16.17	DOWN	-1.00454	0.93351	0.996428	NO	NO
NM_132269.3	>Annotation	NM_132269	FBgn0030056	CG11284	SO0001217:protein_coding_gene	Carbonic anhydrase 3	CAH3	>Expression	2010	144.36	134.27	128.59	156.77	142.1	145.67	>Stat	135.74	148.18	UP	1.09165	0.0223671	0.245611	NO	NO
NM_001144527.1	>Annotation	NM_001144527	FBgn0053169	CG33169	SO0001217:protein_coding_gene	-	CG33169	>Expression	396	41.47	31.72	37.22	46.21	44.99	46.28	>Stat	36.8033	45.8267	UP	1.24518	0.253968	0.86056	NO	NO
NM_001275991.1	>Annotation	NM_001275991	FBgn0039205	CG13623	SO0001217:protein_coding_gene	-	CG13623	>Expression	563	84.61	89.96	75.3	122.77	111.9	120.77	>Stat	83.29	118.48	UP	1.4225	1.2822e-08	1.14036e-06	YES	NO
NM_132655.3	>Annotation	NM_132655	FBgn0030481	CG1662	SO0001217:protein_coding_gene	-	CG1662	>Expression	1282	0	1.92	0	0	0	0	>Stat	0.64	0	DOWN	-INF	0.113524	0.632131	NO	NO
NM_001103452.4	>Annotation	NM_001103452	FBgn0085478	CG34449	SO0001217:protein_coding_gene	Zinc finger DHHC-type containing 8	Zdhhc8	>Expression	2342	1.2	0.6	0.89	0	0.39	0.4	>Stat	0.896667	0.263333	DOWN	-3.40506	0.109908	0.623523	NO	NO
NM_176390.1	>Annotation	NM_176390	FBgn0053169	CG33169	SO0001217:protein_coding_gene	-	CG33169	>Expression	633	2.06	1.59	2.82	1.83	0.21	2.61	>Stat	2.15667	1.55	DOWN	-1.3914	0.586064	0.991475	NO	NO
novel.11449.15	>Annotation							>Expression	672	2.34	1.99	6.49	1.83	4.13	3.33	>Stat	3.60667	3.09667	DOWN	-1.16469	0.70498	0.991475	NO	NO
NM_001260379.2	>Annotation	NM_001260379	FBgn0262576	CG43116	SO0001217:protein_coding_gene	-	CG43116	>Expression	897	0	0.25	0.16	0.16	0.08	0.08	>Stat	0.136667	0.106667	DOWN	-1.28125	0.794359	0.991475	NO	NO
novel.4694.2	>Annotation							>Expression	5960	10.15	8.85	7.87	8.04	8.84	11.14	>Stat	8.95667	9.34	UP	1.0428	0.75826	0.991475	NO	NO
NM_136766.2	>Annotation	NM_136766	FBgn0033548	CG7637	SO0001217:protein_coding_gene	-	CG7637	>Expression	316	394.88	315.87	417.64	401.83	346.61	423.36	>Stat	376.13	390.6	UP	1.03847	0.719126	0.991475	NO	NO
NM_001316570.1	>Annotation	NM_001316570	FBgn0046874	CG33720	SO0001217:protein_coding_gene	PFTAIRE-interacting factor 1B	Pif1B	>Expression	7694	0.31	0.27	0.17	0.26	0.23	0.22	>Stat	0.25	0.236667	DOWN	-1.05634	0.726383	0.991475	NO	NO
NM_138031.3	>Annotation	NM_138031	FBgn0034964	CG3173	SO0001217:protein_coding_gene	Integrator 1	IntS1	>Expression	6401	18.43	17.93	15.99	16.67	16.45	15.1	>Stat	17.45	16.0733	DOWN	-1.08565	0.0846358	0.546147	NO	NO
NM_001298089.1	>Annotation	NM_001298089	FBgn0030038	CG1440	SO0001217:protein_coding_gene	-	CG1440	>Expression	2394	2.19	2.96	2.41	1.75	2.11	2.18	>Stat	2.52	2.01333	DOWN	-1.25166	0.169266	0.746805	NO	NO
NM_079008.4	>Annotation	NM_079008	FBgn0000662	CG6315	SO0001217:protein_coding_gene	female lethal d	fl(2)d	>Expression	2567	29.4	22.32	25.79	25.2	23.76	23.57	>Stat	25.8367	24.1767	DOWN	-1.06866	0.24143	0.850432	NO	NO
novel.7787.1	>Annotation							>Expression	1279	9248.84	7315.62	8317.7	8517.08	10540.2	9735.64	>Stat	8294.05	9597.64	UP	1.15717	0.137437	0.689063	NO	NO
NM_001259599.2	>Annotation	NM_001259599	FBgn0035106	CG7036	SO0001217:protein_coding_gene	rhinoceros	rno	>Expression	11632	7.15	5.43	3.4	3.92	4.79	5.87	>Stat	5.32667	4.86	DOWN	-1.09602	0.60306	0.991475	NO	NO
novel.9654.3	>Annotation							>Expression	1729	6.96	6.76	12.36	11.73	5.85	9.44	>Stat	8.69333	9.00667	UP	1.03604	0.936533	0.996428	NO	NO
NM_141726.3	>Annotation	NM_141726	FBgn0037794	CG6254	SO0001217:protein_coding_gene	-	CG6254	>Expression	2006	10.78	11.99	12.79	14.28	12.77	11.7	>Stat	11.8533	12.9167	UP	1.08971	0.408531	0.975772	NO	NO
NM_001299619.1	>Annotation	NM_001299619	FBgn0003545	CG12298	SO0001217:protein_coding_gene	subito	sub	>Expression	2123	14.85	15.21	16.33	14.33	12.32	13.02	>Stat	15.4633	13.2233	DOWN	-1.1694	0.00861427	0.126426	NO	NO
NM_137063.3	>Annotation	NM_137063	FBgn0033875	CG6357	SO0001217:protein_coding_gene	-	CG6357	>Expression	1441	3.01	2.45	2.78	2.43	3.03	3.04	>Stat	2.74667	2.83333	UP	1.03155	0.895469	0.996428	NO	NO
NM_001298357.1	>Annotation	NM_001298357	FBgn0030673	CG15601	SO0001217:protein_coding_gene	-	CG15601	>Expression	940	1.11	1.14	0.65	1.48	1.39	1.07	>Stat	0.966667	1.31333	UP	1.35862	0.412428	0.976483	NO	NO
NM_001274062.2	>Annotation	NM_001274062	FBgn0033996	CG11807	SO0001217:protein_coding_gene	-	CG11807	>Expression	1993	1.15	2.02	1.19	0.86	1.48	1.34	>Stat	1.45333	1.22667	DOWN	-1.18478	0.543606	0.991475	NO	NO
NM_138099.3	>Annotation	NM_138099	FBgn0035035	CG3570	SO0001217:protein_coding_gene	S-adenosylmethionine sensor upstream of TORC1	Samtor	>Expression	1099	24.36	21.44	22.41	23.17	20.87	22.05	>Stat	22.7367	22.03	DOWN	-1.03208	0.482196	0.991475	NO	NO
NM_168972.5	>Annotation	NM_168972	FBgn0010348	CG8385	SO0001217:protein_coding_gene	ADP ribosylation factor at 79F	Arf79F	>Expression	1456	31.89	19.51	29.99	26.79	27.44	29.46	>Stat	27.13	27.8967	UP	1.02826	0.874943	0.996428	NO	NO
NM_165544.2	>Annotation	NM_165544	FBgn0261385	CG2092	SO0001217:protein_coding_gene	scraps	scra	>Expression	4147	19.91	20.97	21.32	19.99	16.66	14.93	>Stat	20.7333	17.1933	DOWN	-1.20589	0.00745501	0.113865	NO	NO
NM_001274295.1	>Annotation	NM_001274295	FBgn0035164	CG13901	SO0001217:protein_coding_gene	-	CG13901	>Expression	919	0.5	0.23	0	0	0.89	0.53	>Stat	0.243333	0.473333	UP	1.94521	0.51341	0.991475	NO	NO
novel.14.10	>Annotation							>Expression	2651	12.5	9.21	6.69	0.02	12.7	9.75	>Stat	9.46667	7.49	DOWN	-1.26391	0.83838	0.991475	NO	NO
NM_142719.2	>Annotation	NM_142719	FBgn0038894	CG15497	SO0001217:protein_coding_gene	-	CG15497	>Expression	1217	0.25	0.41	0.53	0.73	0.44	0.47	>Stat	0.396667	0.546667	UP	1.37815	0.538926	0.991475	NO	NO
novel.3405.24	>Annotation							>Expression	2249	12.43	9.08	8.09	6.38	8.06	10.54	>Stat	9.86667	8.32667	DOWN	-1.18495	0.307754	0.908845	NO	NO
novel.6881.1	>Annotation							>Expression	1453	15.9	18.17	12.95	15.71	12.57	15.01	>Stat	15.6733	14.43	DOWN	-1.08616	0.394823	0.970146	NO	NO
NM_141677.3	>Annotation	NM_141677	FBgn0037737	CG8383	SO0001217:protein_coding_gene	Pinin	Pnn	>Expression	1202	24.07	24.16	24.71	22.06	18.31	21.93	>Stat	24.3133	20.7667	DOWN	-1.17079	0.0162794	0.198471	NO	NO
NM_142842.3	>Annotation	NM_142842	FBgn0039025	CG7023	SO0001217:protein_coding_gene	Ubiquitin-specific protease 12/46	Usp12-46	>Expression	2208	7.38	7.57	8.18	7.2	8.83	7.72	>Stat	7.71	7.91667	UP	1.02681	0.865594	0.996428	NO	NO
NM_001275677.1	>Annotation	NM_001275677	FBgn0264775	CG44013	SO0001217:protein_coding_gene	-	CG44013	>Expression	940	8.43	8.54	6.34	5.21	6.92	9.51	>Stat	7.77	7.21333	DOWN	-1.07717	0.679082	0.991475	NO	NO
NM_139547.2	>Annotation	NM_139547	FBgn0035435	CG12077	SO0001217:protein_coding_gene	Phosphatidylinositol glycan anchor biosynthesis class C	PIG-C	>Expression	1103	3.67	3.64	4.29	4.63	3.63	4.77	>Stat	3.86667	4.34333	UP	1.12328	0.552196	0.991475	NO	NO
NM_001104382.2	>Annotation	NM_001104382	FBgn0038860	CG10825	SO0001217:protein_coding_gene	Interacts with the C terminus of ELL 2	Ice2	>Expression	2350	0.67	0.52	0.14	0.79	0.65	0.51	>Stat	0.443333	0.65	UP	1.46617	0.415512	0.977114	NO	NO
NM_136090.3	>Annotation	NM_136090	FBgn0032744	CG15173	SO0001217:protein_coding_gene	Tetratricopeptide repeat domain 19	Ttc19	>Expression	1440	15.78	15.33	16.41	21.48	19.71	22.09	>Stat	15.84	21.0933	UP	1.33165	1.82377e-05	0.000745065	YES	NO
NM_170228.3	>Annotation	NM_170228	FBgn0039338	CG4548	SO0001217:protein_coding_gene	XNP	XNP	>Expression	4493	17.7	16.16	14.87	13.61	13.94	13.95	>Stat	16.2433	13.8333	DOWN	-1.17422	0.00196906	0.0405974	YES	NO
NR_125032.1	>Annotation	NR_125032	FBgn0266981	CR45432	SO0002127:lncRNA_gene	long non-coding RNA:CR45432	lncRNA:CR45432	>Expression	683	0.46	0.48	0	0.27	0.16	0	>Stat	0.313333	0.143333	DOWN	-2.18605	0.478953	0.991475	NO	NO
NM_001272615.2	>Annotation	NM_001272615	FBgn0002873	CG12047	SO0001217:protein_coding_gene	mushroom body defect	mud	>Expression	6223	2.59	1.53	1.97	1.21	1.8	0.73	>Stat	2.03	1.24667	DOWN	-1.62834	0.0541986	0.422883	NO	NO
NM_165518.3	>Annotation	NM_165518	FBgn0033166	CG11166	SO0001217:protein_coding_gene	ELL-associated factor	Eaf	>Expression	3095	3.29	5.03	2.15	1.47	1.83	2.22	>Stat	3.49	1.84	DOWN	-1.89674	0.0128154	0.168197	NO	NO
NM_057511.4	>Annotation	NM_057511	FBgn0004647	CG3936	SO0001217:protein_coding_gene	Notch	N	>Expression	10150	4.42	3.56	8.8	4.62	5.74	6.56	>Stat	5.59333	5.64	UP	1.00834	0.978955	0.996651	NO	NO
NM_132514.3	>Annotation	NM_132514	FBgn0030329	CG1837	SO0001217:protein_coding_gene	pretaporter	prtp	>Expression	1763	120.27	114.01	111.77	116.08	109.3	108.2	>Stat	115.35	111.193	DOWN	-1.03738	0.0545821	0.424646	NO	NO
novel.7004.6	>Annotation							>Expression	2103	0.62	0.33	0	0.19	0.76	0.89	>Stat	0.316667	0.613333	UP	1.93684	0.452067	0.991475	NO	NO
NM_176203.3	>Annotation	NM_176203	FBgn0034137	CG4945	SO0001217:protein_coding_gene	-	CG4945	>Expression	2622	0.35	0	0.2	0.08	0	0.21	>Stat	0.183333	0.0966667	DOWN	-1.89655	0.605906	0.991475	NO	NO
NM_140591.4	>Annotation	NM_140591	FBgn0036580	CG13072	SO0001217:protein_coding_gene	Programmed Cell Death 5	PDCD-5	>Expression	650	79.19	76.39	78.24	81.61	78.95	82.03	>Stat	77.94	80.8633	UP	1.03751	0.759246	0.991475	NO	NO
NM_001382167.1	>Annotation							>Expression	4147	0.56	14.15	0.28	0.53	0.29	0.54	>Stat	4.99667	0.453333	DOWN	-11.0221	0.016942	0.203859	NO	NO
NM_141255.3	>Annotation	NM_141255	FBgn0037293	CG12007	SO0001217:protein_coding_gene	Rab geranylgeranyltransferase subunit alpha	RabGGTa	>Expression	1853	47.8	47.03	45.59	60.83	54.94	56.46	>Stat	46.8067	57.41	UP	1.22653	5.15193e-08	3.7547e-06	YES	NO
NM_168062.3	>Annotation	NM_168062	FBgn0264693	CG14998	SO0001217:protein_coding_gene	ensconsin	ens	>Expression	4443	19.52	22.39	17.43	20.1	20.48	13.56	>Stat	19.78	18.0467	DOWN	-1.09605	0.39803	0.972506	NO	NO
NM_001260365.1	>Annotation	NM_001260365	FBgn0262962	CG43273	SO0001217:protein_coding_gene	-	CG43273	>Expression	619	3.73	5.43	6.49	4.98	4.36	4.25	>Stat	5.21667	4.53	DOWN	-1.15158	0.528634	0.991475	NO	NO
NM_143495.3	>Annotation	NM_143495	FBgn0039726	CG7883	SO0001217:protein_coding_gene	eukaryotic translation initiation factor 2B subunit alpha	eIF2Balpha	>Expression	1005	36.75	36.47	34.84	49.71	44.21	47.49	>Stat	36.02	47.1367	UP	1.30862	7.66945e-07	4.32357e-05	YES	NO
NM_001299181.1	>Annotation	NM_001299181	FBgn0051673	CG31673	SO0001217:protein_coding_gene	-	CG31673	>Expression	1221	3.62	4.14	4.81	4.73	6.01	3.52	>Stat	4.19	4.75333	UP	1.13445	0.608894	0.991475	NO	NO
novel.4204.1	>Annotation							>Expression	1227	11.78	12.07	13.77	12.58	9.23	10.33	>Stat	12.54	10.7133	DOWN	-1.1705	0.132743	0.679621	NO	NO
NM_001275338.2	>Annotation	NM_001275338	FBgn0026417	CG2525	SO0001217:protein_coding_gene	Hus1-like	Hus1-like	>Expression	1169	0.14	0.23	0	0	0.69	0.43	>Stat	0.123333	0.373333	UP	3.02703	0.383497	0.962023	NO	NO
novel.7930.16	>Annotation							>Expression	2037	0	0	0	0	0.27	0.48	>Stat	0	0.25	UP	INF	0.0461119	0.381663	NO	NO
novel.10540.1	>Annotation							>Expression	647	3.79	3.15	1.79	2.36	2.88	2.77	>Stat	2.91	2.67	DOWN	-1.08989	0.764863	0.991475	NO	NO
NM_001258997.2	>Annotation	NM_001258997	FBgn0031882	CG9100	SO0001217:protein_coding_gene	Rab30	Rab30	>Expression	1305	0.33	0.45	0.34	0.68	0.2	0.24	>Stat	0.373333	0.373333	EQ	1	0.953789	0.996428	NO	NO
NM_001202084.2	>Annotation	NM_001202084	FBgn0035112	CG13877	SO0001217:protein_coding_gene	-	CG13877	>Expression	416	0	0	0	0	1.21	0.47	>Stat	0	0.56	UP	INF	0.402357	0.974666	NO	NO
NM_001297832.1	>Annotation							>Expression	3915	0.75	0.88	1.01	1.01	0.68	1.25	>Stat	0.88	0.98	UP	1.11364	0.678642	0.991475	NO	NO
NM_079070.4	>Annotation	NM_079070	FBgn0266711	CG9291	SO0001217:protein_coding_gene	Elongin C	EloC	>Expression	654	58.08	55.15	42.11	61.98	53.23	62.78	>Stat	51.78	59.33	UP	1.14581	0.165624	0.739499	NO	NO
NM_001298008.1	>Annotation	NM_001298008	FBgn0086558	CG32744	SO0001217:protein_coding_gene	Ubiquitin-5E	Ubi-p5E	>Expression	2390	1.42	1.98	1.14	1.58	1.6	1.5	>Stat	1.51333	1.56	UP	1.03084	0.993727	0.998514	NO	NO
NM_057786.5	>Annotation	NM_057786	FBgn0015288	CG7434	SO0001217:protein_coding_gene	Ribosomal protein L22	RpL22	>Expression	1100	782.96	688.4	660.5	896.64	749.39	901.07	>Stat	710.62	849.033	UP	1.19478	0.00270183	0.0524576	NO	NO
NM_165536.3	>Annotation	NM_165536	FBgn0261397	CG2146	SO0001217:protein_coding_gene	dilute class unconventional myosin	didum	>Expression	5992	0.28	0.37	0.11	0.1	0.09	0	>Stat	0.253333	0.0633333	DOWN	-4	0.0759804	0.515989	NO	NO
NM_167649.2	>Annotation	NM_167649	FBgn0052533	CG32533	SO0001217:protein_coding_gene	-	CG32533	>Expression	3600	0.5	2.91	1.7	0.53	1.14	1.05	>Stat	1.70333	0.906667	DOWN	-1.87868	0.164405	0.738013	NO	NO
NM_168845.2	>Annotation	NM_168845	FBgn0036974	CG5605	SO0001217:protein_coding_gene	eukaryotic translation release factor 1	eRF1	>Expression	1801	63.81	48.76	51.79	49.4	48.58	49.53	>Stat	54.7867	49.17	DOWN	-1.11423	0.066143	0.475453	NO	NO
NM_001275543.1	>Annotation	NM_001275543	FBgn0037873	CG6666	SO0001217:protein_coding_gene	Succinate dehydrogenase, subunit C	SdhC	>Expression	906	2.63	2.5	5.05	2.57	1.91	4.11	>Stat	3.39333	2.86333	DOWN	-1.1851	0.610832	0.991475	NO	NO
NM_079127.3	>Annotation	NM_079127	FBgn0035047	CG3691	SO0001217:protein_coding_gene	Painting of fourth	Pof	>Expression	1959	1.7	1.02	1.67	1.44	1.48	1.43	>Stat	1.46333	1.45	DOWN	-1.0092	0.921806	0.996428	NO	NO
NM_001104422.3	>Annotation	NM_001104422	FBgn0016754	CG13598	SO0001217:protein_coding_gene	six-banded	sba	>Expression	6427	1	1.24	1.41	1.2	1.19	1.4	>Stat	1.21667	1.26333	UP	1.03836	0.868575	0.996428	NO	NO
novel.45.1	>Annotation							>Expression	2087	2.13	2.68	3.28	2.27	2.76	1.18	>Stat	2.69667	2.07	DOWN	-1.30274	0.30599	0.906869	NO	NO
novel.11324.1	>Annotation							>Expression	328	0	0	0	0	0	1.86	>Stat	0	0.62	UP	INF	0.625903	0.991475	NO	NO
NM_001169813.2	>Annotation	NM_001169813	FBgn0260770	CG42568	SO0001217:protein_coding_gene	-	CG42568	>Expression	1468	2.45	2.5	2.43	3.76	2.37	3	>Stat	2.46	3.04333	UP	1.23713	0.297354	0.899687	NO	NO
NM_175980.2	>Annotation	NM_175980	FBgn0031961	CG7102	SO0001217:protein_coding_gene	-	CG7102	>Expression	2075	0.46	0.43	0	0.52	0.52	0.34	>Stat	0.296667	0.46	UP	1.55056	0.617072	0.991475	NO	NO
NM_001298330.1	>Annotation	NM_001298330	FBgn0030605	CG5548	SO0001217:protein_coding_gene	NADH dehydrogenase (ubiquinone) B18 subunit	ND-B18	>Expression	943	3.7	3.72	5.47	4.99	3.73	3.29	>Stat	4.29667	4.00333	DOWN	-1.07327	0.709208	0.991475	NO	NO
novel.1234.4	>Annotation							>Expression	1838	91.61	95.28	87.98	118.66	108.43	97.42	>Stat	91.6233	108.17	UP	1.18059	0.00681952	0.106837	NO	NO
NM_167976.3	>Annotation	NM_167976	FBgn0035397	CG11486	SO0001217:protein_coding_gene	Poly(A) specific ribonuclease subunit PAN3	PAN3	>Expression	4892	1.62	0.57	0.27	0.52	0.88	1.02	>Stat	0.82	0.806667	DOWN	-1.01653	0.974631	0.996595	NO	NO
novel.2053.1	>Annotation							>Expression	1305	0	0.9	2.11	1.82	2.32	1.27	>Stat	1.00333	1.80333	UP	1.79734	0.528853	0.991475	NO	NO
NM_079417.3	>Annotation	NM_079417	FBgn0040322	CG4144	SO0001217:protein_coding_gene	Gram-negative bacteria binding protein 2	GNBP2	>Expression	1501	36.08	33.75	35.29	40.22	42.62	40.48	>Stat	35.04	41.1067	UP	1.17314	0.00148806	0.0324315	YES	NO
NM_166700.3	>Annotation	NM_166700	FBgn0022343	CG3760	SO0001217:protein_coding_gene	-	CG3760	>Expression	1060	49.94	41.34	51.13	51.99	39.76	46.57	>Stat	47.47	46.1067	DOWN	-1.02957	0.604272	0.991475	NO	NO
NM_001260422.1	>Annotation	NM_001260422	FBgn0039594	CG9990	SO0001217:protein_coding_gene	snustorr	snu	>Expression	3555	0.11	0.09	0.2	0.07	0.13	0	>Stat	0.133333	0.0666667	DOWN	-2	0.377419	0.958396	NO	NO
NM_001038878.2	>Annotation	NM_001038878	FBgn0003900	CG2956	SO0001217:protein_coding_gene	twist	twi	>Expression	1883	46.84	49.22	49.97	46.25	41.15	41.57	>Stat	48.6767	42.99	DOWN	-1.13228	0.00397115	0.0704826	NO	NO
NM_140499.3	>Annotation	NM_140499	FBgn0036487	CG6876	SO0001217:protein_coding_gene	Pre-mRNA processing factor 31	Prp31	>Expression	1862	43.86	42.39	38.64	49.27	43.92	46.62	>Stat	41.63	46.6033	UP	1.11947	0.0321922	0.309162	NO	NO
NM_001298522.1	>Annotation	NM_001298522	FBgn0031049	CG14214	SO0001217:protein_coding_gene	Sec61 gamma subunit	Sec61gamma	>Expression	537	0	0	0	0.86	0	0	>Stat	0	0.286667	UP	INF	0.46205	0.991475	NO	NO
NM_169859.3	>Annotation	NM_169859	FBgn0038704	CG5316	SO0001217:protein_coding_gene	-	CG5316	>Expression	2610	0.37	0.57	0.52	0.62	0.52	0.7	>Stat	0.486667	0.613333	UP	1.26027	0.44412	0.991475	NO	NO
NM_001275546.1	>Annotation	NM_001275546	FBgn0051363	CG31363	SO0001217:protein_coding_gene	Jupiter	Jupiter	>Expression	1259	2.16	2.66	3.86	2.46	2.33	1.89	>Stat	2.89333	2.22667	DOWN	-1.2994	0.280883	0.889499	NO	NO
novel.3813.3	>Annotation							>Expression	2385	4.41	4.82	4.36	5.17	2.89	3.48	>Stat	4.53	3.84667	DOWN	-1.17764	0.28431	0.892621	NO	NO
NM_136251.4	>Annotation	NM_136251	FBgn0032925	CG9246	SO0001217:protein_coding_gene	-	CG9246	>Expression	2391	50.97	48.09	55.87	51.67	43.88	48.18	>Stat	51.6433	47.91	DOWN	-1.07792	0.101278	0.599138	NO	NO
NM_001042872.3	>Annotation	NM_001042872	FBgn0260451	CG14042	SO0001217:protein_coding_gene	-	CG14042	>Expression	3042	0.12	0.13	0.22	0.16	0.13	0.21	>Stat	0.156667	0.166667	UP	1.06383	0.866674	0.996428	NO	NO
NM_134491.4	>Annotation	NM_134491	FBgn0031047	CG14213	SO0001217:protein_coding_gene	Required for cell differentiation 1	Rcd-1	>Expression	1544	5.34	5.97	4	7.07	4.46	6.55	>Stat	5.10333	6.02667	UP	1.18093	0.422729	0.981762	NO	NO
NM_135882.4	>Annotation	NM_135882	FBgn0028886	CG15279	SO0001217:protein_coding_gene	-	CG15279	>Expression	2110	0.44	0.61	0.48	0.52	0.7	0.9	>Stat	0.51	0.706667	UP	1.38562	0.352822	0.941317	NO	NO
NM_001031983.3	>Annotation	NM_001031983	FBgn0042182	CG18749	SO0001217:protein_coding_gene	-	CG18749	>Expression	3404	0.6	1.02	0.34	0.73	1.28	0.7	>Stat	0.653333	0.903333	UP	1.38265	0.439827	0.991475	NO	NO
NM_139574.4	>Annotation	NM_139574	FBgn0052262	CG32262	SO0001217:protein_coding_gene	-	CG32262	>Expression	1051	10.82	10.42	10.87	12.46	9.8	10.24	>Stat	10.7033	10.8333	UP	1.01215	0.975553	0.996607	NO	NO
NM_001170270.2	>Annotation	NM_001170270	FBgn0039381	CG17370	SO0001217:protein_coding_gene	Signal peptide peptidase-like	SppL	>Expression	2422	4.19	6.21	4.46	3.39	2.95	3.19	>Stat	4.95333	3.17667	DOWN	-1.55929	0.00400098	0.0708596	NO	NO
NM_001259764.1	>Annotation	NM_001259764	FBgn0035976	CG4432	SO0001217:protein_coding_gene	Peptidoglycan recognition protein LC	PGRP-LC	>Expression	1935	0	0.35	0.4	0.48	1.18	0.41	>Stat	0.25	0.69	UP	2.76	0.203757	0.806625	NO	NO
NM_164776.4	>Annotation	NM_164776	FBgn0031968	CG7231	SO0001217:protein_coding_gene	-	CG7231	>Expression	1677	0.32	0.43	0.24	0.6	0.35	0.26	>Stat	0.33	0.403333	UP	1.22222	0.676778	0.991475	NO	NO
NM_138202.4	>Annotation	NM_138202	FBgn0035149	CG17183	SO0001217:protein_coding_gene	Mediator complex subunit 30	MED30	>Expression	1103	60.87	52.55	51.89	61.23	58.75	57.16	>Stat	55.1033	59.0467	UP	1.07156	0.22897	0.840146	NO	NO
NM_001169618.2	>Annotation	NM_001169618	FBgn0267792	CG8643	SO0001217:protein_coding_gene	regular	rgr	>Expression	4244	3.53	4.01	5.34	4.45	5.39	4.66	>Stat	4.29333	4.83333	UP	1.12578	0.418524	0.978907	NO	NO
NM_001144244.3	>Annotation	NM_001144244	FBgn0034420	CG10737	SO0001217:protein_coding_gene	-	CG10737	>Expression	3430	36.7	34.89	32.19	37.92	37.93	36.57	>Stat	34.5933	37.4733	UP	1.08325	0.11714	0.642655	NO	NO
NM_001260414.2	>Annotation	NM_001260414	FBgn0027579	CG5508	SO0001217:protein_coding_gene	minotaur	mino	>Expression	3176	3.49	4.67	4.41	4.32	4.78	5.7	>Stat	4.19	4.93333	UP	1.17741	0.284327	0.892621	NO	NO
novel.1836.5	>Annotation							>Expression	1933	4.62	1.22	2.8	0	4.45	3.25	>Stat	2.88	2.56667	DOWN	-1.12208	0.936914	0.996428	NO	NO
NM_078672.5	>Annotation	NM_078672	FBgn0021765	CG7113	SO0001217:protein_coding_gene	scully	scu	>Expression	1034	120.03	114.17	111.74	121.05	111.78	117.77	>Stat	115.313	116.867	UP	1.01347	0.948228	0.996428	NO	NO
NM_130671.3	>Annotation	NM_130671	FBgn0250874	CG2713	SO0001217:protein_coding_gene	tiny tim 50	ttm50	>Expression	1728	59.22	58.65	55.19	56.26	52.73	52.21	>Stat	57.6867	53.7333	DOWN	-1.07357	0.0227649	0.248169	NO	NO
NM_001169586.1	>Annotation	NM_001169586	FBgn0259978	CG8390	SO0001217:protein_coding_gene	vulcan	vlc	>Expression	2541	2.58	1.17	2.22	2.33	2.12	1.72	>Stat	1.99	2.05667	UP	1.0335	0.907174	0.996428	NO	NO
NM_166805.4	>Annotation	NM_166805	FBgn0025741	CG11081	SO0001217:protein_coding_gene	Plexin A	PlexA	>Expression	5200	0.96	2.49	1.52	3.48	1.9	1.88	>Stat	1.65667	2.42	UP	1.46076	0.238652	0.850005	NO	NO
NM_167473.2	>Annotation	NM_167473	FBgn0010315	CG9096	SO0001217:protein_coding_gene	Cyclin D	CycD	>Expression	2453	20.2	19.49	19.21	18.49	16.09	19.59	>Stat	19.6333	18.0567	DOWN	-1.08732	0.119241	0.647973	NO	NO
NM_001272977.1	>Annotation	NM_001272977	FBgn0031391	CG11723	SO0001217:protein_coding_gene	-	CG11723	>Expression	1907	0.69	0.96	0.52	0.98	0.52	0.48	>Stat	0.723333	0.66	DOWN	-1.09596	0.761916	0.991475	NO	NO
NM_142494.3	>Annotation	NM_142494	FBgn0038649	CG7718	SO0001217:protein_coding_gene	Phosphatidylglycerophosphate synthase 1	PGS1	>Expression	1921	22.15	19.84	22.71	20.66	19.88	20.69	>Stat	21.5667	20.41	DOWN	-1.05667	0.208707	0.813301	NO	NO
NM_001043151.2	>Annotation	NM_001043151	FBgn0083952	CG34116	SO0001217:protein_coding_gene	-	CG34116	>Expression	796	4.77	5.81	5.93	6.47	5.33	4.14	>Stat	5.50333	5.31333	DOWN	-1.03576	0.785031	0.991475	NO	NO
NM_001274034.2	>Annotation	NM_001274034	FBgn0033897	CG8233	SO0001217:protein_coding_gene	Reduction in Cnn dots 1	Rcd1	>Expression	3864	0	0.16	0.33	0.02	0.26	0	>Stat	0.163333	0.0933333	DOWN	-1.75	0.680454	0.991475	NO	NO
novel.4293.2	>Annotation							>Expression	6944	2.13	2.14	1.14	2.29	2.37	2.23	>Stat	1.80333	2.29667	UP	1.27357	0.220945	0.83157	NO	NO
NM_164815.5	>Annotation	NM_164815	FBgn0032036	CG13384	SO0001217:protein_coding_gene	-	CG13384	>Expression	2635	2.57	3.19	2.87	1.96	2.57	1.66	>Stat	2.87667	2.06333	DOWN	-1.39418	0.0467258	0.38419	NO	NO
NM_001259362.1	>Annotation	NM_001259362	FBgn0013765	CG4832	SO0001217:protein_coding_gene	centrosomin	cnn	>Expression	1769	0.17	0.06	0.31	0.1	0.59	0.22	>Stat	0.18	0.303333	UP	1.68519	0.441263	0.991475	NO	NO
NM_167144.4	>Annotation	NM_167144	FBgn0004656	CG2252	SO0001217:protein_coding_gene	female sterile (1) homeotic	fs(1)h	>Expression	9146	5.57	3.9	3.79	3.92	3.97	4.18	>Stat	4.42	4.02333	DOWN	-1.09859	0.353752	0.941479	NO	NO
NM_166229.3	>Annotation	NM_166229	FBgn0028953	CG14478	SO0001217:protein_coding_gene	-	CG14478	>Expression	3797	29.03	27.55	30.79	28.51	28.8	27.97	>Stat	29.1233	28.4267	DOWN	-1.02451	0.362028	0.949342	NO	NO
NM_132536.2	>Annotation	NM_132536	FBgn0030351	CG1840	SO0001217:protein_coding_gene	-	CG1840	>Expression	719	19.34	18.32	21.74	17.31	18.59	21.5	>Stat	19.8	19.1333	DOWN	-1.03484	0.681131	0.991475	NO	NO
NM_167515.2	>Annotation	NM_167515	FBgn0030745	CG4239	SO0001217:protein_coding_gene	-	CG4239	>Expression	2028	2.6	2.34	2.34	2.78	3.5	2.5	>Stat	2.42667	2.92667	UP	1.20604	0.265166	0.873209	NO	NO
NM_058059.4	>Annotation	NM_058059	FBgn0026136	CG8914	SO0001217:protein_coding_gene	Casein kinase II beta2 subunit	CkIIbeta2	>Expression	912	0.22	0.12	0	0.31	0.16	0.23	>Stat	0.113333	0.233333	UP	2.05882	0.461205	0.991475	NO	NO
NM_001273764.1	>Annotation	NM_001273764	FBgn0040010	CG17493	SO0001217:protein_coding_gene	-	CG17493	>Expression	5997	2.83	2.37	3.17	2.68	2.53	2.42	>Stat	2.79	2.54333	DOWN	-1.09699	0.283356	0.89183	NO	NO
NM_078769.3	>Annotation	NM_078769	FBgn0000392	CG11181	SO0001217:protein_coding_gene	cup	cup	>Expression	4002	30.22	31.71	29.23	35.47	32.15	31.7	>Stat	30.3867	33.1067	UP	1.08951	0.120619	0.651751	NO	NO
novel.9670.5	>Annotation							>Expression	4822	1.61	1.86	1.19	1.35	2.79	0.8	>Stat	1.55333	1.64667	UP	1.06009	0.884187	0.996428	NO	NO
NM_134802.4	>Annotation	NM_134802	FBgn0031390	CG31671	SO0001217:protein_coding_gene	tho2	tho2	>Expression	5404	9.74	10.27	9.02	8.12	6.96	7.12	>Stat	9.67667	7.4	DOWN	-1.30766	1.95335e-05	0.000793477	YES	NO
novel.5184.66	>Annotation							>Expression	10562	1.27	1.34	1.1	1.33	1.1	1	>Stat	1.23667	1.14333	DOWN	-1.08163	0.418687	0.978907	NO	NO
NM_001272479.1	>Annotation	NM_001272479	FBgn0083167	CG15304	SO0001217:protein_coding_gene	Neb-cGP	Neb-cGP	>Expression	987	7.98	5.39	5.82	7.62	5.55	5.84	>Stat	6.39667	6.33667	DOWN	-1.00947	0.901857	0.996428	NO	NO
NM_166258.3	>Annotation	NM_166258	FBgn0034282	CG5784	SO0001217:protein_coding_gene	Mapmodulin	Mapmodulin	>Expression	2073	100.01	83.11	102.06	89.52	86.7	85.16	>Stat	95.06	87.1267	DOWN	-1.09106	0.0585827	0.443013	NO	NO
NM_142963.3	>Annotation	NM_142963	FBgn0039155	CG6173	SO0001217:protein_coding_gene	Kallmann syndrome 1	Kal1	>Expression	1993	2.07	1.84	1.7	2.53	2.18	2.18	>Stat	1.87	2.29667	UP	1.22816	0.205252	0.808353	NO	NO
NM_136692.1	>Annotation	NM_136692	FBgn0286783	CG12140	SO0001217:protein_coding_gene	Electron transfer flavoprotein-ubiquinone oxidoreductase	Etf-QO	>Expression	2300	29.37	26.59	25.47	27.61	26.03	28.05	>Stat	27.1433	27.23	UP	1.00319	0.85794	0.994678	NO	NO
NM_001169485.3	>Annotation	NM_001169485	FBgn0032375	CG14932	SO0001217:protein_coding_gene	-	CG14932	>Expression	808	2.93	2.99	2.31	4.9	3.68	5.22	>Stat	2.74333	4.6	UP	1.67679	0.0281902	0.283964	NO	NO
NM_138130.4	>Annotation	NM_138130	FBgn0265182	CG44247	SO0001217:protein_coding_gene	-	CG44247	>Expression	3629	0.54	0.45	0.45	0.52	0.34	0.36	>Stat	0.48	0.406667	DOWN	-1.18033	0.468764	0.991475	NO	NO
NM_001104305.3	>Annotation	NM_001104305	FBgn0085412	CG34383	SO0001217:protein_coding_gene	kramer	kmr	>Expression	10319	0.44	0.58	0.49	0.44	0.53	0.39	>Stat	0.503333	0.453333	DOWN	-1.11029	0.463632	0.991475	NO	NO
novel.6988.4	>Annotation							>Expression	3099	0.16	0.07	0.34	0.34	0.3	0.19	>Stat	0.19	0.276667	UP	1.45614	0.476803	0.991475	NO	NO
NM_170147.3	>Annotation	NM_170147	FBgn0004118	CG6798	SO0001217:protein_coding_gene	nicotinic Acetylcholine Receptor beta2	nAChRbeta2	>Expression	4018	0.07	0.08	0.1	0.16	0.23	0.2	>Stat	0.0833333	0.196667	UP	2.36	0.049287	0.398204	NO	NO
novel.3744.2	>Annotation							>Expression	630	2.33	2.62	1.61	0.34	0.04	2.18	>Stat	2.18667	0.853333	DOWN	-2.5625	0.259603	0.867302	NO	NO
NM_137000.3	>Annotation	NM_137000	FBgn0033802	CG17724	SO0001217:protein_coding_gene	-	CG17724	>Expression	3256	1.71	0.86	1.59	2.05	2.5	4.12	>Stat	1.38667	2.89	UP	2.08413	0.00695251	0.108057	NO	NO
novel.6556.2	>Annotation							>Expression	3719	3.74	2.93	4.33	3.64	3.31	3.27	>Stat	3.66667	3.40667	DOWN	-1.07632	0.501915	0.991475	NO	NO
novel.9156.1	>Annotation							>Expression	1049	27.58	24.61	19.29	29.25	28.67	30.72	>Stat	23.8267	29.5467	UP	1.24007	0.03603	0.330361	NO	NO
NM_001169987.1	>Annotation	NM_001169987	FBgn0036696	CG14057	SO0001217:protein_coding_gene	POP5 ribonuclease P/MRP subunit	Pop5	>Expression	521	3.24	5.95	6.47	5.61	3.14	3.84	>Stat	5.22	4.19667	DOWN	-1.24384	0.493705	0.991475	NO	NO
NM_001273141.1	>Annotation	NM_001273141	FBgn0031670	CG3887	SO0001217:protein_coding_gene	Selenoprotein T	SelT	>Expression	1130	2.95	1.57	3.65	2.01	1.54	1.41	>Stat	2.72333	1.65333	DOWN	-1.64718	0.107719	0.618881	NO	NO
NM_001104393.3	>Annotation	NM_001104393	FBgn0013759	CG6703	SO0001217:protein_coding_gene	CASK	CASK	>Expression	2586	0.21	0	0.25	0	0.25	0.54	>Stat	0.153333	0.263333	UP	1.71739	0.667127	0.991475	NO	NO
NM_206083.4	>Annotation	NM_206083	FBgn0283521	CG12052	SO0001217:protein_coding_gene	longitudinals lacking	lola	>Expression	2938	2.5	2.07	2.32	1.47	2.69	2.06	>Stat	2.29667	2.07333	DOWN	-1.10772	0.586501	0.991475	NO	NO
NM_136980.4	>Annotation	NM_136980	FBgn0025692	CG3814	SO0001217:protein_coding_gene	Lifeguard	Lfg	>Expression	1073	0.97	0	0.37	1.21	1.12	0.68	>Stat	0.446667	1.00333	UP	2.24627	0.312956	0.914506	NO	NO
novel.12.10	>Annotation							>Expression	6218	1.22	0.64	2.02	0.66	0.56	1.54	>Stat	1.29333	0.92	DOWN	-1.4058	0.377156	0.958396	NO	NO
NM_079165.5	>Annotation	NM_079165	FBgn0035335	CG1320	SO0001217:protein_coding_gene	mitochondrial ribosomal protein L23	mRpL23	>Expression	597	81.09	81.73	79.62	87.46	82.58	94.99	>Stat	80.8133	88.3433	UP	1.09318	0.29773	0.899687	NO	NO
novel.7070.1	>Annotation							>Expression	7440	1.09	1	0.89	0.58	0.9	0.79	>Stat	0.993333	0.756667	DOWN	-1.31278	0.0969792	0.587289	NO	NO
NM_169328.3	>Annotation	NM_169328	FBgn0051477	CG31477	SO0001217:protein_coding_gene	ATP synthase, epsilon subunit-like	ATPsynepsilonL	>Expression	482	1.62	2.1	3.01	3.27	3.62	3.59	>Stat	2.24333	3.49333	UP	1.55721	0.319413	0.920246	NO	NO
novel.3452.2	>Annotation							>Expression	2017	0	0.49	0	0.24	0.65	0.58	>Stat	0.163333	0.49	UP	3	0.420209	0.980172	NO	NO
novel.3576.5	>Annotation							>Expression	5060	4.48	3.11	5.33	6.46	5.88	6.78	>Stat	4.30667	6.37333	UP	1.47988	0.00388391	0.0690854	NO	NO
NM_167831.3	>Annotation	NM_167831	FBgn0261985	CG1228	SO0001217:protein_coding_gene	Protein tyrosine phosphatase Meg	Ptpmeg	>Expression	4116	0.27	0	0	0.12	0.4	0.21	>Stat	0.09	0.243333	UP	2.7037	0.431044	0.987778	NO	NO
NM_001299330.1	>Annotation	NM_001299330	FBgn0283510	CG12130	SO0001217:protein_coding_gene	Peptidyl-alpha-hydroxyglycine-alpha-amidating lyase 1	Pal1	>Expression	1950	21.73	19.99	18.07	22.2	18.46	18.64	>Stat	19.93	19.7667	DOWN	-1.00826	0.761088	0.991475	NO	NO
novel.5.9	>Annotation							>Expression	5923	0.19	0.28	0.31	0	0.08	0	>Stat	0.26	0.0266667	DOWN	-9.75	0.0184181	0.215729	NO	NO
NM_164511.2	>Annotation	NM_164511	FBgn0051694	CG31694	SO0001217:protein_coding_gene	Interferon-related developmental regulator 1	Ifrd1	>Expression	2639	130.23	123.55	125.6	141.16	136.19	133.61	>Stat	126.46	136.987	UP	1.08324	0.000435205	0.0117579	YES	NO
novel.3839.1	>Annotation							>Expression	2425	0.1	0	0	0.25	0	0.29	>Stat	0.0333333	0.18	UP	5.4	0.278755	0.889499	NO	NO
NM_001169262.1	>Annotation	NM_001169262	FBgn0283712	CG1848	SO0001217:protein_coding_gene	LIM domain kinase 1	LIMK1	>Expression	4520	4.19	4.8	2.13	4.42	2.95	1.34	>Stat	3.70667	2.90333	DOWN	-1.27669	0.41399	0.976483	NO	NO
novel.4839.1	>Annotation							>Expression	491	211.99	191.06	238.9	231.48	207.7	235.95	>Stat	213.983	225.043	UP	1.05169	0.883716	0.996428	NO	NO
NM_143012.3	>Annotation	NM_143012	FBgn0039207	CG5789	SO0001217:protein_coding_gene	CF transmembrane conductance regulator	Cftr	>Expression	5188	39.72	38.31	33.01	53.72	57.33	53.72	>Stat	37.0133	54.9233	UP	1.48388	4.32002e-10	5.62349e-08	YES	NO
NM_167106.4	>Annotation	NM_167106	FBgn0052736	CG32736	SO0001217:protein_coding_gene	-	CG32736	>Expression	640	2.94	2.76	2.22	1.88	1.67	2.66	>Stat	2.64	2.07	DOWN	-1.27536	0.402957	0.974737	NO	NO
NM_001299535.1	>Annotation	NM_001299535	FBgn0034033	CG8204	SO0001217:protein_coding_gene	-	CG8204	>Expression	506	51.59	39.21	40.38	51	47.5	47.66	>Stat	43.7267	48.72	UP	1.11419	0.35305	0.941317	NO	NO
NM_001042902.4	>Annotation	NM_001042902	FBgn0020503	CG5020	SO0001217:protein_coding_gene	Cytoplasmic linker protein 190	CLIP-190	>Expression	1723	0.39	0.22	0.11	0.34	0.67	0.27	>Stat	0.24	0.426667	UP	1.77778	0.309311	0.910507	NO	NO
NM_001275920.2	>Annotation	NM_001275920	FBgn0086253	CG31152	SO0001217:protein_coding_gene	rumi	rumi	>Expression	1530	0.63	0.2	0.25	0.35	0.24	0.47	>Stat	0.36	0.353333	DOWN	-1.01887	0.963256	0.996428	NO	NO
NM_001299495.1	>Annotation	NM_001299495	FBgn0033951	CG10139	SO0001217:protein_coding_gene	-	CG10139	>Expression	954	3.97	2.99	4.36	4.67	4.59	4.17	>Stat	3.77333	4.47667	UP	1.1864	0.389392	0.965839	NO	NO
NR_123960.1	>Annotation	NR_123960	FBgn0266183	CR44889	SO0002127:lncRNA_gene	long non-coding RNA:CR44889	lncRNA:CR44889	>Expression	832	3.1	3.34	5.64	4.12	4.44	3.86	>Stat	4.02667	4.14	UP	1.02815	0.977389	0.996651	NO	NO
NM_001298823.1	>Annotation	NM_001298823	FBgn0027932	CG13388	SO0001217:protein_coding_gene	A kinase anchor protein 200	Akap200	>Expression	2230	13.5	11.49	18.89	13.96	13.49	16.35	>Stat	14.6267	14.6	DOWN	-1.00183	0.93847	0.996428	NO	NO
NM_169557.2	>Annotation	NM_169557	FBgn0000454	CG9285	SO0001217:protein_coding_gene	Dipeptidase B	Dip-B	>Expression	1938	19.77	19.69	14.87	26.33	29.28	24.88	>Stat	18.11	26.83	UP	1.4815	0.000139762	0.00447815	YES	NO
NM_001170215.2	>Annotation	NM_001170215	FBgn0263351	CG7057	SO0001217:protein_coding_gene	Adaptor Protein complex 2, mu subunit	AP-2mu	>Expression	1976	0.74	0.43	0.27	0	0	0.5	>Stat	0.48	0.166667	DOWN	-2.88	0.408013	0.975592	NO	NO
novel.1264.1	>Annotation							>Expression	3021	0.38	0.25	0.59	0.94	0.78	0.44	>Stat	0.406667	0.72	UP	1.77049	0.125679	0.664058	NO	NO
NM_078489.3	>Annotation	NM_078489	FBgn0263237	CG3319	SO0001217:protein_coding_gene	Cyclin-dependent kinase 7	Cdk7	>Expression	1448	17.25	16.44	16.32	17.24	14.98	15.59	>Stat	16.67	15.9367	DOWN	-1.04602	0.351687	0.940597	NO	NO
NM_079957.4	>Annotation	NM_079957	FBgn0025814	CG1742	SO0001217:protein_coding_gene	Microsomal glutathione S-transferase-like	Mgstl	>Expression	660	266.61	257.96	216.89	374.43	312.16	350.42	>Stat	247.153	345.67	UP	1.39861	1.61079e-10	2.36563e-08	YES	NO
NM_001275362.1	>Annotation	NM_001275362	FBgn0037351	CG1475	SO0001217:protein_coding_gene	Ribosomal protein L13A	RpL13A	>Expression	903	18.12	17.85	16.76	18.02	14.32	15.65	>Stat	17.5767	15.9967	DOWN	-1.09877	0.218258	0.827962	NO	NO
NM_169464.3	>Annotation	NM_169464	FBgn0038033	CG10097	SO0001217:protein_coding_gene	-	CG10097	>Expression	4716	0.08	0.22	0.16	0.14	0.08	0.16	>Stat	0.153333	0.126667	DOWN	-1.21053	0.595072	0.991475	NO	NO
NM_206673.3	>Annotation	NM_206673	FBgn0259170	CG42275	SO0001217:protein_coding_gene	alpha-Mannosidase class I a	alpha-Man-Ia	>Expression	3808	0.74	1.67	1.27	0	0.93	0.56	>Stat	1.22667	0.496667	DOWN	-2.4698	0.278629	0.889499	NO	NO
NM_136258.2	>Annotation	NM_136258	FBgn0021856	CG8674	SO0001217:protein_coding_gene	lethal (2) k14505	l(2)k14505	>Expression	931	61.09	64.57	54.71	70.15	56.89	61.93	>Stat	60.1233	62.99	UP	1.04768	0.682446	0.991475	NO	NO
novel.9308.1	>Annotation							>Expression	6816	0.16	0.53	0.19	0.64	0.21	0.41	>Stat	0.293333	0.42	UP	1.43182	0.492045	0.991475	NO	NO
NM_001170293.2	>Annotation	NM_001170293	FBgn0053203	CG33203	SO0001217:protein_coding_gene	-	CG33203	>Expression	3228	0	0.13	0.33	0.33	0.08	0.26	>Stat	0.153333	0.223333	UP	1.45652	0.719765	0.991475	NO	NO
NM_170398.2	>Annotation	NM_170398	FBgn0039640	CG14516	SO0001217:protein_coding_gene	Suppressor of ER stress-induced death	superdeath	>Expression	3566	0.42	0	0.33	0	0.22	0.4	>Stat	0.25	0.206667	DOWN	-1.20968	0.901632	0.996428	NO	NO
NM_168335.2	>Annotation	NM_168335	FBgn0015218	CG4035	SO0001217:protein_coding_gene	eukaryotic translation initiation factor 4E1	eIF4E1	>Expression	1723	97.07	85.74	98.78	80.86	78.32	82.43	>Stat	93.8633	80.5367	DOWN	-1.16547	8.16815e-05	0.00283195	YES	NO
[truncated: 20,472 more rows]
