# Supplementary material for: Cyst stem cell lineage eIF5 non-autonomously prevents testicular germ cell tumor formation via eIF1A/eIF2γ-mediated pre-initiation complex
Source: Stem Cell Res Ther. 2022 Jul 26;13:351. doi: 10.1186/s13287-022-03025-5 (PMC9327282; doi:10.1186/s13287-022-03025-5)
Supplement: Supplementary file 3 — Additional file 3. Identified genes in eIF5-associated transcriptional profiling. [file 13287_2022_3025_MOESM3_ESM.xlsx]

## Sheet: gene
GeneID	>Annotation	Flybase Mapped	FBID_KEY	ANNOTATION_SYMBOL	FEATURE_TYPE	NAME	SYMBOL	>Expression	Length	NC1	NC2	NC3	siRNA1	siRNA2	siRNA3	>Stat	Average NC	Average siRNA	Trend	Fold change	Pvalue	FDR	FDR sig	Sig. (FC1.5;FDR0.05)
Dmel_CG8846	>Annotation	CG8846	FBgn0261560	CG8846	SO0001217:protein_coding_gene	Thor	Thor	>Expression	755	1208.12	1216.16	1110.61	2228.85	2176.3	2123	>Stat	1178.3	2176.05	UP	1.84678	7.75419e-82	3.45992e-78	YES	YES
Dmel_CG3348	>Annotation	CG3348	FBgn0040609	CG3348	SO0001217:protein_coding_gene	-	CG3348	>Expression	543	632.38	587.33	458.74	930.54	918.91	897.98	>Stat	559.483	915.81	UP	1.63689	1.55228e-24	4.83228e-22	YES	YES
Dmel_CR44138	>Annotation	CR44138	FBgn0264987	CR44138	SO0002127:lncRNA_gene	long non-coding RNA:CR44138	lncRNA:CR44138	>Expression	493	571.15	537.35	357.19	1622.54	1411.56	1552.15	>Stat	488.563	1528.75	UP	3.12907	3.02234e-78	1.01143e-74	YES	YES
Dmel_CG17534	>Annotation	CG17534	FBgn0063491	CG17534	SO0001217:protein_coding_gene	Glutathione S transferase E9	GstE9	>Expression	788	458.09	442.08	396.9	764.84	641.43	678.01	>Stat	432.357	694.76	UP	1.60691	4.16077e-32	1.79665e-29	YES	YES
Dmel_CG9470	>Annotation	CG9470	FBgn0002868	CG9470	SO0001217:protein_coding_gene	Metallothionein A	MtnA	>Expression	344	317.83	282.39	199.26	492.6	394.57	461.14	>Stat	266.493	449.437	UP	1.68648	1.63985e-14	2.07085e-12	YES	YES
Dmel_CG2171	>Annotation	CG2171	FBgn0086355	CG2171	SO0001217:protein_coding_gene	Triose phosphate isomerase	Tpi	>Expression	1134	265.61	267.91	235.57	444.83	383.05	406.26	>Stat	256.363	411.38	UP	1.60468	4.9797e-29	2.08307e-26	YES	YES
Dmel_CG10091	>Annotation	CG10091	FBgn0038020	CG10091	SO0001217:protein_coding_gene	Glutathione S transferase D9	GstD9	>Expression	777	257.62	230.05	216.16	414.93	370.28	391.08	>Stat	234.61	392.097	UP	1.67127	1.36204e-41	1.07248e-38	YES	YES
Dmel_CG4259	>Annotation	CG4259	FBgn0031389	CG4259	SO0001217:protein_coding_gene	-	CG4259	>Expression	1368	253.23	226.8	210.71	464.96	445.7	451.54	>Stat	230.247	454.067	UP	1.97209	8.10511e-107	1.08495e-102	YES	YES
Dmel_CG10160	>Annotation	CG10160	FBgn0001258	CG10160	SO0001217:protein_coding_gene	Lactate dehydrogenase	Ldh	>Expression	1399	245	233.32	174.34	631.89	589.67	609.95	>Stat	217.553	610.503	UP	2.80622	7.66683e-62	9.32984e-59	YES	YES
Dmel_CG3424	>Annotation	CG3424	FBgn0036007	CG3424	SO0001217:protein_coding_gene	pathetic	path	>Expression	2772	230.97	208.98	216.48	337.15	343.7	336.83	>Stat	218.81	339.227	UP	1.55033	2.12142e-45	1.89315e-42	YES	YES
Dmel_CG5729	>Annotation	CG5729	FBgn0027836	CG5729	SO0001217:protein_coding_gene	Dgp-1	Dgp-1	>Expression	2750	230.32	224.35	188.79	564.36	523.58	519.22	>Stat	214.487	535.72	UP	2.49768	1.98529e-87	1.32875e-83	YES	YES
Dmel_CG6058	>Annotation	CG6058	FBgn0000064	CG6058	SO0001217:protein_coding_gene	Aldolase 1	Ald1	>Expression	1732	224.34	227.36	189.59	361.06	335.7	343.95	>Stat	213.763	346.903	UP	1.62284	5.00555e-38	3.19068e-35	YES	YES
Dmel_CG5224	>Annotation	CG5224	FBgn0034354	CG5224	SO0001217:protein_coding_gene	Glutathione S transferase E11	GstE11	>Expression	762	165.1	157.65	188.05	285.12	256.07	273.61	>Stat	170.267	271.6	UP	1.59514	2.81649e-14	3.42741e-12	YES	YES
Dmel_CG8055	>Annotation	CG8055	FBgn0086656	CG8055	SO0001217:protein_coding_gene	shrub	shrb	>Expression	1267	158.89	141.79	171.15	100.49	93.87	101.02	>Stat	157.277	98.46	DOWN	-1.59737	3.26302e-21	7.66295e-19	YES	YES
Dmel_CG32448	>Annotation	CG32448	FBgn0052448	CG32448	SO0001217:protein_coding_gene	-	CG32448	>Expression	392	148.77	128.85	117.97	220.03	183.16	200.32	>Stat	131.863	201.17	UP	1.52559	1.37346e-06	4.72625e-05	YES	YES
Dmel_CG7558	>Annotation	CG7558	FBgn0262716	CG7558	SO0001217:protein_coding_gene	Actin-related protein 3	Arp3	>Expression	1780	148.25	148.14	142.22	100.83	93.91	92.2	>Stat	146.203	95.6467	DOWN	-1.52858	2.17674e-41	1.61877e-38	YES	YES
Dmel_CG43665	>Annotation	CG43665	FBgn0263740	CG43665	SO0001217:protein_coding_gene	eukaryotic translation initiation factor 2 subunit gamma	eIF2gamma	>Expression	1937	148.18	149.76	139.24	81.25	73.9	76.87	>Stat	145.727	77.34	DOWN	-1.88423	2.03158e-67	2.71948e-64	YES	YES
Dmel_CG15220	>Annotation	CG15220	FBgn0266421	CG15220	SO0001217:protein_coding_gene	Replication protein A3	RPA3	>Expression	565	147.39	137.45	136.84	98.22	86.37	86.04	>Stat	140.56	90.21	DOWN	-1.55814	5.58107e-14	6.55335e-12	YES	YES
Dmel_CG10245	>Annotation	CG10245	FBgn0033980	CG10245	SO0001217:protein_coding_gene	Cytochrome P450 6a20	Cyp6a20	>Expression	1801	133.29	115.06	101.94	241.29	236.94	235.89	>Stat	116.763	238.04	UP	2.03865	1.49365e-44	1.24963e-41	YES	YES
Dmel_CG6330	>Annotation	CG6330	FBgn0039464	CG6330	SO0001217:protein_coding_gene	-	CG6330	>Expression	1605	127.81	131.64	109.85	196.54	195.45	192.59	>Stat	123.1	194.86	UP	1.58294	2.48168e-23	7.54995e-21	YES	YES
Dmel_CG33113	>Annotation	CG33113	FBgn0053113	CG33113	SO0001217:protein_coding_gene	Reticulon-like1	Rtnl1	>Expression	2212	110.15	101.38	105.99	64.81	65.07	70.09	>Stat	105.84	66.6567	DOWN	-1.58784	8.48701e-36	4.73363e-33	YES	YES
Dmel_CG17533	>Annotation	CG17533	FBgn0063492	CG17533	SO0001217:protein_coding_gene	Glutathione S transferase E8	GstE8	>Expression	1043	107.14	91.36	102.65	163.68	145.6	149.02	>Stat	100.383	152.767	UP	1.52183	3.94783e-15	5.33794e-13	YES	YES
Dmel_CG4460	>Annotation	CG4460	FBgn0001223	CG4460	SO0001217:protein_coding_gene	Heat shock protein 22	Hsp22	>Expression	969	107.14	98.73	88.13	246.61	212.19	228.67	>Stat	98	229.157	UP	2.33833	2.30824e-74	6.17962e-71	YES	YES
Dmel_CG4726	>Annotation	CG4726	FBgn0031307	CG4726	SO0001217:protein_coding_gene	Major Facilitator Superfamily Transporter 3	MFS3	>Expression	2029	102.92	102.66	70.35	273.88	256.34	253.66	>Stat	91.9767	261.293	UP	2.84087	9.92002e-19	1.92448e-16	YES	YES
Dmel_CG3714	>Annotation	CG3714	FBgn0031589	CG3714	SO0001217:protein_coding_gene	Nicotinate phosphoribosyltransferase	Naprt	>Expression	2617	95	88.68	83.61	143.76	133.52	134.23	>Stat	89.0967	137.17	UP	1.53956	8.78643e-33	4.0557e-30	YES	YES
Dmel_CG7254	>Annotation	CG7254	FBgn0004507	CG7254	SO0001217:protein_coding_gene	Glycogen phosphorylase	GlyP	>Expression	3030	89.96	91.82	75.93	145.71	137.8	132.77	>Stat	85.9033	138.76	UP	1.6153	4.675e-23	1.36043e-20	YES	YES
Dmel_CG10365	>Annotation	CG10365	FBgn0039109	CG10365	SO0001217:protein_coding_gene	-	CG10365	>Expression	1651	88.42	80.32	81.13	134.61	118.31	126.3	>Stat	83.29	126.407	UP	1.51767	4.58214e-27	1.70379e-24	YES	YES
Dmel_CG9177	>Annotation	CG9177	FBgn0030719	CG9177	SO0001217:protein_coding_gene	eukaryotic translation initiation factor 5	eIF5	>Expression	2543	87.51	78.6	86.29	43.56	43.39	43.25	>Stat	84.1333	43.4	DOWN	-1.93856	2.48177e-71	4.74585e-68	YES	YES
Dmel_CG3616	>Annotation	CG3616	FBgn0015040	CG3616	SO0001217:protein_coding_gene	Cytochrome P450 9c1	Cyp9c1	>Expression	1743	74.46	73.62	61.35	118.89	104.69	109.83	>Stat	69.81	111.137	UP	1.59199	2.88872e-18	5.22547e-16	YES	YES
Dmel_CG3476	>Annotation	CG3476	FBgn0031881	CG3476	SO0001217:protein_coding_gene	Mitochondrial Magnesium Exporter 1	MME1	>Expression	1245	74.32	70.3	71.46	113.9	105.18	109.34	>Stat	72.0267	109.473	UP	1.5199	1.12575e-24	3.58793e-22	YES	YES
Dmel_CG5630	>Annotation	CG5630	FBgn0038842	CG5630	SO0001217:protein_coding_gene	hadley	hdly	>Expression	1479	73.8	64.45	58.75	104.39	98.2	105.04	>Stat	65.6667	102.543	UP	1.56157	2.56072e-18	4.69558e-16	YES	YES
Dmel_CG10241	>Annotation	CG10241	FBgn0015714	CG10241	SO0001217:protein_coding_gene	Cytochrome P450 6a17	Cyp6a17	>Expression	1567	73.41	64.34	54.99	158.34	153.66	150.07	>Stat	64.2467	154.023	UP	2.39737	5.84254e-57	6.51735e-54	YES	YES
Dmel_CG30022	>Annotation	CG30022	FBgn0050022	CG30022	SO0001217:protein_coding_gene	-	CG30022	>Expression	1356	66.06	62.94	53.85	115.58	101.26	107.19	>Stat	60.95	108.01	UP	1.77211	3.36557e-27	1.28719e-24	YES	YES
Dmel_CG1600	>Annotation	CG1600	FBgn0033188	CG1600	SO0001217:protein_coding_gene	Death resistor Adh domain containing target	Drat	>Expression	1939	64.13	60.55	63.77	42.83	39.6	41.27	>Stat	62.8167	41.2333	DOWN	-1.52344	1.23533e-26	4.46922e-24	YES	YES
Dmel_CG5805	>Annotation	CG5805	FBgn0039223	CG5805	SO0001217:protein_coding_gene	-	CG5805	>Expression	2045	60.31	56.68	52.35	97.41	87.35	88.66	>Stat	56.4467	91.14	UP	1.61462	1.24574e-28	5.05318e-26	YES	YES
Dmel_CG14229	>Annotation	CG14229	FBgn0031059	CG14229	SO0001217:protein_coding_gene	-	CG14229	>Expression	812	52.66	50.96	49.74	31.34	28.48	30.25	>Stat	51.12	30.0233	DOWN	-1.70268	1.00236e-15	1.52473e-13	YES	YES
Dmel_CG17932	>Annotation	CG17932	FBgn0040260	CG17932	SO0001217:protein_coding_gene	UDP-glycosyltransferase family 37 member D1	Ugt37D1	>Expression	1941	51.62	48.01	33.37	97.44	94.27	93.96	>Stat	44.3333	95.2233	UP	2.14789	2.07213e-21	5.04318e-19	YES	YES
Dmel_CG5165	>Annotation	CG5165	FBgn0003076	CG5165	SO0001217:protein_coding_gene	Phosphoglucose mutase 1	Pgm1	>Expression	1843	50.51	50.58	42.72	83.71	75.43	76.93	>Stat	47.9367	78.69	UP	1.64154	6.20021e-21	1.43097e-18	YES	YES
Dmel_CG18550	>Annotation	CG18550	FBgn0041710	CG18550	SO0001217:protein_coding_gene	yellow-f	yellow-f	>Expression	1411	50.36	47.68	44.76	86.91	82.22	88.72	>Stat	47.6	85.95	UP	1.80567	5.21233e-36	3.03358e-33	YES	YES
Dmel_CG3017	>Annotation	CG3017	FBgn0020764	CG3017	SO0001217:protein_coding_gene	Aminolevulinate synthase	Alas	>Expression	1842	46.1	45.96	42.72	84.39	75.34	74.81	>Stat	44.9267	78.18	UP	1.74017	4.68983e-34	2.24207e-31	YES	YES
Dmel_CG4001	>Annotation	CG4001	FBgn0003071	CG4001	SO0001217:protein_coding_gene	Phosphofructokinase	Pfk	>Expression	3442	43.56	40.63	32.72	80.1	79.65	77.38	>Stat	38.97	79.0433	UP	2.02831	1.5647e-34	7.75742e-32	YES	YES
Dmel_CG7620	>Annotation	CG7620	FBgn0002354	CG7620	SO0001217:protein_coding_gene	lethal (3) 87Df	l(3)87Df	>Expression	551	39.68	38.7	34.04	58.49	53.86	58.39	>Stat	37.4733	56.9133	UP	1.51877	6.55342e-06	0.000195377	YES	YES
Dmel_CG13270	>Annotation	CG13270	FBgn0040262	CG13270	SO0001217:protein_coding_gene	UDP-glycosyltransferase family 37 member C2	Ugt37C2	>Expression	1714	35.29	31.2	19.14	71.09	72.53	68.51	>Stat	28.5433	70.71	UP	2.47729	4.18395e-08	2.08202e-06	YES	YES
Dmel_CG4183	>Annotation	CG4183	FBgn0001225	CG4183	SO0001217:protein_coding_gene	Heat shock protein 26	Hsp26	>Expression	958	34.15	29.31	30.66	58.99	56.58	52.92	>Stat	31.3733	56.1633	UP	1.79016	1.90953e-18	3.60014e-16	YES	YES
Dmel_CG4269	>Annotation	CG4269	FBgn0034741	CG4269	SO0001217:protein_coding_gene	-	CG4269	>Expression	556	33.56	34.02	23.77	82.08	75.05	74.46	>Stat	30.45	77.1967	UP	2.53519	1.10963e-22	3.09448e-20	YES	YES
Dmel_CG4181	>Annotation	CG4181	FBgn0010038	CG4181	SO0001217:protein_coding_gene	Glutathione S transferase D2	GstD2	>Expression	734	30.47	24.83	17.74	53.61	41.69	47.03	>Stat	24.3467	47.4433	UP	1.94866	2.36999e-09	1.5108e-07	YES	YES
Dmel_CG30035	>Annotation	CG30035	FBgn0050035	CG30035	SO0001217:protein_coding_gene	Trehalose transporter 1-1	Tret1-1	>Expression	3128	29.35	27.77	21.23	42.77	40.5	37.95	>Stat	26.1167	40.4067	UP	1.54716	1.31746e-09	9.13757e-08	YES	YES
Dmel_CG42846	>Annotation	CG42846	FBgn0262035	CG42846	SO0001217:protein_coding_gene	-	CG42846	>Expression	564	24.9	22.8	18.03	39.83	36.8	39.71	>Stat	21.91	38.78	UP	1.76997	4.53957e-07	1.74617e-05	YES	YES
novel.11397	>Annotation							>Expression	312	23.57	19.97	14.45	53.15	50.66	69.47	>Stat	19.33	57.76	UP	2.9881	8.72211e-06	0.000251084	YES	YES
Dmel_CG17928	>Annotation	CG17928	FBgn0032603	CG17928	SO0001217:protein_coding_gene	-	CG17928	>Expression	1650	22.63	18.68	16.01	30.75	28.62	29.18	>Stat	19.1067	29.5167	UP	1.54484	2.7765e-08	1.45181e-06	YES	YES
Dmel_CG31324	>Annotation	CG31324	FBgn0051324	CG31324	SO0001217:protein_coding_gene	-	CG31324	>Expression	1946	22.01	17.47	19.04	28.19	30.29	30.58	>Stat	19.5067	29.6867	UP	1.52187	6.69124e-10	4.89448e-08	YES	YES
Dmel_CG10833	>Annotation	CG10833	FBgn0031689	CG10833	SO0001217:protein_coding_gene	Cytochrome P450 28d1	Cyp28d1	>Expression	1617	21.36	19.1	15.61	62.1	62.75	61.32	>Stat	18.69	62.0567	UP	3.32031	5.53957e-72	1.23588e-68	YES	YES
Dmel_CG3757	>Annotation	CG3757	FBgn0004034	CG3757	SO0001217:protein_coding_gene	yellow	y	>Expression	2038	21.06	19.5	15.52	39.12	39.07	38.18	>Stat	18.6933	38.79	UP	2.07507	2.6319e-25	9.03348e-23	YES	YES
Dmel_CG31811	>Annotation	CG31811	FBgn0028509	CG31811	SO0001217:protein_coding_gene	Centaurin gamma 1A	CenG1A	>Expression	3799	20.24	19.56	17.8	35.52	37.32	38.53	>Stat	19.2	37.1233	UP	1.93351	9.67592e-36	5.18087e-33	YES	YES
Dmel_CG4630	>Annotation	CG4630	FBgn0033809	CG4630	SO0001217:protein_coding_gene	-	CG4630	>Expression	2044	17.42	16.44	13.53	29.99	29.16	27.47	>Stat	15.7967	28.8733	UP	1.82781	3.31191e-18	5.91109e-16	YES	YES
Dmel_CG9699	>Annotation	CG9699	FBgn0259923	CG9699	SO0001217:protein_coding_gene	Septin 4	Septin4	>Expression	2598	16.64	16.69	13.58	26.95	29	28.82	>Stat	15.6367	28.2567	UP	1.80708	2.45522e-16	3.91256e-14	YES	YES
Dmel_CG5646	>Annotation	CG5646	FBgn0039525	CG5646	SO0001217:protein_coding_gene	-	CG5646	>Expression	1282	16.15	13.9	15.05	38.74	34.11	35.98	>Stat	15.0333	36.2767	UP	2.41308	1.06314e-36	6.46872e-34	YES	YES
Dmel_CG46312	>Annotation	CG46312	FBgn0284228	CG46312	SO0001217:protein_coding_gene	-	CG46312	>Expression	2588	15.99	18.61	20.55	3.5	2.29	2.37	>Stat	18.3833	2.72	DOWN	-6.75858	6.71499e-71	9.98743e-68	YES	YES
Dmel_CG6539	>Annotation	CG6539	FBgn0011802	CG6539	SO0001217:protein_coding_gene	Gemin 3	Gem3	>Expression	3452	15.83	13.68	15.41	9.89	8.59	10.52	>Stat	14.9733	9.66667	DOWN	-1.54897	1.02648e-12	1.06516e-10	YES	YES
Dmel_CG33468	>Annotation	CG33468	FBgn0053468	CG33468	SO0001217:protein_coding_gene	-	CG33468	>Expression	607	15.76	14.26	15.35	28.22	22.68	25.31	>Stat	15.1233	25.4033	UP	1.67974	7.05737e-05	0.00159834	YES	YES
Dmel_CG10842	>Annotation	CG10842	FBgn0015037	CG10842	SO0001217:protein_coding_gene	Cytochrome P450 4p1	Cyp4p1	>Expression	1680	15.73	13.6	9.82	46.55	43.06	46.39	>Stat	13.05	45.3333	UP	3.47382	8.58792e-46	8.21128e-43	YES	YES
Dmel_CG13565	>Annotation	CG13565	FBgn0034935	CG13565	SO0001217:protein_coding_gene	Orcokinin	Orcokinin	>Expression	1280	15.64	16.98	15.85	43.11	37.72	38.66	>Stat	16.1567	39.83	UP	2.46524	2.40768e-40	1.69628e-37	YES	YES
Dmel_CG16888	>Annotation	CG16888	FBgn0032533	CG16888	SO0001217:protein_coding_gene	-	CG16888	>Expression	557	15.36	16.19	12.5	30.58	32.74	33.89	>Stat	14.6833	32.4033	UP	2.20681	2.31925e-09	1.49257e-07	YES	YES
Dmel_CG2471	>Annotation	CG2471	FBgn0030357	CG2471	SO0001217:protein_coding_gene	Sclp	Sclp	>Expression	776	14.79	15.61	15.08	23.4	23.18	22.53	>Stat	15.16	23.0367	UP	1.51957	0.000141586	0.00295214	YES	YES
Dmel_CG9813	>Annotation	CG9813	FBgn0038143	CG9813	SO0001217:protein_coding_gene	-	CG9813	>Expression	2042	13.82	11.82	9.04	25.1	24.74	23.52	>Stat	11.56	24.4533	UP	2.11534	1.51155e-19	3.1615e-17	YES	YES
Dmel_CG16987	>Annotation	CG16987	FBgn0031461	CG16987	SO0001217:protein_coding_gene	dawdle	daw	>Expression	2729	13.41	13.42	10.32	42.06	38.76	40.1	>Stat	12.3833	40.3067	UP	3.25491	6.4436e-71	9.98743e-68	YES	YES
Dmel_CG33694	>Annotation	CG33694	FBgn0040233	CG33694	SO0001217:protein_coding_gene	CENP-ana	cana	>Expression	6008	13.11	11.75	11.28	18.89	19.57	18.89	>Stat	12.0467	19.1167	UP	1.58688	1.78886e-19	3.62814e-17	YES	YES
Dmel_CG34194	>Annotation	CG34194	FBgn0085223	CG34194	SO0001217:protein_coding_gene	-	CG34194	>Expression	655	12.11	9.86	10.68	24.53	24.99	23.24	>Stat	10.8833	24.2533	UP	2.22848	6.51787e-10	4.79386e-08	YES	YES
Dmel_CG13761	>Annotation	CG13761	FBgn0011566	CG13761	SO0001217:protein_coding_gene	SET and MYND domain containing, class 3	Smyd3	>Expression	1762	11.51	13.65	10.62	22.93	19.47	19.74	>Stat	11.9267	20.7133	UP	1.73672	3.46366e-10	2.71137e-08	YES	YES
Dmel_CG4851	>Annotation	CG4851	FBgn0032358	CG4851	SO0001217:protein_coding_gene	Palmitoyl-protein Thioesterase 2	Ppt2	>Expression	1191	11.17	11.01	8.72	7.09	6.91	6.54	>Stat	10.3	6.84667	DOWN	-1.50438	0.000402594	0.00726297	YES	YES
Dmel_CG6633	>Annotation	CG6633	FBgn0040256	CG6633	SO0001217:protein_coding_gene	UDP-glycosyltransferase family 35 member C1	Ugt35C1	>Expression	1671	11.04	10.74	7.76	17.64	16.11	16.88	>Stat	9.84667	16.8767	UP	1.71395	3.29083e-08	1.68778e-06	YES	YES
Dmel_CG14545	>Annotation	CG14545	FBgn0040602	CG14545	SO0001217:protein_coding_gene	-	CG14545	>Expression	813	10.75	10.32	8.01	27.05	22.48	29.52	>Stat	9.69333	26.35	UP	2.71836	9.32866e-17	1.52285e-14	YES	YES
novel.8436	>Annotation							>Expression	513	10.74	6.61	7.39	0.22	2.74	1.68	>Stat	8.24667	1.54667	DOWN	-5.3319	1.92804e-05	0.000513097	YES	YES
Dmel_CG13279	>Annotation	CG13279	FBgn0000406	CG13279	SO0001217:protein_coding_gene	Cytochrome b5-related	Cyt-b5-r	>Expression	1482	10.71	9.76	6.64	22.29	20.93	19.58	>Stat	9.03667	20.9333	UP	2.31649	1.54032e-15	2.29097e-13	YES	YES
Dmel_CG10242	>Annotation	CG10242	FBgn0033978	CG10242	SO0001217:protein_coding_gene	Cytochrome P450 6a23	Cyp6a23	>Expression	1761	9.16	6.9	7.54	19.13	19.03	17.95	>Stat	7.86667	18.7033	UP	2.37754	8.69904e-25	2.84013e-22	YES	YES
Dmel_CG1743	>Annotation	CG1743	FBgn0001145	CG1743	SO0001217:protein_coding_gene	Glutamine synthetase 2	Gs2	>Expression	1649	8.43	8.63	4.97	16.09	14.52	14.78	>Stat	7.34333	15.13	UP	2.06037	7.71528e-09	4.45159e-07	YES	YES
Dmel_CG8369	>Annotation	CG8369	FBgn0040532	CG8369	SO0001217:protein_coding_gene	-	CG8369	>Expression	550	7.61	6.98	5.36	19.47	17.29	16.09	>Stat	6.65	17.6167	UP	2.64912	2.92505e-06	9.48058e-05	YES	YES
Dmel_CG1443	>Annotation	CG1443	FBgn0039620	CG1443	SO0001217:protein_coding_gene	waterproof	wat	>Expression	2449	7.47	6.94	5.12	11.73	11.36	10.52	>Stat	6.51	11.2033	UP	1.72094	1.0787e-07	4.96201e-06	YES	YES
Dmel_CG8936	>Annotation	CG8936	FBgn0065032	CG8936	SO0001217:protein_coding_gene	Actin-related protein 2/3 complex, subunit 3B	Arpc3B	>Expression	673	7.07	5.86	5.65	10.67	11.03	11.7	>Stat	6.19333	11.1333	UP	1.79763	0.000809298	0.0132598	YES	YES
Dmel_CG3850	>Annotation	CG3850	FBgn0033782	CG3850	SO0001217:protein_coding_gene	sugarbabe	sug	>Expression	1348	6.91	6.95	4.91	15.67	12.97	12.17	>Stat	6.25667	13.6033	UP	2.17421	2.94627e-10	2.34755e-08	YES	YES
Dmel_CG12520	>Annotation	CG12520	FBgn0036324	CG12520	SO0001217:protein_coding_gene	-	CG12520	>Expression	1419	6.69	4.99	4.91	22.13	21.12	22.35	>Stat	5.53	21.8667	UP	3.95419	2.23871e-46	2.30518e-43	YES	YES
novel.993	>Annotation							>Expression	1123	6.61	0	0	0	0	0.05	>Stat	2.20333	0.0166667	DOWN	-132.2	2.72482e-08	1.436e-06	YES	YES
Dmel_CG31299	>Annotation	CG31299	FBgn0261808	CG31299	SO0001217:protein_coding_gene	curled	cu	>Expression	1721	6.58	6.05	5.05	10.13	9.18	9.57	>Stat	5.89333	9.62667	UP	1.63348	7.09903e-06	0.000208852	YES	YES
Dmel_CG18548	>Annotation	CG18548	FBgn0042206	CG18548	SO0001217:protein_coding_gene	Glutathione S transferase D10	GstD10	>Expression	854	6.1	5.17	4.65	12.61	10.41	10.61	>Stat	5.30667	11.21	UP	2.11244	9.12024e-07	3.29066e-05	YES	YES
Dmel_CG8063	>Annotation	CG8063	FBgn0038105	CG8063	SO0001217:protein_coding_gene	yellow-f2	yellow-f2	>Expression	1462	6.07	6.11	5.34	13.13	12.18	12.99	>Stat	5.84	12.7667	UP	2.18607	1.16429e-14	1.49857e-12	YES	YES
Dmel_CG10623	>Annotation	CG10623	FBgn0032727	CG10623	SO0001217:protein_coding_gene	-	CG10623	>Expression	1647	5.57	5.63	5.32	9.9	9	7.82	>Stat	5.50667	8.90667	UP	1.61743	4.73007e-05	0.00112663	YES	YES
Dmel_CG8497	>Annotation	CG8497	FBgn0026374	CG8497	SO0001217:protein_coding_gene	Rhophilin	Rhp	>Expression	2392	5.17	4.12	3.08	6.63	6.16	5.98	>Stat	4.12333	6.25667	UP	1.51738	0.00109232	0.0172427	YES	YES
Dmel_CG4466	>Annotation	CG4466	FBgn0001226	CG4466	SO0001217:protein_coding_gene	Heat shock protein 27	Hsp27	>Expression	1220	5.04	4.54	3.99	8.17	7.3	6.39	>Stat	4.52333	7.28667	UP	1.61091	0.00128818	0.0195727	YES	YES
Dmel_CG15673	>Annotation	CG15673	FBgn0034639	CG15673	SO0001217:protein_coding_gene	-	CG15673	>Expression	1143	4.96	4.59	3.7	7.26	7.17	6.45	>Stat	4.41667	6.96	UP	1.57585	0.00272516	0.0368475	YES	YES
Dmel_CG5984	>Annotation	CG5984	FBgn0039500	CG5984	SO0001217:protein_coding_gene	-	CG5984	>Expression	1447	4.81	5.07	3.93	7.29	6.79	7.01	>Stat	4.60333	7.03	UP	1.52715	0.00128396	0.0195387	YES	YES
Dmel_CG17216	>Annotation	CG17216	FBgn0026063	CG17216	SO0001217:protein_coding_gene	KP78b	KP78b	>Expression	3768	4.58	4.58	4.64	6.99	6.84	7.58	>Stat	4.6	7.13667	UP	1.55145	9.43395e-06	0.000270413	YES	YES
Dmel_CG6232	>Annotation	CG6232	FBgn0032252	CG6232	SO0001217:protein_coding_gene	lonely heart	loh	>Expression	3099	4.31	3.64	3.25	6.58	6.69	6.7	>Stat	3.73333	6.65667	UP	1.78304	1.342e-09	9.21234e-08	YES	YES
Dmel_CG13659	>Annotation	CG13659	FBgn0039319	CG13659	SO0001217:protein_coding_gene	-	CG13659	>Expression	1301	4.24	4.44	3.15	8.85	9.51	9.25	>Stat	3.94333	9.20333	UP	2.3339	7.14035e-10	5.16653e-08	YES	YES
Dmel_CG10247	>Annotation	CG10247	FBgn0033981	CG10247	SO0001217:protein_coding_gene	Cytochrome P450 6a21	Cyp6a21	>Expression	1631	4.09	4.04	2.89	6.3	6.74	5	>Stat	3.67333	6.01333	UP	1.63702	0.00106419	0.0168583	YES	YES
Dmel_CG10246	>Annotation	CG10246	FBgn0013771	CG10246	SO0001217:protein_coding_gene	Cytochrome P450 6a9	Cyp6a9	>Expression	1964	3.81	3.25	2.44	6.82	7.07	7.89	>Stat	3.16667	7.26	UP	2.29263	1.82069e-10	1.50534e-08	YES	YES
Dmel_CG14029	>Annotation	CG14029	FBgn0016076	CG14029	SO0001217:protein_coding_gene	vrille	vri	>Expression	3613	3.76	3.57	3.14	7.52	6.41	6.87	>Stat	3.49	6.93333	UP	1.98663	4.6384e-15	6.20896e-13	YES	YES
Dmel_CG4356	>Annotation	CG4356	FBgn0000037	CG4356	SO0001217:protein_coding_gene	muscarinic Acetylcholine Receptor, A-type	mAChR-A	>Expression	5372	3.49	3.52	3.53	2.37	2.13	2.19	>Stat	3.51333	2.23	DOWN	-1.57549	3.62607e-08	1.83165e-06	YES	YES
Dmel_CG6830	>Annotation	CG6830	FBgn0037934	CG6830	SO0001217:protein_coding_gene	-	CG6830	>Expression	2781	3.45	2.56	1.97	6.08	6.06	5.56	>Stat	2.66	5.9	UP	2.21805	6.89948e-10	5.01937e-08	YES	YES
Dmel_CG10621	>Annotation	CG10621	FBgn0032726	CG10621	SO0001217:protein_coding_gene	-	CG10621	>Expression	1308	3.25	3.21	2.16	10	9.61	10.03	>Stat	2.87333	9.88	UP	3.43852	5.26564e-18	9.27445e-16	YES	YES
Dmel_CG12946	>Annotation	CG12946	FBgn0037750	CG12946	SO0001217:protein_coding_gene	WHAMM and JMY related	Whamy	>Expression	1955	3.11	2.85	2.02	4.75	4.55	4.83	>Stat	2.66	4.71	UP	1.77068	0.00013797	0.00289025	YES	YES
Dmel_CG4586	>Annotation	CG4586	FBgn0029924	CG4586	SO0001217:protein_coding_gene	-	CG4586	>Expression	2240	3.07	2.7	2.53	4.77	3.93	3.78	>Stat	2.76667	4.16	UP	1.50361	0.00188262	0.0270105	YES	YES
Dmel_CG2264	>Annotation	CG2264	FBgn0262169	CG2264	SO0001217:protein_coding_gene	magu	magu	>Expression	2826	3.02	2.98	2.37	4.93	5.09	4.39	>Stat	2.79	4.80333	UP	1.72162	2.80755e-06	9.14402e-05	YES	YES
Dmel_CG9441	>Annotation	CG9441	FBgn0003162	CG9441	SO0001217:protein_coding_gene	Punch	Pu	>Expression	1652	2.91	3.11	2.89	4.65	4.76	5.01	>Stat	2.97	4.80667	UP	1.61841	0.000644017	0.0108166	YES	YES
Dmel_CR46392	>Annotation	CR46392	FBgn0286870	CR46392	SO0002127:lncRNA_gene	elav noncoding regulatory RNA	lncRNA:enrr	>Expression	2994	2.85	2.63	3.19	3.92	4.21	5.21	>Stat	2.89	4.44667	UP	1.53864	0.000339897	0.00635455	YES	YES
novel.2396	>Annotation							>Expression	1183	2.8	2.67	2.32	7.09	6.44	6.81	>Stat	2.59667	6.78	UP	2.61104	1.85474e-09	1.2352e-07	YES	YES
Dmel_CG6986	>Annotation	CG6986	FBgn0029723	CG6986	SO0001217:protein_coding_gene	Proctolin receptor	Proc-R	>Expression	2873	2.69	2.46	1.94	6.37	5.61	5.4	>Stat	2.36333	5.79333	UP	2.45134	2.20935e-15	3.18004e-13	YES	YES
novel.4889	>Annotation							>Expression	2419	2.52	2.18	2.8	4.66	5.35	5.9	>Stat	2.5	5.30333	UP	2.12133	3.53014e-09	2.1877e-07	YES	YES
Dmel_CG42458	>Annotation	CG42458	FBgn0259935	CG42458	SO0001217:protein_coding_gene	-	CG42458	>Expression	3731	2.46	2.57	2.58	5.4	5.6	5.29	>Stat	2.53667	5.43	UP	2.1406	8.53857e-17	1.41108e-14	YES	YES
Dmel_CG14196	>Annotation	CG14196	FBgn0031002	CG14196	SO0001217:protein_coding_gene	-	CG14196	>Expression	2455	2.43	1.94	1.84	3.85	3.64	3.67	>Stat	2.07	3.72	UP	1.7971	1.0174e-05	0.000287928	YES	YES
Dmel_CG12560	>Annotation	CG12560	FBgn0031974	CG12560	SO0001217:protein_coding_gene	-	CG12560	>Expression	976	2.38	1.77	1.77	4.18	3.02	5.01	>Stat	1.97333	4.07	UP	2.0625	0.00235969	0.0327325	YES	YES
Dmel_CG9475	>Annotation	CG9475	FBgn0037742	CG9475	SO0001217:protein_coding_gene	Regulatory particle triple-A ATPase 3-related	Rpt3R	>Expression	1432	2.28	2.93	3.19	5.4	5.08	5.3	>Stat	2.8	5.26	UP	1.87857	8.87845e-05	0.00195472	YES	YES
novel.3796	>Annotation							>Expression	1887	2.19	2.06	1.38	5.16	3.99	4.17	>Stat	1.87667	4.44	UP	2.3659	1.59432e-07	6.97437e-06	YES	YES
Dmel_CR31451	>Annotation	CR31451	FBgn0051451	CR31451	SO0002127:lncRNA_gene	long non-coding RNA::CR31451	lncRNA:CR31451	>Expression	1431	2.17	2.61	2.41	4.22	3.56	3.83	>Stat	2.39667	3.87	UP	1.61474	0.00207507	0.0293936	YES	YES
Dmel_CG9619	>Annotation	CG9619	FBgn0036862	CG9619	SO0001217:protein_coding_gene	Glycogen binding subunit 76A	Gbs-76A	>Expression	4407	2.09	1.97	1.7	4.16	3.92	3.41	>Stat	1.92	3.83	UP	1.99479	2.39365e-11	2.10799e-09	YES	YES
Dmel_CG45087	>Annotation	CG45087	FBgn0266488	CG45087	SO0001217:protein_coding_gene	-	CG45087	>Expression	2486	1.98	1.84	1.56	6.9	5.48	5.44	>Stat	1.79333	5.94	UP	3.31227	1.26511e-21	3.32055e-19	YES	YES
Dmel_CG17725	>Annotation	CG17725	FBgn0003067	CG17725	SO0001217:protein_coding_gene	Phosphoenolpyruvate carboxykinase 1	Pepck1	>Expression	2486	1.98	1.84	1.56	6.9	5.48	5.44	>Stat	1.79333	5.94	UP	3.31227	1.26511e-21	3.32055e-19	YES	YES
Dmel_CG11282	>Annotation	CG11282	FBgn0023095	CG11282	SO0001217:protein_coding_gene	capricious	caps	>Expression	4841	1.98	1.61	1.77	2.84	3.04	2.64	>Stat	1.78667	2.84	UP	1.58955	1.10843e-05	0.000310408	YES	YES
Dmel_CG9150	>Annotation	CG9150	FBgn0031775	CG9150	SO0001217:protein_coding_gene	-	CG9150	>Expression	870	1.96	1.63	1.82	5.33	2.95	4.43	>Stat	1.80333	4.23667	UP	2.34935	0.000970783	0.0154701	YES	YES
Dmel_CG8995	>Annotation	CG8995	FBgn0030695	CG8995	SO0001217:protein_coding_gene	Peptidoglycan recognition protein LE	PGRP-LE	>Expression	1359	1.88	1.28	1.01	2.79	2.78	2.74	>Stat	1.39	2.77	UP	1.99281	0.00247209	0.0339399	YES	YES
Dmel_CG10240	>Annotation	CG10240	FBgn0013773	CG10240	SO0001217:protein_coding_gene	Cytochrome P450 6a22	Cyp6a22	>Expression	1877	1.83	1.82	1.21	6.36	6.16	6.64	>Stat	1.62	6.38667	UP	3.94239	1.83415e-20	4.16134e-18	YES	YES
Dmel_CG15008	>Annotation	CG15008	FBgn0035512	CG15008	SO0001217:protein_coding_gene	Cuticular protein 64Ac	Cpr64Ac	>Expression	890	1.74	0.88	0.88	4.53	4.45	3.89	>Stat	1.16667	4.29	UP	3.67714	2.17435e-06	7.34997e-05	YES	YES
Dmel_CG3050	>Annotation	CG3050	FBgn0038194	CG3050	SO0001217:protein_coding_gene	Cytochrome P450 6d5	Cyp6d5	>Expression	1640	1.72	1.84	1.42	5.15	5.99	4.81	>Stat	1.66	5.31667	UP	3.20281	1.20065e-12	1.21757e-10	YES	YES
novel.4735	>Annotation							>Expression	5743	1.7	1.43	0.94	2.72	2.68	2.22	>Stat	1.35667	2.54	UP	1.87224	8.24632e-06	0.000238413	YES	YES
Dmel_CG4249	>Annotation	CG4249	FBgn0028525	CG4249	SO0001217:protein_coding_gene	crossover suppressor on 2 of Manheim	c(2)M	>Expression	1463	1.59	0.9	2.05	2.96	3.69	2.82	>Stat	1.51333	3.15667	UP	2.0859	0.00173302	0.0251063	YES	YES
Dmel_CG42327	>Annotation	CG42327	FBgn0259227	CG42327	SO0001217:protein_coding_gene	-	CG42327	>Expression	5541	1.49	1.57	1.4	2.5	2.58	2.03	>Stat	1.48667	2.37	UP	1.59417	4.02876e-05	0.000984106	YES	YES
novel.9003	>Annotation							>Expression	5536	1.41	1.18	1.63	0.89	0.81	0.93	>Stat	1.40667	0.876667	DOWN	-1.60456	0.000571889	0.00975199	YES	YES
novel.9422	>Annotation							>Expression	6165	1.25	0.91	0.87	1.78	2.06	1.76	>Stat	1.01	1.86667	UP	1.84818	2.49928e-06	8.24025e-05	YES	YES
Dmel_CG5799	>Annotation	CG5799	FBgn0020307	CG5799	SO0001217:protein_coding_gene	defective proventriculus	dve	>Expression	4903	1.23	1.31	1.15	1.87	2.04	1.88	>Stat	1.23	1.93	UP	1.56911	0.000144818	0.00300547	YES	YES
Dmel_CG12370	>Annotation	CG12370	FBgn0033744	CG12370	SO0001217:protein_coding_gene	Diuretic hormone 44 receptor 2	Dh44-R2	>Expression	3069	1.16	0.77	0.73	1.73	1.46	1.4	>Stat	0.886667	1.53	UP	1.72556	0.00358935	0.0460221	YES	YES
Dmel_CG1079	>Annotation	CG1079	FBgn0026592	CG1079	SO0001217:protein_coding_gene	Fire exit	Fie	>Expression	1518	1.11	1.12	0.95	3.72	2.94	3.79	>Stat	1.06	3.48333	UP	3.28616	6.69605e-09	3.88023e-07	YES	YES
Dmel_CG13271	>Annotation	CG13271	FBgn0040261	CG13271	SO0001217:protein_coding_gene	UDP-glycosyltransferase family 37 member E1	Ugt37E1	>Expression	1620	1.1	1.06	0.72	2.47	1.82	2.28	>Stat	0.96	2.19	UP	2.28125	0.000443576	0.00786451	YES	YES
Dmel_CG13658	>Annotation	CG13658	FBgn0039315	CG13658	SO0001217:protein_coding_gene	-	CG13658	>Expression	1334	1.09	1.28	0.72	2.44	2.31	2.21	>Stat	1.03	2.32	UP	2.25243	0.00154285	0.0229219	YES	YES
Dmel_CG2070	>Annotation	CG2070	FBgn0033203	CG2070	SO0001217:protein_coding_gene	-	CG2070	>Expression	1105	1.06	0.37	0.42	1.71	2.12	1.88	>Stat	0.616667	1.90333	UP	3.08649	0.00128448	0.0195387	YES	YES
Dmel_CG44879	>Annotation	CG44879	FBgn0266173	CG44879	SO0001217:protein_coding_gene	-	pre-mod(mdg4)-K	>Expression	3579	1.05	0.52	0.45	0	0	0	>Stat	0.673333	0	DOWN	-INF	5.31901e-10	3.97767e-08	YES	YES
Dmel_CG5697	>Annotation	CG5697	FBgn0038846	CG5697	SO0001217:protein_coding_gene	-	CG5697	>Expression	1095	0.98	1.22	0.88	8.16	6.51	6.89	>Stat	1.02667	7.18667	UP	7	4.80086e-20	1.02007e-17	YES	YES
Dmel_CG8870	>Annotation	CG8870	FBgn0038144	CG8870	SO0001217:protein_coding_gene	-	CG8870	>Expression	1535	0.95	0.59	0.65	1.95	2.35	1.91	>Stat	0.73	2.07	UP	2.83562	5.10062e-05	0.00120844	YES	YES
Dmel_CG31029	>Annotation	CG31029	FBgn0051029	CG31029	SO0001217:protein_coding_gene	-	CG31029	>Expression	3002	0.91	0.87	0.85	1.74	1.84	1.9	>Stat	0.876667	1.82667	UP	2.08365	1.40332e-05	0.000384149	YES	YES
Dmel_CG6967	>Annotation	CG6967	FBgn0034187	CG6967	SO0001217:protein_coding_gene	-	CG6967	>Expression	3421	0.89	0.86	0.88	1.78	1.47	1.71	>Stat	0.876667	1.65333	UP	1.88593	8.83884e-05	0.00194921	YES	YES
Dmel_CG1976	>Annotation	CG1976	FBgn0039883	CG1976	SO0001217:protein_coding_gene	Rho GTPase activating protein at 100F	RhoGAP100F	>Expression	9482	0.84	0.9	0.54	1.38	1.66	1.21	>Stat	0.76	1.41667	UP	1.86404	2.3627e-05	0.000611415	YES	YES
Dmel_CG7642	>Annotation	CG7642	FBgn0003308	CG7642	SO0001217:protein_coding_gene	rosy	ry	>Expression	4337	0.72	0.89	0.73	1.74	1.58	1.61	>Stat	0.78	1.64333	UP	2.10684	9.83233e-07	3.49113e-05	YES	YES
Dmel_CG8823	>Annotation	CG8823	FBgn0023495	CG8823	SO0001217:protein_coding_gene	Lip3	Lip3	>Expression	1434	0.68	1.23	1.14	2.53	3.14	3.06	>Stat	1.01667	2.91	UP	2.8623	1.35681e-05	0.000372941	YES	YES
Dmel_CG30460	>Annotation	CG30460	FBgn0050460	CG30460	SO0001217:protein_coding_gene	-	CG30460	>Expression	4756	0.64	0.78	0.5	1.79	1.97	1.77	>Stat	0.64	1.84333	UP	2.88021	6.04146e-12	5.73553e-10	YES	YES
Dmel_CG10243	>Annotation	CG10243	FBgn0033979	CG10243	SO0001217:protein_coding_gene	Cytochrome P450 6a19	Cyp6a19	>Expression	1723	0.56	0.39	0.59	1.23	1.26	1.49	>Stat	0.513333	1.32667	UP	2.58442	0.00118016	0.0182276	YES	YES
Dmel_CG1462	>Annotation	CG1462	FBgn0016123	CG1462	SO0001217:protein_coding_gene	Alkaline phosphatase 4	Alp4	>Expression	2141	0.56	0.57	0.33	1.14	1.22	1.09	>Stat	0.486667	1.15	UP	2.36301	0.00180629	0.026055	YES	YES
Dmel_CG42353	>Annotation	CG42353	FBgn0259699	CG42353	SO0001217:protein_coding_gene	-	CG42353	>Expression	5930	0.55	0.51	0.29	1.28	1.36	1.12	>Stat	0.45	1.25333	UP	2.78519	1.60663e-08	8.81406e-07	YES	YES
Dmel_CG3277	>Annotation	CG3277	FBgn0031518	CG3277	SO0001217:protein_coding_gene	-	CG3277	>Expression	3475	0.45	0.59	0.33	1.37	1.25	1.16	>Stat	0.456667	1.26	UP	2.75912	3.59248e-06	0.00011262	YES	YES
Dmel_CR43928	>Annotation	CR43928	FBgn0264549	CR43928	SO0002127:lncRNA_gene	long non-coding RNA:CR43928	lncRNA:CR43928	>Expression	1241	0.43	0.44	0.42	2.38	1.93	2.12	>Stat	0.43	2.14333	UP	4.9845	3.27803e-07	1.30984e-05	YES	YES
Dmel_CG31956	>Annotation	CG31956	FBgn0051956	CG31956	SO0001217:protein_coding_gene	Polypeptide N-Acetylgalactosaminyltransferase 4	Pgant4	>Expression	2411	0.41	0.4	0.27	1.74	1.27	1.52	>Stat	0.36	1.51	UP	4.19444	1.27872e-08	7.10249e-07	YES	YES
Dmel_CG10924	>Annotation	CG10924	FBgn0003067	CG17725	SO0001217:protein_coding_gene	Phosphoenolpyruvate carboxykinase 1	Pepck1	>Expression	2063	0.4	0.4	0.18	1.4	1.14	1.09	>Stat	0.326667	1.21	UP	3.70408	5.56012e-05	0.00130346	YES	YES
Dmel_CG32372	>Annotation	CG32372	FBgn0268063	CG32372	SO0001217:protein_coding_gene	larval translucida	ltl	>Expression	4108	0.38	0.41	0.26	1.26	1.22	1.16	>Stat	0.35	1.21333	UP	3.46667	1.39613e-09	9.53497e-08	YES	YES
Dmel_CG8864	>Annotation	CG8864	FBgn0028940	CG8864	SO0001217:protein_coding_gene	Cytochrome P450 28a5	Cyp28a5	>Expression	1766	0.31	0.28	0.34	0.79	0.91	1.01	>Stat	0.31	0.903333	UP	2.91398	0.00205166	0.0291236	YES	YES
Dmel_CG6499	>Annotation	CG6499	FBgn0038309	CG6499	SO0001217:protein_coding_gene	Ammonium transporter	Amt	>Expression	1773	0.18	0.18	0.07	0.78	0.9	0.58	>Stat	0.143333	0.753333	UP	5.25581	0.000223861	0.00439384	YES	YES
novel.2186	>Annotation							>Expression	1377	0	0	0	3.15	1.99	0.71	>Stat	0	1.95	UP	INF	1.0339e-09	7.32261e-08	YES	YES
novel.2442	>Annotation							>Expression	4870	0	0	0	1.01	1.17	0.24	>Stat	0	0.806667	UP	INF	1.42306e-08	7.83915e-07	YES	YES
novel.8594	>Annotation							>Expression	1739	0	386.98	0	0.1	0	0	>Stat	128.993	0.0333333	DOWN	-3869.8	0.00167334	0.0244268	YES	YES
novel.461	>Annotation							>Expression	1224	0	0	0	0.39	0.61	0.91	>Stat	0	0.636667	UP	INF	2.32483e-05	0.000603104	YES	YES
novel.6323	>Annotation							>Expression	1028	0	0	0	3.01	0.9	3.66	>Stat	0	2.52333	UP	INF	2.81983e-09	1.78892e-07	YES	YES
novel.8695	>Annotation							>Expression	1224	0	0	0	0.39	0.61	0.91	>Stat	0	0.636667	UP	INF	2.32483e-05	0.000603104	YES	YES
novel.11069	>Annotation							>Expression	1224	0	0	0	0.39	0.61	0.91	>Stat	0	0.636667	UP	INF	2.32483e-05	0.000603104	YES	YES
novel.432	>Annotation							>Expression	1768	0	0	0	79.54	0	0	>Stat	0	26.5133	UP	INF	2.9084e-10	2.33125e-08	YES	YES
Dmel_CG30425	>Annotation	CG30425	FBgn0066084	CG30425	SO0001217:protein_coding_gene	Ribosomal protein L41	RpL41	>Expression	320	21696.5	19129.5	25134.3	25364.3	23667.2	24120.3	>Stat	21986.8	24383.9	UP	1.10903	0.982597	0.996518	NO	NO
novel.11256	>Annotation							>Expression	483	13571	2616.23	4194.57	0	9292.11	8195.93	>Stat	6793.93	5829.35	DOWN	-1.16547	0.943908	0.995245	NO	NO
novel.7313	>Annotation							>Expression	2474	11144.2	8533.78	12395.2	11086.3	13479.9	13469.1	>Stat	10691.1	12678.4	UP	1.18589	0.19638	0.747869	NO	NO
novel.7312	>Annotation							>Expression	2474	11144.2	8533.78	12395.2	11086.3	13479.9	13469.1	>Stat	10691.1	12678.4	UP	1.18589	0.19638	0.747869	NO	NO
novel.7787	>Annotation							>Expression	1279	9248.84	7315.62	8317.7	8517.08	10540.2	9735.64	>Stat	8294.05	9597.64	UP	1.15717	0.14476	0.639312	NO	NO
Dmel_CG12740	>Annotation	CG12740	FBgn0035422	CG12740	SO0001217:protein_coding_gene	Ribosomal protein L28	RpL28	>Expression	551	7359.18	6912.51	6347.81	8648.05	7200.9	8145.03	>Stat	6873.17	7997.99	UP	1.16365	4.17032e-05	0.00101498	YES	NO
novel.7365	>Annotation							>Expression	943	7088.57	5723.72	8781.73	8198.97	8995.1	8759.95	>Stat	7198.01	8651.34	UP	1.20191	0.232426	0.811086	NO	NO
novel.2229	>Annotation							>Expression	538	6888.34	5812.83	7380.78	8029.41	8147.54	8063.46	>Stat	6693.98	8080.14	UP	1.20707	0.144946	0.639589	NO	NO
novel.2213	>Annotation							>Expression	3615	6341.89	4851.45	6869.64	6464.27	7738.23	7853.08	>Stat	6020.99	7351.86	UP	1.22104	0.100936	0.515992	NO	NO
novel.8942	>Annotation							>Expression	2037	6130.33	4515.74	6504.16	5577.8	7224.48	6930.85	>Stat	5716.74	6577.71	UP	1.1506	0.323114	0.922809	NO	NO
Dmel_CG2998	>Annotation	CG2998	FBgn0030136	CG2998	SO0001217:protein_coding_gene	Ribosomal protein S28b	RpS28b	>Expression	523	6126.56	5624.2	5216.68	6988.9	5596.7	6606.17	>Stat	5655.81	6397.26	UP	1.13109	0.00934193	0.0958981	NO	NO
novel.7311	>Annotation							>Expression	1521	5946.86	4754.01	4940.44	5112.47	6207.25	6040	>Stat	5213.77	5786.57	UP	1.10986	0.295981	0.89476	NO	NO
novel.7310	>Annotation							>Expression	1521	5946.86	4754.01	4940.44	5112.47	6207.25	6040	>Stat	5213.77	5786.57	UP	1.10986	0.295981	0.89476	NO	NO
Dmel_CG4111	>Annotation	CG4111	FBgn0029785	CG4111	SO0001217:protein_coding_gene	Ribosomal protein L35	RpL35	>Expression	537	5551.57	5139.55	4509.51	5975.94	5186.3	5604.26	>Stat	5066.88	5588.83	UP	1.10301	0.00337038	0.0435482	YES	NO
novel.11447	>Annotation							>Expression	777	5448.26	5344.48	5087.87	5764.67	4920.98	4448.65	>Stat	5293.54	5044.77	DOWN	-1.04931	0.153769	0.665056	NO	NO
Dmel_CG8415	>Annotation	CG8415	FBgn0033912	CG8415	SO0001217:protein_coding_gene	Ribosomal protein S23	RpS23	>Expression	560	5407.96	5332.77	4534.53	6040.83	5114.09	5609.12	>Stat	5091.75	5588.01	UP	1.09746	0.0320968	0.234652	NO	NO
Dmel_CG6684	>Annotation	CG6684	FBgn0086472	CG6684	SO0001217:protein_coding_gene	Ribosomal protein S25	RpS25	>Expression	517	5269.8	4895.38	5627.44	6079.02	5300.47	5772.02	>Stat	5264.21	5717.17	UP	1.08605	0.388654	0.98297	NO	NO
Dmel_CG6510	>Annotation	CG6510	FBgn0010409	CG6510	SO0001217:protein_coding_gene	Ribosomal protein L18A	RpL18A	>Expression	635	4955.58	5195.13	4421.25	5583.83	4538.63	4876.6	>Stat	4857.32	4999.69	UP	1.02931	0.868899	0.993854	NO	NO
Dmel_CG15442	>Annotation	CG15442	FBgn0053002	CG33002	SO0001217:protein_coding_gene	mitochondrial ribosomal protein L27	mRpL27	>Expression	588	4836.72	4688.27	4336.83	5402.16	4720.96	5289.06	>Stat	4620.61	5137.39	UP	1.11184	0.00359724	0.0460792	YES	NO
Dmel_CG17489	>Annotation	CG17489	FBgn0064225	CG17489	SO0001217:protein_coding_gene	Ribosomal protein L5	RpL5	>Expression	1043	4815.44	4572.58	4866.7	5434.53	4996.6	5011.95	>Stat	4751.57	5147.69	UP	1.08337	0.046707	0.306457	NO	NO
Dmel_CG8280	>Annotation	CG8280	FBgn0284245	CG8280	SO0001217:protein_coding_gene	eukaryotic translation elongation factor 1 alpha 1	eEF1alpha1	>Expression	2035	4814.29	4745.78	5009.24	5229.29	4707.32	4788.28	>Stat	4856.44	4908.3	UP	1.01068	0.923682	0.995245	NO	NO
Dmel_CG3661	>Annotation	CG3661	FBgn0010078	CG3661	SO0001217:protein_coding_gene	Ribosomal protein L23	RpL23	>Expression	542	4657.42	4011.02	4035.41	5225.92	4294.25	4854.77	>Stat	4234.62	4791.65	UP	1.13154	0.0108667	0.107352	NO	NO
Dmel_CG1475	>Annotation	CG1475	FBgn0037351	CG1475	SO0001217:protein_coding_gene	Ribosomal protein L13A	RpL13A	>Expression	722	4543.52	4497.11	4377.9	4817.37	4227.18	4420.76	>Stat	4472.84	4488.44	UP	1.00349	0.574784	0.987021	NO	NO
novel.1961	>Annotation							>Expression	4801	4397.02	3204.91	5133.9	4352.39	5285.46	5602.79	>Stat	4245.28	5080.21	UP	1.19667	0.252733	0.83906	NO	NO
Dmel_CG4046	>Annotation	CG4046	FBgn0034743	CG4046	SO0001217:protein_coding_gene	Ribosomal protein S16	RpS16	>Expression	573	4328.11	3876.45	3823.48	4788.88	4067.86	4681.43	>Stat	4009.35	4512.72	UP	1.12555	0.00520924	0.0610688	NO	NO
Dmel_CG3922	>Annotation	CG3922	FBgn0005533	CG3922	SO0001217:protein_coding_gene	Ribosomal protein S17	RpS17	>Expression	535	4302.6	4178.9	3851.43	4548.17	3999.1	4483	>Stat	4110.98	4343.42	UP	1.05654	0.305607	0.904501	NO	NO
Dmel_CG8495	>Annotation	CG8495	FBgn0261599	CG8495	SO0001217:protein_coding_gene	Ribosomal protein S29	RpS29	>Expression	516	4266.9	4161.22	3260.74	4546.28	3709.2	4129.39	>Stat	3896.29	4128.29	UP	1.05954	0.400563	0.987021	NO	NO
Dmel_CG2746	>Annotation	CG2746	FBgn0285950	CG2746	SO0001217:protein_coding_gene	Ribosomal protein L19	RpL19	>Expression	764	4243.72	4055.69	4495.62	4775.54	4263.54	4432.99	>Stat	4265.01	4490.69	UP	1.05291	0.478829	0.987021	NO	NO
novel.11431	>Annotation							>Expression	2655	4201.33	3222.91	3639.45	3725.1	4264.98	4080.76	>Stat	3687.9	4023.61	UP	1.09103	0.143149	0.634711	NO	NO
Dmel_CG7808	>Annotation	CG7808	FBgn0039713	CG7808	SO0001217:protein_coding_gene	Ribosomal protein S8	RpS8	>Expression	738	4146.36	4224.85	4123.21	4716.82	4006.82	4329.27	>Stat	4164.81	4350.97	UP	1.0447	0.534555	0.987021	NO	NO
Dmel_CG4759	>Annotation	CG4759	FBgn0039359	CG4759	SO0001217:protein_coding_gene	Ribosomal protein L27	RpL27	>Expression	544	4112.69	3914.78	3526	4979.82	3835.26	4308.28	>Stat	3851.16	4374.45	UP	1.13588	0.0140757	0.129497	NO	NO
Dmel_CG7424	>Annotation	CG7424	FBgn0031980	CG7424	SO0001217:protein_coding_gene	Ribosomal protein L36A	RpL36A	>Expression	457	4065.35	3914.27	3884.32	4286.33	3764.49	3957.61	>Stat	3954.65	4002.81	UP	1.01218	0.634601	0.987021	NO	NO
Dmel_CG12775	>Annotation	CG12775	FBgn0032987	CG12775	SO0001217:protein_coding_gene	Ribosomal protein L21	RpL21	>Expression	615	4047.27	3630.84	3931.32	4384.57	3831.09	4248.28	>Stat	3869.81	4154.65	UP	1.0736	0.246453	0.831424	NO	NO
Dmel_CG1821	>Annotation	CG1821	FBgn0285949	CG1821	SO0001217:protein_coding_gene	Ribosomal protein L31	RpL31	>Expression	509	4032.04	4028.5	3378.84	4583.51	3881.7	4315.63	>Stat	3813.13	4260.28	UP	1.11727	0.00701071	0.0771754	NO	NO
Dmel_CG13389	>Annotation	CG13389	FBgn0010265	CG13389	SO0001217:protein_coding_gene	Ribosomal protein S13	RpS13	>Expression	614	3843.44	3659.69	3407.51	4057.04	3539.84	3940.49	>Stat	3636.88	3845.79	UP	1.05744	0.232876	0.811339	NO	NO
Dmel_CG11051	>Annotation	CG11051	FBgn0287423	CG11051	SO0001217:protein_coding_gene	Neuropeptide-like precursor 2	Nplp2	>Expression	452	3792.06	3534.86	3381.88	4923.93	4383.87	4502.69	>Stat	3569.6	4603.5	UP	1.28964	2.76748e-08	1.45181e-06	YES	NO
novel.7214	>Annotation							>Expression	2204	3531.93	3128.29	3817.38	4051.15	3709.38	3962.6	>Stat	3492.53	3907.71	UP	1.11888	0.0163229	0.144509	NO	NO
Dmel_CG4464	>Annotation	CG4464	FBgn0010412	CG4464	SO0001217:protein_coding_gene	Ribosomal protein S19a	RpS19a	>Expression	627	3475.97	3566.42	3387.85	3971.72	3466.05	3579.15	>Stat	3476.75	3672.31	UP	1.05625	0.447243	0.987021	NO	NO
Dmel_CG10305	>Annotation	CG10305	FBgn0261597	CG10305	SO0001217:protein_coding_gene	Ribosomal protein S26	RpS26	>Expression	643	3382.57	3502.29	3072.83	4021.3	3368.42	3745.64	>Stat	3319.23	3711.79	UP	1.11827	0.0146617	0.133149	NO	NO
novel.11462	>Annotation							>Expression	3820	3357.72	24119.9	1071.96	492.42	939.77	2299.23	>Stat	9516.54	1243.81	DOWN	-7.65114	0.0162837	0.144257	NO	NO
Dmel_CG3997	>Annotation	CG3997	FBgn0023170	CG3997	SO0001217:protein_coding_gene	Ribosomal protein L39	RpL39	>Expression	288	3292.54	2668.33	4008.6	4010.86	3591.01	3194.27	>Stat	3323.16	3598.71	UP	1.08292	0.801982	0.987021	NO	NO
Dmel_CG7939	>Annotation	CG7939	FBgn0002626	CG7939	SO0001217:protein_coding_gene	Ribosomal protein L32	RpL32	>Expression	525	3219.38	3224.18	3323.2	3713.73	3135.36	3277.55	>Stat	3255.59	3375.55	UP	1.03685	0.897614	0.995245	NO	NO
Dmel_CG9091	>Annotation	CG9091	FBgn0030616	CG9091	SO0001217:protein_coding_gene	Ribosomal protein L37a	RpL37a	>Expression	574	3218.27	3113.54	3048.06	3595.83	3051.98	3404.79	>Stat	3126.62	3350.87	UP	1.07172	0.209518	0.774962	NO	NO
Dmel_CG6253	>Annotation	CG6253	FBgn0017579	CG6253	SO0001217:protein_coding_gene	Ribosomal protein L14	RpL14	>Expression	619	3194.48	3070.25	3342.48	3625.65	3191.91	3428.67	>Stat	3202.4	3415.41	UP	1.06651	0.379521	0.977605	NO	NO
Dmel_CG5271	>Annotation	CG5271	FBgn0003942	CG5271	SO0001217:protein_coding_gene	Ribosomal protein S27A	RpS27A	>Expression	592	3178.73	2886.4	2882.11	3513.43	3063.26	3500.64	>Stat	2982.41	3359.11	UP	1.12631	0.00406009	0.0508404	NO	NO
Dmel_CG4918	>Annotation	CG4918	FBgn0003274	CG4918	SO0001217:protein_coding_gene	Ribosomal protein LP2	RpLP2	>Expression	604	3164.26	2983	2979.69	3652.52	3022.47	3509.89	>Stat	3042.32	3394.96	UP	1.11591	0.0239462	0.189895	NO	NO
Dmel_CG4087	>Annotation	CG4087	FBgn0002593	CG4087	SO0001217:protein_coding_gene	Ribosomal protein LP1	RpLP1	>Expression	607	3084.45	3159.49	4033.86	3882.36	3483.76	3510.05	>Stat	3425.93	3625.39	UP	1.05822	0.834149	0.987021	NO	NO
Dmel_CG2960	>Annotation	CG2960	FBgn0003941	CG2960	SO0001217:protein_coding_gene	Ribosomal protein L40	RpL40	>Expression	588	2971.3	2851.05	2704.31	3417.89	2777.71	3125.95	>Stat	2842.22	3107.18	UP	1.09322	0.0714921	0.41109	NO	NO
Dmel_CG18001	>Annotation	CG18001	FBgn0040007	CG18001	SO0001217:protein_coding_gene	Ribosomal protein L38	RpL38	>Expression	406	2920.23	2192.14	2747.34	3044.11	3053.95	3562.04	>Stat	2619.9	3220.03	UP	1.22907	0.268471	0.856341	NO	NO
Dmel_CG4651	>Annotation	CG4651	FBgn0011272	CG4651	SO0001217:protein_coding_gene	Ribosomal protein L13	RpL13	>Expression	780	2916.76	2764.07	2957.14	3337.23	3005.83	3083.96	>Stat	2879.32	3142.34	UP	1.09135	0.0574779	0.355496	NO	NO
Dmel_CG1883	>Annotation	CG1883	FBgn0039757	CG1883	SO0001217:protein_coding_gene	Ribosomal protein S7	RpS7	>Expression	729	2913.6	2950.01	2761.83	3308.48	2802.69	3066.53	>Stat	2875.15	3059.23	UP	1.06403	0.230084	0.807504	NO	NO
Dmel_CG8857	>Annotation	CG8857	FBgn0033699	CG8857	SO0001217:protein_coding_gene	Ribosomal protein S11	RpS11	>Expression	737	2816.36	2779.74	2498.66	3136.14	2584.91	2802.81	>Stat	2698.25	2841.29	UP	1.05301	0.378525	0.977605	NO	NO
Dmel_CG15697	>Annotation	CG15697	FBgn0038834	CG15697	SO0001217:protein_coding_gene	Ribosomal protein S30	RpS30	>Expression	518	2810.52	2749.11	2637.52	3152.45	2800.04	3101.54	>Stat	2732.38	3018.01	UP	1.10453	0.0442984	0.295455	NO	NO
Dmel_CG2210	>Annotation	CG2210	FBgn0000150	CG2210	SO0001217:protein_coding_gene	abnormal wing discs	awd	>Expression	581	2794.19	2698.19	2979.84	2798.16	2433.77	2762.47	>Stat	2824.07	2664.8	DOWN	-1.05977	0.0876916	0.473322	NO	NO
Dmel_CG11522	>Annotation	CG11522	FBgn0039857	CG11522	SO0001217:protein_coding_gene	Ribosomal protein L6	RpL6	>Expression	966	2764.42	2645.97	2866.95	3209.29	2725.2	2907.74	>Stat	2759.11	2947.41	UP	1.06825	0.209916	0.775183	NO	NO
Dmel_CG8922	>Annotation	CG8922	FBgn0002590	CG8922	SO0001217:protein_coding_gene	Ribosomal protein S5a	RpS5a	>Expression	864	2688.97	2713.96	2729.84	3067.69	2727.8	2856.28	>Stat	2710.92	2883.92	UP	1.06382	0.192589	0.741515	NO	NO
Dmel_CG2238	>Annotation	CG2238	FBgn0000559	CG2238	SO0001217:protein_coding_gene	eukaryotic translation elongation factor 2	eEF2	>Expression	2782	2676.48	2685.98	2597.69	2819.37	2587.98	2569.1	>Stat	2653.38	2658.82	UP	1.00205	0.702723	0.987021	NO	NO
Dmel_CG2168	>Annotation	CG2168	FBgn0017545	CG2168	SO0001217:protein_coding_gene	Ribosomal protein S3A	RpS3A	>Expression	920	2621.48	2269.28	2681.28	2621.05	2533.91	2696.36	>Stat	2524.01	2617.11	UP	1.03688	0.664372	0.987021	NO	NO
Dmel_CG8332	>Annotation	CG8332	FBgn0034138	CG8332	SO0001217:protein_coding_gene	Ribosomal protein S15	RpS15	>Expression	627	2615.32	2472.65	2639.97	3047	2624.77	2762.75	>Stat	2575.98	2811.51	UP	1.09143	0.130189	0.602389	NO	NO
Dmel_CG12051	>Annotation	CG12051	FBgn0000043	CG12051	SO0001217:protein_coding_gene	Actin 42A	Act42A	>Expression	1626	2593.18	2545.81	2524.14	2367.08	2185.1	2209.95	>Stat	2554.38	2254.04	DOWN	-1.13324	1.2014e-08	6.70081e-07	YES	NO
Dmel_CG4897	>Annotation	CG4897	FBgn0005593	CG4897	SO0001217:protein_coding_gene	Ribosomal protein L7	RpL7	>Expression	904	2584.77	2560.89	2370.36	2806.02	2456.24	2678.1	>Stat	2505.34	2646.79	UP	1.05646	0.209574	0.774962	NO	NO
novel.6094	>Annotation							>Expression	789	2553.94	2070.94	3535.44	3209.95	3333.23	3522.89	>Stat	2720.11	3355.36	UP	1.23354	0.274956	0.864396	NO	NO
Dmel_CG3314	>Annotation	CG3314	FBgn0014026	CG3314	SO0001217:protein_coding_gene	Ribosomal protein L7A	RpL7A	>Expression	1037	2493.96	2435.67	2433.31	2861.71	2501.64	2708.34	>Stat	2454.31	2690.56	UP	1.09626	0.0148435	0.134253	NO	NO
novel.11316	>Annotation							>Expression	493	2482.42	2132.22	2184.79	2140.39	2451.31	2447.27	>Stat	2266.48	2346.32	UP	1.03523	0.846733	0.989556	NO	NO
Dmel_CG17521	>Annotation	CG17521	FBgn0024733	CG17521	SO0001217:protein_coding_gene	Ribosomal protein L10	RpL10	>Expression	787	2464.88	2195.4	2371.59	2626.28	2411.88	2717.42	>Stat	2343.96	2585.19	UP	1.10292	0.0354824	0.251705	NO	NO
novel.6089	>Annotation							>Expression	1687	2411.95	2143.43	1415.73	2279.75	2200.79	2197.49	>Stat	1990.37	2226.01	UP	1.11839	0.431554	0.987021	NO	NO
novel.6088	>Annotation							>Expression	1687	2411.95	2143.43	1415.73	2279.75	2200.79	2197.49	>Stat	1990.37	2226.01	UP	1.11839	0.431554	0.987021	NO	NO
Dmel_CG2033	>Annotation	CG2033	FBgn0010198	CG2033	SO0001217:protein_coding_gene	Ribosomal protein S15Aa	RpS15Aa	>Expression	699	2282.27	2190.24	2111.3	2525.03	2231.49	2512.67	>Stat	2194.6	2423.06	UP	1.1041	0.0113535	0.110449	NO	NO
Dmel_CG7622	>Annotation	CG7622	FBgn0002579	CG7622	SO0001217:protein_coding_gene	Ribosomal protein L36	RpL36	>Expression	534	2256.2	2205.64	2133.21	2815.34	2126.42	2599.85	>Stat	2198.35	2513.87	UP	1.14353	0.0667802	0.391212	NO	NO
Dmel_CR43264	>Annotation	CR43264	FBgn0262945	CR43264	SO0002127:lncRNA_gene	long non-coding RNA:CR43264	lncRNA:CR43264	>Expression	318	2201.12	1750.25	1662.51	2332.6	1956.34	2242.62	>Stat	1871.29	2177.19	UP	1.16347	0.497944	0.987021	NO	NO
Dmel_CG3195	>Annotation	CG3195	FBgn0034968	CG3195	SO0001217:protein_coding_gene	Ribosomal protein L12	RpL12	>Expression	661	2183.54	2153.6	2031.41	2580.79	2042.01	2355.16	>Stat	2122.85	2325.99	UP	1.09569	0.0688866	0.400224	NO	NO
Dmel_CG2099	>Annotation	CG2099	FBgn0037328	CG2099	SO0001217:protein_coding_gene	Ribosomal protein L35A	RpL35A	>Expression	626	2173.88	2049.9	1953.21	2443.72	2277.76	2366.2	>Stat	2059	2362.56	UP	1.14743	2.26497e-06	7.57973e-05	YES	NO
Dmel_CG6846	>Annotation	CG6846	FBgn0036825	CG6846	SO0001217:protein_coding_gene	Ribosomal protein L26	RpL26	>Expression	649	2171.44	2245.38	2127.29	2586.41	2128.08	2322.46	>Stat	2181.37	2345.65	UP	1.07531	0.224154	0.798781	NO	NO
Dmel_CG7977	>Annotation	CG7977	FBgn0026372	CG7977	SO0001217:protein_coding_gene	Ribosomal protein L23A	RpL23A	>Expression	1024	2160.32	2105.27	2136.14	2264.06	1974.7	2216.28	>Stat	2133.91	2151.68	UP	1.00833	0.807791	0.987021	NO	NO
Dmel_CG11276	>Annotation	CG11276	FBgn0011284	CG11276	SO0001217:protein_coding_gene	Ribosomal protein S4	RpS4	>Expression	984	2116.66	2149.47	1967.53	2267.91	1997.19	2139.27	>Stat	2077.89	2134.79	UP	1.02739	0.761622	0.987021	NO	NO
novel.7786	>Annotation							>Expression	556	2116.42	1709.94	1286.26	1803.28	1807.52	2097.5	>Stat	1704.21	1902.77	UP	1.11651	0.347122	0.948782	NO	NO
Dmel_CG10071	>Annotation	CG10071	FBgn0016726	CG10071	SO0001217:protein_coding_gene	Ribosomal protein L29	RpL29	>Expression	338	2108	1871.89	2043.54	2336.56	2163.94	2380.21	>Stat	2007.81	2293.57	UP	1.14232	0.709634	0.987021	NO	NO
Dmel_CG10423	>Annotation	CG10423	FBgn0039300	CG10423	SO0001217:protein_coding_gene	Ribosomal protein S27	RpS27	>Expression	688	2063.11	1905.93	1858.33	2386.34	2132.79	2274.97	>Stat	1942.46	2264.7	UP	1.16589	1.81737e-07	7.82862e-06	YES	NO
Dmel_CG10652	>Annotation	CG10652	FBgn0086710	CG10652	SO0001217:protein_coding_gene	Ribosomal protein L30	RpL30	>Expression	492	2035.64	1780.48	1919.19	2363.83	2014.93	2275.17	>Stat	1911.77	2217.98	UP	1.16017	0.0224435	0.18168	NO	NO
Dmel_CG1524	>Annotation	CG1524	FBgn0004403	CG1524	SO0001217:protein_coding_gene	Ribosomal protein S14a	RpS14a	>Expression	611	2011.13	2000.81	1895.53	2499.97	2068.24	2195.31	>Stat	1969.16	2254.51	UP	1.14491	0.00208984	0.0295403	YES	NO
novel.10512	>Annotation							>Expression	608	1862.94	1083.93	5147.19	3516.77	3992.49	4421.44	>Stat	2698.02	3976.9	UP	1.47401	0.482617	0.987021	NO	NO
Dmel_CG5502	>Annotation	CG5502	FBgn0003279	CG5502	SO0001217:protein_coding_gene	Ribosomal protein L4	RpL4	>Expression	1400	1857.77	1897.8	1879.87	2026.09	1861.6	1927.32	>Stat	1878.48	1938.34	UP	1.03186	0.57244	0.987021	NO	NO
Dmel_CG7490	>Annotation	CG7490	FBgn0000100	CG7490	SO0001217:protein_coding_gene	Ribosomal protein LP0	RpLP0	>Expression	1212	1853.15	1909.58	1747.34	2000.03	1726.44	1891.84	>Stat	1836.69	1872.77	UP	1.01964	0.920828	0.995245	NO	NO
Dmel_CG1263	>Annotation	CG1263	FBgn0261602	CG1263	SO0001217:protein_coding_gene	Ribosomal protein L8	RpL8	>Expression	998	1835.07	1895.54	1795.28	2069.21	1773.45	1860.18	>Stat	1841.96	1900.95	UP	1.03202	0.694824	0.987021	NO	NO
Dmel_CG3751	>Annotation	CG3751	FBgn0261596	CG3751	SO0001217:protein_coding_gene	Ribosomal protein S24	RpS24	>Expression	646	1745.56	1727.17	1642.07	1980.93	1711.41	1908.16	>Stat	1704.93	1866.83	UP	1.09496	0.0346874	0.247508	NO	NO
Dmel_CG7726	>Annotation	CG7726	FBgn0013325	CG7726	SO0001217:protein_coding_gene	Ribosomal protein L11	RpL11	>Expression	719	1743.85	1697.94	1547.43	1924.46	1705.5	1898.58	>Stat	1663.07	1842.85	UP	1.1081	0.00565271	0.0652304	NO	NO
Dmel_CG15693	>Annotation	CG15693	FBgn0019936	CG15693	SO0001217:protein_coding_gene	Ribosomal protein S20	RpS20	>Expression	564	1738.5	1623.72	1529.26	2011.78	1695.57	1919.53	>Stat	1630.49	1875.63	UP	1.15034	0.000330172	0.00620742	YES	NO
Dmel_CG6141	>Annotation	CG6141	FBgn0015756	CG6141	SO0001217:protein_coding_gene	Ribosomal protein L9	RpL9	>Expression	767	1737.62	1654.01	1740.33	1843.11	1739.18	1855.56	>Stat	1710.65	1812.62	UP	1.0596	0.266971	0.855318	NO	NO
Dmel_CG6779	>Annotation	CG6779	FBgn0002622	CG6779	SO0001217:protein_coding_gene	Ribosomal protein S3	RpS3	>Expression	870	1727.15	1705.71	1588.39	1834.23	1675.77	1812.04	>Stat	1673.75	1774.01	UP	1.0599	0.128497	0.598075	NO	NO
Dmel_CG15784	>Annotation	CG15784	FBgn0029766	CG15784	SO0001217:protein_coding_gene	-	CG15784	>Expression	1957	1710.82	1704.74	1315.26	1792.95	1742.55	1660.92	>Stat	1576.94	1732.14	UP	1.09842	0.147408	0.647165	NO	NO
novel.1962	>Annotation							>Expression	12381	1708.06	1123.03	2239.12	1645.42	2112.54	2091.96	>Stat	1690.07	1949.97	UP	1.15378	0.453288	0.987021	NO	NO
Dmel_CG5920	>Annotation	CG5920	FBgn0004867	CG5920	SO0001217:protein_coding_gene	Ribosomal protein S2	RpS2	>Expression	925	1706.88	1718.53	1670.65	1741.47	1576.94	1729.88	>Stat	1698.69	1682.76	DOWN	-1.00946	0.365999	0.968512	NO	NO
Dmel_CG17420	>Annotation	CG17420	FBgn0028697	CG17420	SO0001217:protein_coding_gene	Ribosomal protein L15	RpL15	>Expression	789	1704.19	1411.27	1934.01	2015.25	1896.36	1975.96	>Stat	1683.16	1962.52	UP	1.16598	0.164693	0.685291	NO	NO
Dmel_CG14206	>Annotation	CG14206	FBgn0285947	CG14206	SO0001217:protein_coding_gene	Ribosomal protein S10b	RpS10b	>Expression	752	1687.1	1650.89	1865.66	2073.14	1777.14	1811.96	>Stat	1734.55	1887.41	UP	1.08813	0.225924	0.800482	NO	NO
Dmel_CG4254	>Annotation	CG4254	FBgn0011726	CG4254	SO0001217:protein_coding_gene	twinstar	tsr	>Expression	735	1679.32	1444.01	1595.3	1688.55	1589.93	1768.75	>Stat	1572.88	1682.41	UP	1.06964	0.230599	0.807851	NO	NO
Dmel_CG9282	>Annotation	CG9282	FBgn0032518	CG9282	SO0001217:protein_coding_gene	Ribosomal protein L24	RpL24	>Expression	796	1665.16	1594.32	1816.97	1974.62	1725.87	1822.27	>Stat	1692.15	1840.92	UP	1.08792	0.176009	0.70859	NO	NO
Dmel_CG8615	>Annotation	CG8615	FBgn0035753	CG8615	SO0001217:protein_coding_gene	Ribosomal protein L18	RpL18	>Expression	724	1644.87	1615.83	1719.7	1970.7	1699.09	1858.22	>Stat	1660.13	1842.67	UP	1.10995	0.0458123	0.302021	NO	NO
Dmel_CG11271	>Annotation	CG11271	FBgn0083978	CG17672	SO0001217:protein_coding_gene	-	CG17672	>Expression	613	1600.94	1697.15	1596.6	2019.05	1618.93	1801.46	>Stat	1631.56	1813.15	UP	1.11129	0.0794769	0.441626	NO	NO
Dmel_CG3395	>Annotation	CG3395	FBgn0010408	CG3395	SO0001217:protein_coding_gene	Ribosomal protein S9	RpS9	>Expression	745	1598.04	1522.64	1525.76	1886.25	1623.31	1796.89	>Stat	1548.81	1768.82	UP	1.14205	0.000390149	0.00708621	YES	NO
Dmel_CG3186	>Annotation	CG3186	FBgn0285952	CG3186	SO0001217:protein_coding_gene	eukaryotic translation elongation factor 5	eEF5	>Expression	751	1596.05	1455.58	1875.58	1839.5	1632.75	1730.82	>Stat	1642.4	1734.36	UP	1.05599	0.603635	0.987021	NO	NO
Dmel_CG4264	>Annotation	CG4264	FBgn0266599	CG4264	SO0001217:protein_coding_gene	Heat shock protein cognate 4	Hsc70-4	>Expression	2367	1591.56	1605.76	1567.44	1596.91	1502.35	1476.09	>Stat	1588.25	1525.12	DOWN	-1.0414	0.0540951	0.340528	NO	NO
Dmel_CG7283	>Annotation	CG7283	FBgn0036213	CG7283	SO0001217:protein_coding_gene	Ribosomal protein L10Ab	RpL10Ab	>Expression	757	1569.92	1530.8	1426.83	1834.13	1588.39	1767.04	>Stat	1509.18	1729.85	UP	1.14622	0.000161596	0.00329607	YES	NO
Dmel_CG8900	>Annotation	CG8900	FBgn0010411	CG8900	SO0001217:protein_coding_gene	Ribosomal protein S18	RpS18	>Expression	587	1519.13	1502.97	1417.7	1879.84	1536.6	1646.33	>Stat	1479.93	1687.59	UP	1.14031	0.0069064	0.0763411	NO	NO
Dmel_CG9354	>Annotation	CG9354	FBgn0037686	CG9354	SO0001217:protein_coding_gene	Ribosomal protein L34b	RpL34b	>Expression	628	1509.51	1392.59	1638.96	1707.41	1531.1	1621.85	>Stat	1513.69	1620.12	UP	1.07031	0.416378	0.987021	NO	NO
Dmel_CG2986	>Annotation	CG2986	FBgn0015521	CG2986	SO0001217:protein_coding_gene	Ribosomal protein S21	RpS21	>Expression	493	1435.32	1322.05	1180.26	1720.42	1441.83	1641.08	>Stat	1312.54	1601.11	UP	1.21985	5.1065e-08	2.46771e-06	YES	NO
Dmel_CG14792	>Annotation	CG14792	FBgn0003517	CG14792	SO0001217:protein_coding_gene	stubarista	sta	>Expression	1082	1420.99	1471.95	1441.25	1501.67	1353.31	1412.14	>Stat	1444.73	1422.37	DOWN	-1.01572	0.319743	0.919616	NO	NO
Dmel_CG10944	>Annotation	CG10944	FBgn0261592	CG10944	SO0001217:protein_coding_gene	Ribosomal protein S6	RpS6	>Expression	961	1409.27	1415.15	1410.22	1585.28	1431.64	1495.18	>Stat	1411.55	1504.03	UP	1.06552	0.129516	0.600557	NO	NO
Dmel_CG1633	>Annotation	CG1633	FBgn0040309	CG1633	SO0001217:protein_coding_gene	thioredoxin peroxidase 1	Jafrac1	>Expression	1014	1383.11	1336.79	1340.25	1834.95	1744.07	1810.52	>Stat	1353.38	1796.51	UP	1.32742	1.52378e-26	5.36771e-24	YES	NO
Dmel_CG10045	>Annotation	CG10045	FBgn0001149	CG10045	SO0001217:protein_coding_gene	Glutathione S transferase D1	GstD1	>Expression	825	1333.83	1258.37	1087.87	1567.68	1399.34	1545.18	>Stat	1226.69	1504.07	UP	1.22612	6.8892e-07	2.56877e-05	YES	NO
Dmel_CG3203	>Annotation	CG3203	FBgn0029897	CG3203	SO0001217:protein_coding_gene	Ribosomal protein L17	RpL17	>Expression	856	1315.57	1322.89	1356.16	1564.12	1284.87	1408.92	>Stat	1331.54	1419.3	UP	1.06591	0.292617	0.892636	NO	NO
Dmel_CG4863	>Annotation	CG4863	FBgn0020910	CG4863	SO0001217:protein_coding_gene	Ribosomal protein L3	RpL3	>Expression	1406	1283.67	1289.81	1236.82	1429.49	1314.14	1335.39	>Stat	1270.1	1359.67	UP	1.07052	0.0376735	0.262792	NO	NO
Dmel_CG4800	>Annotation	CG4800	FBgn0037874	CG4800	SO0001217:protein_coding_gene	Translationally controlled tumor protein	Tctp	>Expression	1038	1257.09	1222.32	1223.04	1343.13	1189.53	1289.54	>Stat	1234.15	1274.07	UP	1.03234	0.594986	0.987021	NO	NO
Dmel_CG5827	>Annotation	CG5827	FBgn0261608	CG5827	SO0001217:protein_coding_gene	Ribosomal protein L37A	RpL37A	>Expression	518	1234.48	1053.95	1354.28	1554.46	1281.83	1474.31	>Stat	1214.24	1436.87	UP	1.18335	0.256036	0.844161	NO	NO
Dmel_CG17737	>Annotation	CG17737	FBgn0035423	CG17737	SO0001217:protein_coding_gene	eukaryotic translation initiation factor 1	eIF1	>Expression	681	1221.13	1095.4	1246.35	1509.12	1377.28	1421.3	>Stat	1187.63	1435.9	UP	1.20905	0.000151189	0.00311475	YES	NO
Dmel_CG4027	>Annotation	CG4027	FBgn0000042	CG4027	SO0001217:protein_coding_gene	Actin 5C	Act5C	>Expression	1943	1203.85	1240.19	1152.08	1147.41	1068.82	1074.73	>Stat	1198.71	1096.99	DOWN	-1.09273	0.000361677	0.00664021	YES	NO
Dmel_CG1913	>Annotation	CG1913	FBgn0003884	CG1913	SO0001217:protein_coding_gene	alpha-Tubulin at 84B	alphaTub84B	>Expression	1752	1201.27	1232.82	1294.83	1144.86	988.32	1038.15	>Stat	1242.97	1057.11	DOWN	-1.17582	2.42686e-06	8.02121e-05	YES	NO
Dmel_CG17903	>Annotation	CG17903	FBgn0284248	CG17903	SO0001217:protein_coding_gene	Cytochrome c proximal	Cyt-c-p	>Expression	681	1191.79	1168.36	1008.86	1479.79	1264.52	1372.65	>Stat	1123	1372.32	UP	1.22201	3.37141e-07	1.33126e-05	YES	NO
Dmel_CG7111	>Annotation	CG7111	FBgn0020618	CG7111	SO0001217:protein_coding_gene	Receptor of activated protein kinase C 1	Rack1	>Expression	1123	1172.04	1200.72	1260.53	1287.68	1162.38	1192.89	>Stat	1211.1	1214.32	UP	1.00266	0.698762	0.987021	NO	NO
novel.2214	>Annotation							>Expression	547	1142.58	981.41	964.91	1160.98	980.17	971.93	>Stat	1029.63	1037.69	UP	1.00783	0.622989	0.987021	NO	NO
novel.8943	>Annotation							>Expression	624	1139.48	856.69	618.13	935.72	978.43	1093.2	>Stat	871.433	1002.45	UP	1.15035	0.339073	0.942253	NO	NO
Dmel_CG12505	>Annotation	CG12505	FBgn0033926	CG12505	SO0001217:protein_coding_gene	Activity-regulated cytoskeleton associated protein 1	Arc1	>Expression	2376	1071.81	1042.4	1031.12	1069.17	946.12	945.95	>Stat	1048.44	987.08	DOWN	-1.06217	0.0146183	0.132845	NO	NO
novel.9289	>Annotation							>Expression	1377	1070.56	1010.47	132.64	870.63	793.87	1136.74	>Stat	737.89	933.747	UP	1.26543	0.682991	0.987021	NO	NO
novel.9290	>Annotation							>Expression	1377	1070.56	1010.47	132.64	870.63	793.87	1136.74	>Stat	737.89	933.747	UP	1.26543	0.682991	0.987021	NO	NO
Dmel_CG6783	>Annotation	CG6783	FBgn0037913	CG6783	SO0001217:protein_coding_gene	fatty acid binding protein	fabp	>Expression	725	1050.46	1026.58	942.96	850.62	738.68	801.18	>Stat	1006.67	796.827	DOWN	-1.26334	6.51488e-16	1.01405e-13	YES	NO
Dmel_CG6341	>Annotation	CG6341	FBgn0028737	CG6341	SO0001217:protein_coding_gene	eukaryotic translation elongation factor 1 beta	eEF1beta	>Expression	817	1046.59	1016.67	1072.48	1139.24	977.36	1076.54	>Stat	1045.25	1064.38	UP	1.01831	0.942373	0.995245	NO	NO
Dmel_CG6692	>Annotation	CG6692	FBgn0013770	CG6692	SO0001217:protein_coding_gene	Cysteine proteinase-1	Cp1	>Expression	1486	1038.25	1024.84	950.77	946.35	851.09	893.44	>Stat	1004.62	896.96	DOWN	-1.12003	3.80976e-05	0.000935732	YES	NO
Dmel_CG34200	>Annotation	CG34200	FBgn0085229	CG34200	SO0001217:protein_coding_gene	-	CG34200	>Expression	321	1033.56	861.07	819.68	1021.66	787.07	875.67	>Stat	904.77	894.8	DOWN	-1.01114	0.377864	0.977605	NO	NO
Dmel_CG4494	>Annotation	CG4494	FBgn0264922	CG4494	SO0001217:protein_coding_gene	smt3	smt3	>Expression	695	1000.58	919.37	1088.69	964.34	926.89	951.38	>Stat	1002.88	947.537	DOWN	-1.05841	0.137881	0.621438	NO	NO
Dmel_CG11901	>Annotation	CG11901	FBgn0029176	CG11901	SO0001217:protein_coding_gene	eukaryotic translation elongation factor 1 gamma	eEF1gamma	>Expression	1683	984.62	957.38	980.35	995	925.26	967.01	>Stat	974.117	962.423	DOWN	-1.01215	0.328806	0.929775	NO	NO
Dmel_CG11001	>Annotation	CG11001	FBgn0013954	CG11001	SO0001217:protein_coding_gene	FK506-binding protein 12kD	Fkbp12	>Expression	633	980.08	961.9	1009.57	1012.87	932.48	904.79	>Stat	983.85	950.047	DOWN	-1.03558	0.192748	0.741515	NO	NO
Dmel_CG9075	>Annotation	CG9075	FBgn0001942	CG9075	SO0001217:protein_coding_gene	eukaryotic translation initiation factor 4A	eIF4A	>Expression	1613	975.49	918.33	937.78	1019.7	930.48	950.32	>Stat	943.867	966.833	UP	1.02433	0.748667	0.987021	NO	NO
novel.10511	>Annotation							>Expression	867	967.32	807.32	1007.54	1039.12	1083.66	1061.07	>Stat	927.393	1061.28	UP	1.14437	0.027329	0.208092	NO	NO
Dmel_CG15098	>Annotation	CG15098	FBgn0034398	CG15098	SO0001217:protein_coding_gene	-	CG15098	>Expression	953	960.7	921.56	879.44	1068.23	993.06	1020.92	>Stat	920.567	1027.4	UP	1.11606	0.000184548	0.00368711	YES	NO
Dmel_CG2207	>Annotation	CG2207	FBgn0022893	CG2207	SO0001217:protein_coding_gene	Decondensation factor 31	Df31	>Expression	1545	918.8	783.96	973.01	803.15	817.36	886.94	>Stat	891.923	835.817	DOWN	-1.06713	0.129586	0.600636	NO	NO
Dmel_CG32368	>Annotation	CG32368	FBgn0052368	CG32368	SO0001217:protein_coding_gene	-	CG32368	>Expression	410	912.94	834.38	1025.15	979.08	801.04	888.59	>Stat	924.157	889.57	DOWN	-1.03888	0.536748	0.987021	NO	NO
Dmel_CG6084	>Annotation	CG6084	FBgn0086254	CG6084	SO0001217:protein_coding_gene	Aldo-keto reductase 1B	Akr1B	>Expression	1246	903.76	852.96	873.52	772.68	718.72	781.91	>Stat	876.747	757.77	DOWN	-1.15701	1.32385e-07	5.96667e-06	YES	NO
Dmel_CG9277	>Annotation	CG9277	FBgn0284243	CG9277	SO0001217:protein_coding_gene	beta-Tubulin at 56D	betaTub56D	>Expression	1596	901.27	917.93	925.69	837.96	740.3	777.43	>Stat	914.963	785.23	DOWN	-1.16522	2.17442e-07	9.12439e-06	YES	NO
novel.115	>Annotation							>Expression	4740	878.95	825.73	773.88	703.53	725.66	651.37	>Stat	826.187	693.52	DOWN	-1.19129	2.28617e-06	7.63158e-05	YES	NO
novel.11448	>Annotation							>Expression	975	842.47	764.15	509.89	966.37	662.43	694.85	>Stat	705.503	774.55	UP	1.09787	0.603984	0.987021	NO	NO
novel.3334	>Annotation							>Expression	401	840.95	659.45	661.71	682.59	677.48	585.16	>Stat	720.703	648.41	DOWN	-1.11149	0.0606249	0.369281	NO	NO
Dmel_CG31196	>Annotation	CG31196	FBgn0020238	CG31196	SO0001217:protein_coding_gene	14-3-3epsilon	14-3-3epsilon	>Expression	1554	824.83	781.85	830.2	748.57	693.97	698.88	>Stat	812.293	713.807	DOWN	-1.13797	0.000161775	0.00329607	YES	NO
Dmel_CG5119	>Annotation	CG5119	FBgn0265297	CG5119	SO0001217:protein_coding_gene	poly(A) binding protein	pAbp	>Expression	3595	820.49	802.88	724.84	674.06	721.78	678.77	>Stat	782.737	691.537	DOWN	-1.13188	0.025203	0.197823	NO	NO
Dmel_CG8759	>Annotation	CG8759	FBgn0086904	CG8759	SO0001217:protein_coding_gene	Nascent polypeptide associated complex protein alpha subunit	Nacalpha	>Expression	863	815.67	789.38	706.21	825.41	718.69	776.95	>Stat	770.42	773.683	UP	1.00424	0.799357	0.987021	NO	NO
Dmel_CG32230	>Annotation	CG32230	FBgn0052230	CG32230	SO0001217:protein_coding_gene	NADH dehydrogenase (ubiquinone) MLRQ subunit	ND-MLRQ	>Expression	401	815.62	695.35	748.37	825.75	762.14	894.14	>Stat	753.113	827.343	UP	1.09856	0.484836	0.987021	NO	NO
Dmel_CG15009	>Annotation	CG15009	FBgn0001257	CG15009	SO0001217:protein_coding_gene	Ecdysone-inducible gene L2	ImpL2	>Expression	2231	803.17	759.12	772.88	1121.97	1094.34	1083.48	>Stat	778.39	1099.93	UP	1.41308	8.48681e-35	4.3694e-32	YES	NO
Dmel_CG4145	>Annotation	CG4145	FBgn0000299	CG4145	SO0001217:protein_coding_gene	Collagen type IV alpha 1	Col4a1	>Expression	5809	786.68	746.7	754.94	698.44	627.05	627.85	>Stat	762.773	651.113	DOWN	-1.17149	2.46794e-10	1.99011e-08	YES	NO
Dmel_CG7434	>Annotation	CG7434	FBgn0015288	CG7434	SO0001217:protein_coding_gene	Ribosomal protein L22	RpL22	>Expression	1100	782.96	688.4	660.5	896.64	749.39	901.07	>Stat	710.62	849.033	UP	1.19478	0.000239019	0.00466401	YES	NO
novel.4812	>Annotation							>Expression	284	772.77	560.82	986.61	956.51	955.14	1179.98	>Stat	773.4	1030.54	UP	1.33248	0.804898	0.987021	NO	NO
novel.4813	>Annotation							>Expression	284	772.77	560.82	986.61	956.51	955.14	1179.98	>Stat	773.4	1030.54	UP	1.33248	0.804898	0.987021	NO	NO
Dmel_CG3644	>Annotation	CG3644	FBgn0000181	CG3644	SO0001217:protein_coding_gene	bicaudal	bic	>Expression	1305	770.28	747.69	872.95	791.29	723.96	743.7	>Stat	796.973	752.983	DOWN	-1.05842	0.123301	0.584136	NO	NO
Dmel_CG17530	>Annotation	CG17530	FBgn0063494	CG17530	SO0001217:protein_coding_gene	Glutathione S transferase E6	GstE6	>Expression	751	764.73	678.94	682.85	876.03	800.24	855.12	>Stat	708.84	843.797	UP	1.19039	1.84253e-07	7.87989e-06	YES	NO
Dmel_CG8385	>Annotation	CG8385	FBgn0010348	CG8385	SO0001217:protein_coding_gene	ADP ribosylation factor at 79F	Arf79F	>Expression	1458	761.43	688.99	740.03	739.86	720.36	723.91	>Stat	730.15	728.043	DOWN	-1.00289	0.57824	0.987021	NO	NO
novel.10317	>Annotation							>Expression	1858	745.02	920.8	458.8	931.75	603.95	616.12	>Stat	708.207	717.273	UP	1.0128	0.977345	0.995571	NO	NO
novel.10318	>Annotation							>Expression	1858	745.02	920.8	458.8	931.75	603.95	616.12	>Stat	708.207	717.273	UP	1.0128	0.977345	0.995571	NO	NO
Dmel_CG8669	>Annotation	CG8669	FBgn0000370	CG8669	SO0001217:protein_coding_gene	cryptocephal	crc	>Expression	1923	741.92	688.49	712.03	817.2	782.76	776.26	>Stat	714.147	792.073	UP	1.10912	0.00010218	0.00222043	YES	NO
Dmel_CG9553	>Annotation	CG9553	FBgn0000308	CG9553	SO0001217:protein_coding_gene	chickadee	chic	>Expression	1233	740.37	659.18	820.29	742.82	713.89	746.47	>Stat	739.947	734.393	DOWN	-1.00756	0.69193	0.987021	NO	NO
Dmel_CG5210	>Annotation	CG5210	FBgn0013763	CG5210	SO0001217:protein_coding_gene	Imaginal disc growth factor 6	Idgf6	>Expression	1541	736.58	719.95	727.6	731.18	614.83	655.34	>Stat	728.043	667.117	DOWN	-1.09133	0.00302944	0.0399528	YES	NO
Dmel_CG1746	>Annotation	CG1746	FBgn0039830	CG1746	SO0001217:protein_coding_gene	ATP synthase, subunit C	ATPsynC	>Expression	1341	721.77	724.82	771.31	741.35	669.97	732.72	>Stat	739.3	714.68	DOWN	-1.03445	0.349172	0.951866	NO	NO
Dmel_CG4692	>Annotation	CG4692	FBgn0035032	CG4692	SO0001217:protein_coding_gene	ATP synthase, subunit F	ATPsynF	>Expression	553	707.74	677.62	541.29	710.52	615.01	702.61	>Stat	642.217	676.047	UP	1.05268	0.464911	0.987021	NO	NO
Dmel_CG9429	>Annotation	CG9429	FBgn0005585	CG9429	SO0001217:protein_coding_gene	Calreticulin	Calr	>Expression	1435	706.63	706.92	746.3	677.96	602.84	628.71	>Stat	719.95	636.503	DOWN	-1.1311	6.04896e-05	0.00140332	YES	NO
Dmel_CG9032	>Annotation	CG9032	FBgn0014391	CG9032	SO0001217:protein_coding_gene	stunted	sun	>Expression	400	704.23	610.99	578.5	769.38	632.83	681.86	>Stat	631.24	694.69	UP	1.10052	0.290594	0.889322	NO	NO
Dmel_CG11024	>Annotation	CG11024	FBgn0000318	CG11024	SO0001217:protein_coding_gene	clot	cl	>Expression	615	699.02	707.81	634.33	827.76	706.14	757.69	>Stat	680.387	763.863	UP	1.12269	0.0107516	0.106539	NO	NO
Dmel_CG7610	>Annotation	CG7610	FBgn0020235	CG7610	SO0001217:protein_coding_gene	ATP synthase, gamma subunit	ATPsyngamma	>Expression	1223	691.45	691.54	680.06	764.8	680.47	703.16	>Stat	687.683	716.143	UP	1.04139	0.421317	0.987021	NO	NO
Dmel_CG17870	>Annotation	CG17870	FBgn0004907	CG17870	SO0001217:protein_coding_gene	14-3-3zeta	14-3-3zeta	>Expression	1665	683.45	667.03	696.65	679.27	624.06	670.26	>Stat	682.377	657.863	DOWN	-1.03726	0.337937	0.940462	NO	NO
Dmel_CG32744	>Annotation	CG32744	FBgn0086558	CG32744	SO0001217:protein_coding_gene	Ubiquitin-5E	Ubi-p5E	>Expression	1511	681.72	682.36	606.31	709.89	687.45	626.99	>Stat	656.797	674.777	UP	1.02738	0.694003	0.987021	NO	NO
Dmel_CG11624	>Annotation	CG11624	FBgn0003943	CG11624	SO0001217:protein_coding_gene	Ubiquitin-63E	Ubi-p63E	>Expression	1759	676.11	656.35	577.21	667.41	685.27	611.55	>Stat	636.557	654.743	UP	1.02857	0.692883	0.987021	NO	NO
Dmel_CG1404	>Annotation	CG1404	FBgn0020255	CG1404	SO0001217:protein_coding_gene	Ran	Ran	>Expression	1207	658.12	638.8	674.89	650.33	605.62	608.71	>Stat	657.27	621.553	DOWN	-1.05746	0.0383166	0.266168	NO	NO
Dmel_CG8636	>Annotation	CG8636	FBgn0029629	CG8636	SO0001217:protein_coding_gene	eukaryotic translation initiation factor 3 subunit g1	eIF3g1	>Expression	1027	655.06	649.29	663.67	831.98	719.7	737.02	>Stat	656.007	762.9	UP	1.16295	0.000187788	0.00374068	YES	NO
Dmel_CG1242	>Annotation	CG1242	FBgn0001233	CG1242	SO0001217:protein_coding_gene	Heat shock protein 83	Hsp83	>Expression	2716	652.14	625.33	645.21	621.25	561.18	574.96	>Stat	640.893	585.797	DOWN	-1.09405	6.24727e-05	0.00144183	YES	NO
novel.2206	>Annotation							>Expression	4054	651.27	520.1	536.69	547.77	554.01	595.12	>Stat	569.353	565.633	DOWN	-1.00658	0.751194	0.987021	NO	NO
Dmel_CG17654	>Annotation	CG17654	FBgn0000579	CG17654	SO0001217:protein_coding_gene	Enolase	Eno	>Expression	1797	651.22	633.13	554.75	904.8	834.71	880.58	>Stat	613.033	873.363	UP	1.42466	3.98715e-19	7.84883e-17	YES	NO
Dmel_CG8989	>Annotation	CG8989	FBgn0004828	CG8989	SO0001217:protein_coding_gene	Histone H3.3B	His3.3B	>Expression	1585	647.61	655.56	655.5	660.55	628.61	631.7	>Stat	652.89	640.287	DOWN	-1.01968	0.381215	0.978081	NO	NO
Dmel_CG17836	>Annotation	CG17836	FBgn0261113	CG17836	SO0001217:protein_coding_gene	Xrp1	Xrp1	>Expression	2854	643.22	622.88	593.94	660.61	654.57	647.91	>Stat	620.013	654.363	UP	1.0554	0.329358	0.930895	NO	NO
Dmel_CG7580	>Annotation	CG7580	FBgn0036728	CG7580	SO0001217:protein_coding_gene	Ubiquinol-cytochrome c reductase ubiquinone-binding protein	UQCR-Q	>Expression	431	629.62	593.17	508.48	658.22	549.09	607.65	>Stat	577.09	604.987	UP	1.04834	0.764404	0.987021	NO	NO
Dmel_CG16944	>Annotation	CG16944	FBgn0003360	CG16944	SO0001217:protein_coding_gene	stress-sensitive B	sesB	>Expression	1637	626.76	589.56	710.39	624.94	607.73	628.75	>Stat	642.237	620.473	DOWN	-1.03508	0.289185	0.887612	NO	NO
Dmel_CG7630	>Annotation	CG7630	FBgn0040793	CG7630	SO0001217:protein_coding_gene	-	CG7630	>Expression	417	612.06	545.22	558.55	699.84	561.25	620.71	>Stat	571.943	627.267	UP	1.09673	0.405703	0.987021	NO	NO
Dmel_CG44325	>Annotation	CG44325	FBgn0265413	CG44325	SO0001217:protein_coding_gene	-	CG44325	>Expression	746	607.31	574.33	573.73	649.39	563.45	589.06	>Stat	585.123	600.633	UP	1.02651	0.871989	0.994873	NO	NO
Dmel_CG14724	>Annotation	CG14724	FBgn0019624	CG14724	SO0001217:protein_coding_gene	Cytochrome c oxidase subunit 5A	COX5A	>Expression	643	606.14	587.77	551.78	646.12	519.52	577.3	>Stat	581.897	580.98	DOWN	-1.00158	0.574002	0.987021	NO	NO
Dmel_CG34186	>Annotation	CG34186	FBgn0262954	CG34186	SO0001217:protein_coding_gene	RNA polymerase II, I and III subunit K	Polr2K	>Expression	353	595.42	556.43	496.32	707.7	622.32	716.53	>Stat	549.39	682.183	UP	1.24171	0.0142201	0.130377	NO	NO
Dmel_CG6891	>Annotation	CG6891	FBgn0030955	CG6891	SO0001217:protein_coding_gene	-	CG6891	>Expression	950	594.74	605.58	603.11	630.64	585.64	580.37	>Stat	601.143	598.883	DOWN	-1.00377	0.767837	0.987021	NO	NO
Dmel_CG8983	>Annotation	CG8983	FBgn0033663	CG8983	SO0001217:protein_coding_gene	Endoplasmic reticulum p60	ERp60	>Expression	1812	594.74	596.89	576.67	560.63	518.13	526.24	>Stat	589.433	535	DOWN	-1.10174	7.78426e-05	0.00175126	YES	NO
Dmel_CG2922	>Annotation	CG2922	FBgn0250753	CG2922	SO0001217:protein_coding_gene	krasavietz	kra	>Expression	1744	585.63	528.06	553.58	488.34	478.2	500.28	>Stat	555.757	488.94	DOWN	-1.13666	2.55384e-06	8.39943e-05	YES	NO
Dmel_CG14996	>Annotation	CG14996	FBgn0035499	CG14996	SO0001217:protein_coding_gene	Chd64	Chd64	>Expression	1428	583.89	570.86	583.71	566.85	523.76	540.12	>Stat	579.487	543.577	DOWN	-1.06606	0.00377341	0.0478323	YES	NO
Dmel_CG31764	>Annotation	CG31764	FBgn0043841	CG31764	SO0001217:protein_coding_gene	virus-induced RNA 1	vir-1	>Expression	1123	578.25	559.1	612.1	621.29	573.74	599.31	>Stat	583.15	598.113	UP	1.02566	0.97845	0.995735	NO	NO
novel.8805	>Annotation							>Expression	6322	571.98	452.9	578.47	430.64	580.05	536.97	>Stat	534.45	515.887	DOWN	-1.03598	0.690533	0.987021	NO	NO
Dmel_CG6988	>Annotation	CG6988	FBgn0286818	CG6988	SO0001217:protein_coding_gene	Protein disulfide isomerase	Pdi	>Expression	2082	567.05	553.32	578.55	549.93	517.26	536.88	>Stat	566.307	534.69	DOWN	-1.05913	0.00908735	0.0940229	NO	NO
Dmel_CG17280	>Annotation	CG17280	FBgn0034877	CG17280	SO0001217:protein_coding_gene	levy	levy	>Expression	503	564.36	534.79	492.83	560.85	447.5	559.32	>Stat	530.66	522.557	DOWN	-1.01551	0.421414	0.987021	NO	NO
Dmel_CG2789	>Annotation	CG2789	FBgn0031263	CG2789	SO0001217:protein_coding_gene	Translocator protein	Tspo	>Expression	853	559.93	537.16	518.14	803.94	728.26	795.31	>Stat	538.41	775.837	UP	1.44098	1.69527e-32	7.56428e-30	YES	NO
Dmel_CG8893	>Annotation	CG8893	FBgn0001092	CG8893	SO0001217:protein_coding_gene	Glyceraldehyde 3 phosphate dehydrogenase 2	Gapdh2	>Expression	1378	558.8	553.58	465.56	813.16	770.66	755.29	>Stat	525.98	779.703	UP	1.48238	1.30439e-18	2.49437e-16	YES	NO
Dmel_CG8376	>Annotation	CG8376	FBgn0267978	CG8376	SO0001217:protein_coding_gene	apterous	ap	>Expression	4131	554.62	519.75	534.9	506.91	512.57	519.3	>Stat	536.423	512.927	DOWN	-1.04581	0.0317685	0.233143	NO	NO
Dmel_CG8860	>Annotation	CG8860	FBgn0033691	CG8860	SO0001217:protein_coding_gene	-	CG8860	>Expression	420	547.65	472.35	525.9	496.72	449.65	532.13	>Stat	515.3	492.833	DOWN	-1.04559	0.238865	0.819647	NO	NO
novel.11449	>Annotation							>Expression	1352	542.58	472.42	453.52	596.46	503.02	634.86	>Stat	489.507	578.113	UP	1.18101	0.111211	0.549324	NO	NO
Dmel_CR43967	>Annotation	CR43967	FBgn0264698	CR43967	SO0002127:lncRNA_gene	long non-coding RNA:CR43967	lncRNA:CR43967	>Expression	250	539.2	469.29	301.39	510.88	348.8	515.03	>Stat	436.627	458.237	UP	1.04949	0.58568	0.987021	NO	NO
Dmel_CG11267	>Annotation	CG11267	FBgn0036334	CG11267	SO0001217:protein_coding_gene	-	CG11267	>Expression	594	524.05	466.7	450.11	622.98	524.01	617.21	>Stat	480.287	588.067	UP	1.22441	8.22857e-06	0.000238413	YES	NO
novel.9562	>Annotation							>Expression	2723	524.02	494.56	532.65	515.82	474.44	504.18	>Stat	517.077	498.147	DOWN	-1.038	0.0753431	0.426265	NO	NO
Dmel_CG8472	>Annotation	CG8472	FBgn0000253	CG8472	SO0001217:protein_coding_gene	Calmodulin	Cam	>Expression	1583	523.07	459.97	607.1	498.39	531.94	519.73	>Stat	530.047	516.687	DOWN	-1.02586	0.556691	0.987021	NO	NO
Dmel_CG3379	>Annotation	CG3379	FBgn0013981	CG3379	SO0001217:protein_coding_gene	Histone H4 replacement	His4r	>Expression	565	522.83	495.24	436.4	641.39	541.52	618.05	>Stat	484.823	600.32	UP	1.23822	3.27364e-07	1.30984e-05	YES	NO
Dmel_CG6647	>Annotation	CG6647	FBgn0004363	CG6647	SO0001217:protein_coding_gene	porin	porin	>Expression	1312	517.77	520.13	489.02	542.7	468.2	498.37	>Stat	508.973	503.09	DOWN	-1.01169	0.267724	0.855476	NO	NO
Dmel_CG11154	>Annotation	CG11154	FBgn0010217	CG11154	SO0001217:protein_coding_gene	ATP synthase, beta subunit	ATPsynbeta	>Expression	1705	511.86	481.53	514.67	481.23	462.91	481.89	>Stat	502.687	475.343	DOWN	-1.05752	0.0211863	0.173562	NO	NO
Dmel_CG15081	>Annotation	CG15081	FBgn0010551	CG15081	SO0001217:protein_coding_gene	Prohibitin 2	Phb2	>Expression	1481	508.73	505.84	451.47	622.06	568.42	588.55	>Stat	488.68	593.01	UP	1.21349	2.72705e-07	1.11976e-05	YES	NO
Dmel_CG13364	>Annotation	CG13364	FBgn0026879	CG13364	SO0001217:protein_coding_gene	-	CG13364	>Expression	387	507.38	466.31	496.17	524.92	454.31	545.3	>Stat	489.953	508.177	UP	1.03719	0.859024	0.992825	NO	NO
Dmel_CG2216	>Annotation	CG2216	FBgn0015222	CG2216	SO0001217:protein_coding_gene	Ferritin 1 heavy chain homologue	Fer1HCH	>Expression	1260	501.26	486.04	431	658.69	611.1	640.95	>Stat	472.767	636.913	UP	1.3472	1.88964e-16	3.04756e-14	YES	NO
Dmel_CG16858	>Annotation	CG16858	FBgn0016075	CG16858	SO0001217:protein_coding_gene	viking	vkg	>Expression	6379	496.94	474.66	478.06	441.55	396.99	397.85	>Stat	483.22	412.13	DOWN	-1.17249	3.50852e-10	2.73053e-08	YES	NO
Dmel_CG4153	>Annotation	CG4153	FBgn0004926	CG4153	SO0001217:protein_coding_gene	eukaryotic translation initiation factor 2 subunit beta	eIF2beta	>Expression	1128	496.58	472.5	529.98	595.86	521.59	557.72	>Stat	499.687	558.39	UP	1.11748	0.0190253	0.161595	NO	NO
Dmel_CG13388	>Annotation	CG13388	FBgn0027932	CG13388	SO0001217:protein_coding_gene	A kinase anchor protein 200	Akap200	>Expression	2346	496.46	479.45	499.91	467.19	457.64	447.88	>Stat	491.94	457.57	DOWN	-1.07511	0.000172258	0.00347265	YES	NO
Dmel_CG10596	>Annotation	CG10596	FBgn0015766	CG10596	SO0001217:protein_coding_gene	Msr-110	Msr-110	>Expression	2681	494.45	481.19	466.63	414.06	421.31	414.62	>Stat	480.757	416.663	DOWN	-1.15383	3.13915e-07	1.26568e-05	YES	NO
novel.8797	>Annotation							>Expression	276	490.64	439.5	693.76	635.15	539.13	713.38	>Stat	541.3	629.22	UP	1.16242	0.849505	0.990246	NO	NO
Dmel_CG1740	>Annotation	CG1740	FBgn0031145	CG1740	SO0001217:protein_coding_gene	Nuclear transport factor-2	Ntf-2	>Expression	818	489.5	454.02	513.76	467.3	430.12	463.21	>Stat	485.76	453.543	DOWN	-1.07103	0.0615279	0.372133	NO	NO
Dmel_CG31884	>Annotation	CG31884	FBgn0040070	CG31884	SO0001217:protein_coding_gene	thioredoxin-2	Trx-2	>Expression	801	486.54	455.84	456.8	539.34	460.93	524.38	>Stat	466.393	508.217	UP	1.08967	0.0757939	0.428272	NO	NO
novel.460	>Annotation							>Expression	233	481.78	627.12	707.32	801.37	567.66	564.18	>Stat	605.407	644.403	UP	1.06441	0.545997	0.987021	NO	NO
Dmel_CG3321	>Annotation	CG3321	FBgn0038224	CG3321	SO0001217:protein_coding_gene	ATP synthase, subunit E	ATPsynE	>Expression	548	480.09	447.45	391.79	556.4	426.86	529	>Stat	439.777	504.087	UP	1.14623	0.0210092	0.172836	NO	NO
Dmel_CG12070	>Annotation	CG12070	FBgn0000416	CG12070	SO0001217:protein_coding_gene	Saposin-related	Sap-r	>Expression	3438	477.41	458.65	426.95	453.52	429.66	428.24	>Stat	454.337	437.14	DOWN	-1.03934	0.118352	0.568889	NO	NO
Dmel_CG8226	>Annotation	CG8226	FBgn0033357	CG8226	SO0001217:protein_coding_gene	Translocase of outer membrane 7	Tom7	>Expression	359	475.08	415.56	456.72	567.77	511.68	529.2	>Stat	449.12	536.217	UP	1.19393	0.199	0.753129	NO	NO
Dmel_CG10106	>Annotation	CG10106	FBgn0029506	CG10106	SO0001217:protein_coding_gene	Tetraspanin 42Ee	Tsp42Ee	>Expression	1393	473	434.64	489.36	480.6	476.38	503.84	>Stat	465.667	486.94	UP	1.04568	0.410131	0.987021	NO	NO
novel.4849	>Annotation							>Expression	1651	471.21	387.7	446.71	449.02	375.35	438.6	>Stat	435.207	420.99	DOWN	-1.03377	0.290231	0.889025	NO	NO
Dmel_CG10279	>Annotation	CG10279	FBgn0003261	CG10279	SO0001217:protein_coding_gene	Rm62	Rm62	>Expression	2929	469.62	455.87	455.57	454.74	438.6	439.15	>Stat	460.353	444.163	DOWN	-1.03645	0.0361595	0.254888	NO	NO
Dmel_CG14648	>Annotation	CG14648	FBgn0263594	CG14648	SO0001217:protein_coding_gene	lost	lost	>Expression	2691	467.27	423.06	419.83	328.52	330.67	331.37	>Stat	436.72	330.187	DOWN	-1.32265	2.80076e-20	6.24849e-18	YES	NO
Dmel_CG3949	>Annotation	CG3949	FBgn0286786	CG3949	SO0001217:protein_coding_gene	hoi-polloi	hoip	>Expression	578	467.18	435.82	427.81	454.7	419.09	445.17	>Stat	443.603	439.653	DOWN	-1.00898	0.323328	0.923223	NO	NO
Dmel_CG4139	>Annotation	CG4139	FBgn0030334	CG4139	SO0001217:protein_coding_gene	Karl	Karl	>Expression	1307	453.26	439.22	469.04	473.95	417.4	426.04	>Stat	453.84	439.13	DOWN	-1.0335	0.362956	0.965142	NO	NO
novel.3663	>Annotation							>Expression	376	452.52	415.61	581.37	373.83	462.93	339.1	>Stat	483.167	391.953	DOWN	-1.23271	0.274987	0.864396	NO	NO
Dmel_CG11844	>Annotation	CG11844	FBgn0046214	CG11844	SO0001217:protein_coding_gene	vig2	vig2	>Expression	1603	451.4	431.02	394.33	432.07	390.81	409.79	>Stat	425.583	410.89	DOWN	-1.03576	0.139531	0.624668	NO	NO
Dmel_CG5887	>Annotation	CG5887	FBgn0086687	CG5887	SO0001217:protein_coding_gene	Desaturase 1	Desat1	>Expression	1987	449.78	418.44	422.25	473.07	485.18	496.75	>Stat	430.157	485	UP	1.1275	0.000624285	0.0105647	YES	NO
novel.11353	>Annotation							>Expression	592	444.73	298.11	661.65	679.34	614.26	733.18	>Stat	468.163	675.593	UP	1.44307	0.183676	0.726346	NO	NO
Dmel_CG7425	>Annotation	CG7425	FBgn0011217	CG7425	SO0001217:protein_coding_gene	effete	eff	>Expression	1640	441.78	401.84	485.98	400.3	394.54	411.37	>Stat	443.2	402.07	DOWN	-1.1023	0.0139264	0.128476	NO	NO
novel.2102	>Annotation							>Expression	293	440.76	406.11	558.28	428.36	493.04	332.16	>Stat	468.383	417.853	DOWN	-1.12093	0.47701	0.987021	NO	NO
Dmel_CG9603	>Annotation	CG9603	FBgn0040529	CG9603	SO0001217:protein_coding_gene	Cytochrome c oxidase subunit 7A	COX7A	>Expression	620	438.74	440.56	344.02	464.35	381.92	440.19	>Stat	407.773	428.82	UP	1.05161	0.554142	0.987021	NO	NO
Dmel_CG5499	>Annotation	CG5499	FBgn0001197	CG5499	SO0001217:protein_coding_gene	Histone H2A variant	His2Av	>Expression	919	430.67	418.46	390.28	404.54	389.18	401.16	>Stat	413.137	398.293	DOWN	-1.03727	0.0850559	0.462452	NO	NO
Dmel_CG10701	>Annotation	CG10701	FBgn0011661	CG10701	SO0001217:protein_coding_gene	Moesin	Moe	>Expression	2732	428.62	406.84	407.46	403.47	375.46	372.67	>Stat	414.307	383.867	DOWN	-1.0793	0.000147223	0.00305066	YES	NO
Dmel_CG9415	>Annotation	CG9415	FBgn0021872	CG9415	SO0001217:protein_coding_gene	X box binding protein-1	Xbp1	>Expression	2136	426.38	405.56	410.51	519.31	473.38	489.64	>Stat	414.15	494.11	UP	1.19307	5.19756e-11	4.48868e-09	YES	NO
Dmel_CG12055	>Annotation	CG12055	FBgn0001091	CG12055	SO0001217:protein_coding_gene	Glyceraldehyde 3 phosphate dehydrogenase 1	Gapdh1	>Expression	1330	423.45	428.77	387.79	542.27	487.22	515.75	>Stat	413.337	515.08	UP	1.24615	4.6729e-09	2.75557e-07	YES	NO
Dmel_CG3305	>Annotation	CG3305	FBgn0032949	CG3305	SO0001217:protein_coding_gene	Lamp1	Lamp1	>Expression	1583	416.51	368.06	389.65	390.73	379.51	403.24	>Stat	391.407	391.16	DOWN	-1.00063	0.693501	0.987021	NO	NO
Dmel_CG4994	>Annotation	CG4994	FBgn0026409	CG4994	SO0001217:protein_coding_gene	Mitochondrial phosphate carrier protein 2	Mpcp2	>Expression	1703	414.3	411.74	414.06	444.7	401.91	416.65	>Stat	413.367	421.087	UP	1.01868	0.870261	0.994393	NO	NO
Dmel_CG2140	>Annotation	CG2140	FBgn0264294	CG2140	SO0001217:protein_coding_gene	Cytochrome b5	Cyt-b5	>Expression	829	409.81	379.21	406.01	566.91	517.41	530.47	>Stat	398.343	538.263	UP	1.35125	2.36434e-15	3.36692e-13	YES	NO
Dmel_CG10130	>Annotation	CG10130	FBgn0010638	CG10130	SO0001217:protein_coding_gene	Sec61 beta subunit	Sec61beta	>Expression	792	409.53	374.16	416.22	382.2	336.68	379.95	>Stat	399.97	366.277	DOWN	-1.09199	0.0166374	0.146615	NO	NO
Dmel_CG32701	>Annotation	CG32701	FBgn0028327	CG32701	SO0001217:protein_coding_gene	lethal (1) G0320	l(1)G0320	>Expression	1465	408.65	410.04	366.03	365.7	318.92	322.04	>Stat	394.907	335.553	DOWN	-1.17688	1.19637e-07	5.44714e-06	YES	NO
Dmel_CG13887	>Annotation	CG13887	FBgn0035165	CG13887	SO0001217:protein_coding_gene	-	CG13887	>Expression	1227	407.78	386.76	440.21	502.72	476.55	504.54	>Stat	411.583	494.603	UP	1.20171	1.16221e-05	0.000322768	YES	NO
Dmel_CG2852	>Annotation	CG2852	FBgn0034753	CG2852	SO0001217:protein_coding_gene	-	CG2852	>Expression	886	406.07	406.17	377.72	472.96	416.67	431.86	>Stat	396.653	440.497	UP	1.11053	0.00920499	0.0947831	NO	NO
Dmel_CG4143	>Annotation	CG4143	FBgn0262732	CG4143	SO0001217:protein_coding_gene	multiprotein bridging factor 1	mbf1	>Expression	1207	404.25	383.37	377.67	353.5	336.39	338.9	>Stat	388.43	342.93	DOWN	-1.13268	3.8538e-07	1.49962e-05	YES	NO
Dmel_CG10691	>Annotation	CG10691	FBgn0002031	CG10691	SO0001217:protein_coding_gene	lethal (2) 37Cc	l(2)37Cc	>Expression	1335	403.24	402.07	367.64	530.53	476.48	509.19	>Stat	390.983	505.4	UP	1.29264	1.06129e-12	1.09281e-10	YES	NO
Dmel_CG32276	>Annotation	CG32276	FBgn0047135	CG32276	SO0001217:protein_coding_gene	-	CG32276	>Expression	754	395.42	368.82	384.24	349.68	317.46	352.63	>Stat	382.827	339.923	DOWN	-1.12621	0.000321695	0.00609081	YES	NO
Dmel_CG7637	>Annotation	CG7637	FBgn0033548	CG7637	SO0001217:protein_coding_gene	-	CG7637	>Expression	316	394.88	315.87	417.64	401.83	346.61	423.36	>Stat	376.13	390.6	UP	1.03847	0.752518	0.987021	NO	NO
Dmel_CG1943	>Annotation	CG1943	FBgn0037468	CG1943	SO0001217:protein_coding_gene	-	CG1943	>Expression	1041	393.76	400.29	441.38	389.7	356.63	362.89	>Stat	411.81	369.74	DOWN	-1.11378	0.00675986	0.0750311	NO	NO
novel.8456	>Annotation							>Expression	856	387.72	376.34	334.36	327.47	313.61	286.09	>Stat	366.14	309.057	DOWN	-1.1847	1.44169e-05	0.000391501	YES	NO
Dmel_CG18495	>Annotation	CG18495	FBgn0263121	CG18495	SO0001217:protein_coding_gene	Proteasome alpha1 subunit	Prosalpha1	>Expression	951	385.03	380.47	365.15	438.21	375.61	407.02	>Stat	376.883	406.947	UP	1.07977	0.0933781	0.492498	NO	NO
Dmel_CG12101	>Annotation	CG12101	FBgn0015245	CG12101	SO0001217:protein_coding_gene	Heat shock protein 60A	Hsp60A	>Expression	2356	384.01	398.6	354.01	458.17	436.85	427.7	>Stat	378.873	440.907	UP	1.16373	0.000256746	0.00497366	YES	NO
Dmel_CG16707	>Annotation	CG16707	FBgn0045823	CG16707	SO0001217:protein_coding_gene	visgun	vsg	>Expression	2180	381.29	369.71	440.34	381.23	367.21	363.85	>Stat	397.113	370.763	DOWN	-1.07107	0.0611541	0.371083	NO	NO
Dmel_CG4912	>Annotation	CG4912	FBgn0032198	CG4912	SO0001217:protein_coding_gene	eukaryotic translation elongation factor 1 delta	eEF1delta	>Expression	883	380.32	345.41	418.59	373.79	324.64	370.66	>Stat	381.44	356.363	DOWN	-1.07037	0.11757	0.567088	NO	NO
Dmel_CG12030	>Annotation	CG12030	FBgn0035147	CG12030	SO0001217:protein_coding_gene	UDP-galactose 4'-epimerase	Gale	>Expression	1557	379.9	356.78	363.99	344.26	301.88	321.18	>Stat	366.89	322.44	DOWN	-1.13786	3.25552e-06	0.000104255	YES	NO
Dmel_CG3161	>Annotation	CG3161	FBgn0262736	CG3161	SO0001217:protein_coding_gene	Vacuolar H[+] ATPase 16kD subunit 1	Vha16-1	>Expression	2842	379.27	358.1	405.81	357.38	351.35	348.92	>Stat	381.06	352.55	DOWN	-1.08087	0.00750718	0.0812377	NO	NO
Dmel_CG6105	>Annotation	CG6105	FBgn0010612	CG6105	SO0001217:protein_coding_gene	ATP synthase, subunit G	ATPsynG	>Expression	484	375.95	328.41	400.89	447.59	386.89	440.05	>Stat	368.417	424.843	UP	1.15316	0.158208	0.673952	NO	NO
Dmel_CG3320	>Annotation	CG3320	FBgn0285937	CG3320	SO0001217:protein_coding_gene	Rab1	Rab1	>Expression	1804	374.61	336.65	392.28	408.67	394.8	417.16	>Stat	367.847	406.877	UP	1.1061	0.0218684	0.177951	NO	NO
Dmel_CG9035	>Annotation	CG9035	FBgn0021795	CG9035	SO0001217:protein_coding_gene	Translocon-associated protein delta	Tapdelta	>Expression	805	372.47	350.29	371.85	360.59	313.64	352.75	>Stat	364.87	342.327	DOWN	-1.06585	0.0431741	0.290643	NO	NO
novel.11108	>Annotation							>Expression	1765	372.08	324.28	282.18	367.28	375.3	415.2	>Stat	326.18	385.927	UP	1.18317	0.0050579	0.0597046	NO	NO
Dmel_CG16817	>Annotation	CG16817	FBgn0037728	CG16817	SO0001217:protein_coding_gene	p23	p23	>Expression	1120	367.91	349.93	406.18	391.87	359.81	372.74	>Stat	374.673	374.807	UP	1.00036	0.723006	0.987021	NO	NO
Dmel_CG14273	>Annotation	CG14273	FBgn0032024	CG14273	SO0001217:protein_coding_gene	-	CG14273	>Expression	1061	366.89	360.77	400.3	418.6	366.91	393.33	>Stat	375.987	392.947	UP	1.04511	0.532724	0.987021	NO	NO
Dmel_CG5277	>Annotation	CG5277	FBgn0025366	CG5277	SO0001217:protein_coding_gene	Intronic Protein 259	Ip259	>Expression	943	366.86	345.11	373.27	403.22	378.59	406.31	>Stat	361.747	396.04	UP	1.0948	0.0663606	0.389497	NO	NO
Dmel_CG14235	>Annotation	CG14235	FBgn0031066	CG14235	SO0001217:protein_coding_gene	Cytochrome c oxidase subunit 6B	COX6B	>Expression	610	366.51	367.57	316.31	367.22	296.51	341.01	>Stat	350.13	334.913	DOWN	-1.04543	0.171112	0.699501	NO	NO
Dmel_CG3612	>Annotation	CG3612	FBgn0011211	CG3612	SO0001217:protein_coding_gene	bellwether	blw	>Expression	2252	365.74	359.07	348.95	340.64	316.74	329.32	>Stat	357.92	328.9	DOWN	-1.08823	0.000394222	0.00714081	YES	NO
Dmel_CR42491	>Annotation	CR42491	FBgn0259993	CR42491	SO0002127:lncRNA_gene	long non-coding RNA:CR42491	lncRNA:CR42491	>Expression	747	363.5	342.24	344.99	358.46	329.74	357.97	>Stat	350.243	348.723	DOWN	-1.00436	0.509914	0.987021	NO	NO
Dmel_CG9539	>Annotation	CG9539	FBgn0086357	CG9539	SO0001217:protein_coding_gene	Sec61 alpha subunit	Sec61alpha	>Expression	2032	360.05	331.5	371.12	331.87	316.41	319.26	>Stat	354.223	322.513	DOWN	-1.09832	0.000741359	0.0122668	YES	NO
Dmel_CG10377	>Annotation	CG10377	FBgn0004838	CG10377	SO0001217:protein_coding_gene	Heterogeneous nuclear ribonucleoprotein at 27C	Hrb27C	>Expression	3351	359.6	346.39	354.51	291.18	298.1	282.44	>Stat	353.5	290.573	DOWN	-1.21656	5.2433e-08	2.5247e-06	YES	NO
Dmel_CG4035	>Annotation	CG4035	FBgn0015218	CG4035	SO0001217:protein_coding_gene	eukaryotic translation initiation factor 4E1	eIF4E1	>Expression	1442	359.41	338.64	345.76	340.82	322.83	338.53	>Stat	347.937	334.06	DOWN	-1.04154	0.0270451	0.206755	NO	NO
Dmel_CG13780	>Annotation	CG13780	FBgn0031888	CG13780	SO0001217:protein_coding_gene	PDGF- and VEGF-related factor 2	Pvf2	>Expression	2207	355.41	328.64	377.37	376.26	373.86	385.91	>Stat	353.807	378.677	UP	1.07029	0.163795	0.683572	NO	NO
Dmel_CG6090	>Annotation	CG6090	FBgn0039406	CG6090	SO0001217:protein_coding_gene	Ribosomal protein L34a	RpL34a	>Expression	605	354.37	333.08	388.2	369.01	325.78	373.57	>Stat	358.55	356.12	DOWN	-1.00682	0.586229	0.987021	NO	NO
Dmel_CG1548	>Annotation	CG1548	FBgn0029093	CG1548	SO0001217:protein_coding_gene	cathepsin D	cathD	>Expression	1411	353.02	341.42	327.3	406.01	354.88	377.97	>Stat	340.58	379.62	UP	1.11463	0.00308282	0.0404971	YES	NO
Dmel_CG10664	>Annotation	CG10664	FBgn0032833	CG10664	SO0001217:protein_coding_gene	Cytochrome c oxidase subunit 4	COX4	>Expression	739	352.49	327.88	372.61	403.26	382.03	392.52	>Stat	350.993	392.603	UP	1.11855	0.0527694	0.334932	NO	NO
Dmel_CG7911	>Annotation	CG7911	FBgn0039735	CG7911	SO0001217:protein_coding_gene	Nucleophosmin	Nph	>Expression	661	351.92	322.41	330.59	351.55	296.93	324.75	>Stat	334.973	324.41	DOWN	-1.03256	0.184749	0.729015	NO	NO
Dmel_CG4412	>Annotation	CG4412	FBgn0016119	CG4412	SO0001217:protein_coding_gene	ATP synthase, coupling factor 6	ATPsynCF6	>Expression	534	350.72	343.35	325.77	386.12	339.73	363.18	>Stat	339.947	363.01	UP	1.06784	0.376663	0.976754	NO	NO
Dmel_CG12242	>Annotation	CG12242	FBgn0010041	CG12242	SO0001217:protein_coding_gene	Glutathione S transferase D5	GstD5	>Expression	840	344.8	324.63	261.14	367.73	333.75	333.73	>Stat	310.19	345.07	UP	1.11245	0.074989	0.42498	NO	NO
Dmel_CG13551	>Annotation	CG13551	FBgn0040660	CG13551	SO0001217:protein_coding_gene	-	CG13551	>Expression	594	344.4	323.27	301.9	369.95	319.71	361.74	>Stat	323.19	350.467	UP	1.0844	0.133088	0.609899	NO	NO
Dmel_CG12400	>Annotation	CG12400	FBgn0031505	CG12400	SO0001217:protein_coding_gene	NADH dehydrogenase (ubiquinone) B14.5 B subunit	ND-B14.5B	>Expression	463	343.23	328.39	268.72	386.48	353.46	411.79	>Stat	313.447	383.91	UP	1.2248	0.000246808	0.00478808	YES	NO
Dmel_CG31363	>Annotation	CG31363	FBgn0051363	CG31363	SO0001217:protein_coding_gene	Jupiter	Jupiter	>Expression	1516	343	332.26	369.87	303.41	299.94	305.77	>Stat	348.377	303.04	DOWN	-1.14961	6.14733e-05	0.00142367	YES	NO
Dmel_CG3979	>Annotation	CG3979	FBgn0036816	CG3979	SO0001217:protein_coding_gene	I'm not dead yet	Indy	>Expression	2503	339.29	314.79	329.94	319.68	305.9	308.35	>Stat	328.007	311.31	DOWN	-1.05363	0.0122365	0.116831	NO	NO
Dmel_CG8416	>Annotation	CG8416	FBgn0014020	CG8416	SO0001217:protein_coding_gene	Rho1	Rho1	>Expression	1675	339.15	285.47	349.25	285.54	265.5	270.38	>Stat	324.623	273.807	DOWN	-1.18559	0.000650456	0.010911	YES	NO
Dmel_CG2331	>Annotation	CG2331	FBgn0286784	CG2331	SO0001217:protein_coding_gene	Transitional endoplasmic reticulum 94	TER94	>Expression	3015	338.28	328.02	303.55	328.57	318.82	311.09	>Stat	323.283	319.493	DOWN	-1.01186	0.479656	0.987021	NO	NO
Dmel_CG5730	>Annotation	CG5730	FBgn0000083	CG5730	SO0001217:protein_coding_gene	Annexin B9	AnxB9	>Expression	1322	337.78	341.98	328.97	357	334.11	344.95	>Stat	336.243	345.353	UP	1.02709	0.648065	0.987021	NO	NO
novel.11457	>Annotation							>Expression	4240	337.61	290.38	381.18	332.68	334.56	331.49	>Stat	336.39	332.91	DOWN	-1.01045	0.896	0.995245	NO	NO
Dmel_CG3333	>Annotation	CG3333	FBgn0259937	CG3333	SO0001217:protein_coding_gene	Nucleolar protein at 60B	Nop60B	>Expression	2219	334.96	307.81	335.72	314.62	295.39	299.85	>Stat	326.163	303.287	DOWN	-1.07543	0.000376197	0.00687008	YES	NO
Dmel_CG9160	>Annotation	CG9160	FBgn0011361	CG9160	SO0001217:protein_coding_gene	NADH dehydrogenase (ubiquinone) acyl carrier protein	ND-ACP	>Expression	670	334.22	319.93	312.25	423.68	364.91	386.12	>Stat	322.133	391.57	UP	1.21555	2.91997e-06	9.48058e-05	YES	NO
Dmel_CG3059	>Annotation	CG3059	FBgn0024947	CG3059	SO0001217:protein_coding_gene	NTPase	NTPase	>Expression	2115	333.82	331.11	302.45	460.39	433.34	431.98	>Stat	322.46	441.903	UP	1.37041	2.19497e-19	4.38536e-17	YES	NO
Dmel_CG3752	>Annotation	CG3752	FBgn0012036	CG3752	SO0001217:protein_coding_gene	Aldehyde dehydrogenase	Aldh	>Expression	1900	333.69	310.21	319.82	364.6	352.06	346.29	>Stat	321.24	354.317	UP	1.10297	0.000901562	0.0144704	YES	NO
Dmel_CG16901	>Annotation	CG16901	FBgn0263396	CG16901	SO0001217:protein_coding_gene	squid	sqd	>Expression	4511	333.62	298.94	347.09	291.19	310.99	307.14	>Stat	326.55	303.107	DOWN	-1.07734	0.0765365	0.430108	NO	NO
Dmel_CG15304	>Annotation	CG15304	FBgn0083167	CG15304	SO0001217:protein_coding_gene	Neb-cGP	Neb-cGP	>Expression	419	331.48	286.24	311.22	395.63	343.42	368.3	>Stat	309.647	369.117	UP	1.19206	0.084478	0.460808	NO	NO
Dmel_CG7033	>Annotation	CG7033	FBgn0030086	CG7033	SO0001217:protein_coding_gene	Chaperonin containing TCP1 subunit 2	CCT2	>Expression	2121	329.12	319.61	316.22	296.14	282.14	291.49	>Stat	321.65	289.923	DOWN	-1.10943	1.08379e-05	0.000304143	YES	NO
Dmel_CG7917	>Annotation	CG7917	FBgn0016685	CG7917	SO0001217:protein_coding_gene	Nucleoplasmin	Nlp	>Expression	916	328.17	309.47	333.24	328.01	289.91	327.27	>Stat	323.627	315.063	DOWN	-1.02718	0.273901	0.862895	NO	NO
Dmel_CG9148	>Annotation	CG9148	FBgn0025682	CG9148	SO0001217:protein_coding_gene	supercoiling factor	scf	>Expression	1600	326.42	326.45	334.08	300.41	274.8	277.46	>Stat	328.983	284.223	DOWN	-1.15748	3.31013e-07	1.31873e-05	YES	NO
Dmel_CG17524	>Annotation	CG17524	FBgn0063497	CG17524	SO0001217:protein_coding_gene	Glutathione S transferase E3	GstE3	>Expression	755	324.4	295.82	280.64	321.41	284.75	308.12	>Stat	300.287	304.76	UP	1.0149	0.934014	0.995245	NO	NO
Dmel_CG10922	>Annotation	CG10922	FBgn0011638	CG10922	SO0001217:protein_coding_gene	La autoantigen-like	La	>Expression	1549	322.44	310.18	307.21	319.84	296.95	314.94	>Stat	313.277	310.577	DOWN	-1.00869	0.426908	0.987021	NO	NO
Dmel_CG5010	>Annotation	CG5010	FBgn0260747	CG5010	SO0001217:protein_coding_gene	Coiled-coil-helix-coiled-coil-helix domain containing 2	Chchd2	>Expression	1001	317.01	286.38	333.44	388.15	344.08	392.3	>Stat	312.277	374.843	UP	1.20036	0.00042973	0.00766982	YES	NO
Dmel_CG9165	>Annotation	CG9165	FBgn0010786	CG9165	SO0001217:protein_coding_gene	lethal (3) 02640	l(3)02640	>Expression	2556	315.18	301.6	274.88	427.48	403.14	391.66	>Stat	297.22	407.427	UP	1.37079	7.7281e-17	1.2931e-14	YES	NO
Dmel_CG5474	>Annotation	CG5474	FBgn0011016	CG5474	SO0001217:protein_coding_gene	Signal sequence receptor beta	SsRbeta	>Expression	950	315.02	299.1	314.56	276.51	253.92	282.28	>Stat	309.56	270.903	DOWN	-1.1427	7.97512e-05	0.00178819	YES	NO
Dmel_CG12013	>Annotation	CG12013	FBgn0035438	CG12013	SO0001217:protein_coding_gene	PHGPx	PHGPx	>Expression	916	314.4	305.82	296.82	445.77	388.27	393.01	>Stat	305.68	409.017	UP	1.33806	1.77298e-14	2.21804e-12	YES	NO
Dmel_CG7070	>Annotation	CG7070	FBgn0267385	CG7070	SO0001217:protein_coding_gene	Pyruvate kinase	PyK	>Expression	1975	313.32	305.75	280.41	404.98	374.63	373.84	>Stat	299.827	384.483	UP	1.28235	1.88145e-12	1.85185e-10	YES	NO
Dmel_CG11015	>Annotation	CG11015	FBgn0031830	CG11015	SO0001217:protein_coding_gene	Cytochrome c oxidase subunit 5B	COX5B	>Expression	580	313.16	263.7	296.35	347.99	310.62	332.41	>Stat	291.07	330.34	UP	1.13492	0.068426	0.398759	NO	NO
Dmel_CG8978	>Annotation	CG8978	FBgn0001961	CG8978	SO0001217:protein_coding_gene	Actin-related protein 2/3 complex, subunit 1	Arpc1	>Expression	1726	312.88	322.09	302.03	312.01	275.54	282.62	>Stat	312.333	290.057	DOWN	-1.0768	0.0134163	0.124976	NO	NO
Dmel_CG5825	>Annotation	CG5825	FBgn0014857	CG5825	SO0001217:protein_coding_gene	Histone H3.3A	His3.3A	>Expression	787	312.64	316.5	290.56	318.92	280	290	>Stat	306.567	296.307	DOWN	-1.03463	0.170619	0.698015	NO	NO
Dmel_CG16792	>Annotation	CG16792	FBgn0000426	CG16792	SO0001217:protein_coding_gene	Small ribonucleoprotein particle protein SmF	SmF	>Expression	467	312.05	283.74	244.83	320.57	273.85	284.92	>Stat	280.207	293.113	UP	1.04606	0.680725	0.987021	NO	NO
Dmel_CG30415	>Annotation	CG30415	FBgn0250838	CG30415	SO0001217:protein_coding_gene	reduction of Rh1	roh	>Expression	618	310.85	289.44	296.62	354.75	299.93	290.84	>Stat	298.97	315.173	UP	1.0542	0.538014	0.987021	NO	NO
Dmel_CG7380	>Annotation	CG7380	FBgn0031977	CG7380	SO0001217:protein_coding_gene	barrier to autointegration factor	baf	>Expression	622	310.56	295.75	328.7	358.51	289.5	348.95	>Stat	311.67	332.32	UP	1.06626	0.540126	0.987021	NO	NO
Dmel_CG2674	>Annotation	CG2674	FBgn0005278	CG2674	SO0001217:protein_coding_gene	S-adenosylmethionine Synthetase	Sam-S	>Expression	2301	308.28	287.28	290.35	340.69	348.45	343.17	>Stat	295.303	344.103	UP	1.16525	7.0736e-07	2.6302e-05	YES	NO
Dmel_CG8522	>Annotation	CG8522	FBgn0261283	CG8522	SO0001217:protein_coding_gene	Sterol regulatory element binding protein	SREBP	>Expression	3815	308.15	306.64	296.94	331.65	311.57	308.56	>Stat	303.91	317.26	UP	1.04393	0.270432	0.858439	NO	NO
Dmel_CG7439	>Annotation	CG7439	FBgn0087035	CG7439	SO0001217:protein_coding_gene	Argonaute 2	AGO2	>Expression	4036	307.29	296.45	299.4	299.35	287	271.11	>Stat	301.047	285.82	DOWN	-1.05327	0.0231375	0.185349	NO	NO
Dmel_CG8189	>Annotation	CG8189	FBgn0019644	CG8189	SO0001217:protein_coding_gene	ATP synthase, subunit B	ATPsynB	>Expression	918	307.28	288.88	295.41	326.19	301.04	320.57	>Stat	297.19	315.933	UP	1.06307	0.169518	0.696489	NO	NO
Dmel_CG5771	>Annotation	CG5771	FBgn0015790	CG5771	SO0001217:protein_coding_gene	Rab11	Rab11	>Expression	1659	306.62	291.2	325.5	311.87	279.08	283.74	>Stat	307.773	291.563	DOWN	-1.0556	0.0557846	0.348289	NO	NO
Dmel_CG4147	>Annotation	CG4147	FBgn0001218	CG4147	SO0001217:protein_coding_gene	Heat shock 70-kDa protein cognate 3	Hsc70-3	>Expression	3040	306.45	314.02	299.35	306.98	281.35	281.19	>Stat	306.607	289.84	DOWN	-1.05785	0.0325632	0.237672	NO	NO
Dmel_CG10161	>Annotation	CG10161	FBgn0040227	CG10161	SO0001217:protein_coding_gene	eukaryotic translation initiation factor 3 subunit d1	eIF3d1	>Expression	2012	306.06	303.3	308.62	315.65	283.09	288.02	>Stat	305.993	295.587	DOWN	-1.03521	0.112185	0.551286	NO	NO
novel.10508	>Annotation							>Expression	1431	305.98	547.6	2790.8	1296.46	656.22	259	>Stat	1214.79	737.227	DOWN	-1.64779	0.484462	0.987021	NO	NO
Dmel_CG17921	>Annotation	CG17921	FBgn0010228	CG17921	SO0001217:protein_coding_gene	HMG protein Z	HmgZ	>Expression	1047	305.13	290.26	320.38	350.68	301.7	316.31	>Stat	305.257	322.897	UP	1.05779	0.22834	0.80478	NO	NO
Dmel_CG6310	>Annotation	CG6310	FBgn0036121	CG6310	SO0001217:protein_coding_gene	-	CG6310	>Expression	690	303.96	297.16	336.94	299.12	262.3	269.21	>Stat	312.687	276.877	DOWN	-1.12934	0.0103833	0.10388	NO	NO
Dmel_CG2862	>Annotation	CG2862	FBgn0031459	CG2862	SO0001217:protein_coding_gene	histidine triad nucleotide binding protein 1	HINT1	>Expression	557	303.9	281.15	312.78	362.7	325.27	335.07	>Stat	299.277	341.013	UP	1.13946	0.0664972	0.390066	NO	NO
Dmel_CG40002	>Annotation	CG40002	FBgn0058002	CG40002	SO0001217:protein_coding_gene	NADH dehydrogenase (ubiquinone) AGGG subunit	ND-AGGG	>Expression	474	303.68	241.53	251.43	302.8	280.31	337.37	>Stat	265.547	306.827	UP	1.15545	0.133215	0.610271	NO	NO
Dmel_CG12530	>Annotation	CG12530	FBgn0010341	CG12530	SO0001217:protein_coding_gene	Cdc42	Cdc42	>Expression	1727	303	296.08	296.87	288.43	273.88	252.93	>Stat	298.65	271.747	DOWN	-1.099	0.00681541	0.07546	NO	NO
Dmel_CG3731	>Annotation	CG3731	FBgn0038271	CG3731	SO0001217:protein_coding_gene	Ubiquinol-cytochrome c reductase core protein 1	UQCR-C1	>Expression	1632	301.83	301.59	301.1	371.19	326.48	348.98	>Stat	301.507	348.883	UP	1.15713	4.53384e-05	0.00108216	YES	NO
Dmel_CG10576	>Annotation	CG10576	FBgn0035630	CG10576	SO0001217:protein_coding_gene	-	CG10576	>Expression	1670	298.35	305.88	309.98	279.86	248.3	253.87	>Stat	304.737	260.677	DOWN	-1.16902	1.33855e-06	4.618e-05	YES	NO
Dmel_CG1890	>Annotation	CG1890	FBgn0039869	CG1890	SO0001217:protein_coding_gene	-	CG1890	>Expression	704	297.86	258.63	309.01	288.46	264.81	279.74	>Stat	288.5	277.67	DOWN	-1.039	0.281614	0.872712	NO	NO
Dmel_CG8261	>Annotation	CG8261	FBgn0004921	CG8261	SO0001217:protein_coding_gene	G protein gamma 1	Ggamma1	>Expression	977	297.34	282.82	310.77	306.56	286.32	308.62	>Stat	296.977	300.5	UP	1.01186	0.937821	0.995245	NO	NO
Dmel_CG5330	>Annotation	CG5330	FBgn0015268	CG5330	SO0001217:protein_coding_gene	Nucleosome assembly protein 1	Nap1	>Expression	1361	296.6	282.46	294.15	303.73	268.49	292.42	>Stat	291.07	288.213	DOWN	-1.00991	0.457948	0.987021	NO	NO
novel.11179	>Annotation							>Expression	1048	293.99	282.05	287.5	301.29	282.26	300.64	>Stat	287.847	294.73	UP	1.02391	0.802348	0.987021	NO	NO
Dmel_CG12792	>Annotation	CG12792	FBgn0022288	CG12792	SO0001217:protein_coding_gene	lethal (2) 09851	l(2)09851	>Expression	1589	293.78	288.93	292.35	321.86	278.06	300.76	>Stat	291.687	300.227	UP	1.02928	0.606083	0.987021	NO	NO
Dmel_CG33162	>Annotation	CG33162	FBgn0011509	CG33162	SO0001217:protein_coding_gene	Signal recognition particle receptor beta	SrpRbeta	>Expression	1046	293.58	276.27	281.96	273.89	248.96	279.84	>Stat	283.937	267.563	DOWN	-1.06119	0.056974	0.353762	NO	NO
Dmel_CG4307	>Annotation	CG4307	FBgn0016691	CG4307	SO0001217:protein_coding_gene	ATP synthase, oligomycin sensitivity conferring protein	ATPsynO	>Expression	802	290.44	284.36	299.21	324.09	267.85	296.62	>Stat	291.337	296.187	UP	1.01665	0.938519	0.995245	NO	NO
Dmel_CG4337	>Annotation	CG4337	FBgn0010438	CG4337	SO0001217:protein_coding_gene	mitochondrial single stranded DNA-binding protein	mtSSB	>Expression	575	288.42	279.26	283.4	337.27	293.87	301	>Stat	283.693	310.713	UP	1.09524	0.179563	0.717286	NO	NO
Dmel_CG7823	>Annotation	CG7823	FBgn0036921	CG7823	SO0001217:protein_coding_gene	RhoGDI	RhoGDI	>Expression	1536	287.45	269.22	292.96	271.12	263.01	281.84	>Stat	283.21	271.99	DOWN	-1.04125	0.136855	0.618482	NO	NO
novel.3493	>Annotation							>Expression	911	286.57	122.48	455.66	206.9	366.79	382.37	>Stat	288.237	318.687	UP	1.10564	0.836548	0.987021	NO	NO
novel.11321	>Annotation							>Expression	441	286.42	253.09	271.35	316.32	312.9	297.33	>Stat	270.287	308.85	UP	1.14268	0.16274	0.682467	NO	NO
Dmel_CG10962	>Annotation	CG10962	FBgn0030073	CG10962	SO0001217:protein_coding_gene	-	CG10962	>Expression	1074	284.59	277.85	236.95	217.48	198.36	211.5	>Stat	266.463	209.113	DOWN	-1.27425	4.33696e-09	2.5802e-07	YES	NO
Dmel_CG13941	>Annotation	CG13941	FBgn0033928	CG13941	SO0001217:protein_coding_gene	Arc2	Arc2	>Expression	902	284.15	258.94	268.75	295.41	276.67	286.47	>Stat	270.613	286.183	UP	1.05754	0.23362	0.812482	NO	NO
Dmel_CG4878	>Annotation	CG4878	FBgn0034237	CG4878	SO0001217:protein_coding_gene	eukaryotic translation initiation factor 3 subunit b	eIF3b	>Expression	2565	283.76	267	263.05	272.46	254.4	256.17	>Stat	271.27	261.01	DOWN	-1.03931	0.0601187	0.367361	NO	NO
Dmel_CG3018	>Annotation	CG3018	FBgn0010602	CG3018	SO0001217:protein_coding_gene	lesswright	lwr	>Expression	1113	283.04	279.39	283.08	268.86	252.04	261.67	>Stat	281.837	260.857	DOWN	-1.08043	0.00425956	0.0526129	NO	NO
Dmel_CG1753	>Annotation	CG1753	FBgn0031148	CG1753	SO0001217:protein_coding_gene	Cystathionine beta-synthase	Cbs	>Expression	1814	282.1	275.22	254.22	370.39	358.05	361.61	>Stat	270.513	363.35	UP	1.34319	2.51168e-18	4.66964e-16	YES	NO
Dmel_CG4904	>Annotation	CG4904	FBgn0250843	CG4904	SO0001217:protein_coding_gene	Proteasome alpha6 subunit	Prosalpha6	>Expression	1059	281.22	281.15	274.54	297.42	253.28	269.52	>Stat	278.97	273.407	DOWN	-1.02035	0.392143	0.985568	NO	NO
Dmel_CG11785	>Annotation	CG11785	FBgn0045866	CG11785	SO0001217:protein_coding_gene	baiser	bai	>Expression	813	281	285.49	298.78	296.15	271.27	281.26	>Stat	288.423	282.893	DOWN	-1.01955	0.417832	0.987021	NO	NO
Dmel_CG5677	>Annotation	CG5677	FBgn0039172	CG5677	SO0001217:protein_coding_gene	Spase 22/23-subunit	Spase22-23	>Expression	745	280.37	278.51	243.41	293.1	235.55	267.86	>Stat	267.43	265.503	DOWN	-1.00726	0.616621	0.987021	NO	NO
novel.9557	>Annotation							>Expression	239	280.1	203.36	292.8	259.88	351.22	289.3	>Stat	258.753	300.133	UP	1.15992	0.701297	0.987021	NO	NO
Dmel_CG9916	>Annotation	CG9916	FBgn0004432	CG9916	SO0001217:protein_coding_gene	Cyclophilin 1	Cyp1	>Expression	1227	279.73	267.7	301.32	293.56	266.88	271.01	>Stat	282.917	277.15	DOWN	-1.02081	0.379157	0.977605	NO	NO
Dmel_CG3560	>Annotation	CG3560	FBgn0030733	CG3560	SO0001217:protein_coding_gene	Ubiquinol-cytochrome c reductase 14 kDa subunit	UQCR-14	>Expression	523	279.65	243.36	274.01	321.64	278.06	303.5	>Stat	265.673	301.067	UP	1.13322	0.109264	0.542968	NO	NO
novel.8911	>Annotation							>Expression	1478	279.56	241.46	288.78	261.72	262.02	268.4	>Stat	269.933	264.047	DOWN	-1.02229	0.437609	0.987021	NO	NO
Dmel_CG7123	>Annotation	CG7123	FBgn0261800	CG7123	SO0001217:protein_coding_gene	LanB1	LanB1	>Expression	6128	275.57	255.26	258.64	242.11	245.78	229.43	>Stat	263.157	239.107	DOWN	-1.10058	0.000291995	0.00559176	YES	NO
Dmel_CG33129	>Annotation	CG33129	FBgn0053129	CG33129	SO0001217:protein_coding_gene	-	CG33129	>Expression	1744	275.54	247.67	280.12	261.23	245.96	257.25	>Stat	267.777	254.813	DOWN	-1.05087	0.0212815	0.174022	NO	NO
Dmel_CG6459	>Annotation	CG6459	FBgn0034259	CG6459	SO0001217:protein_coding_gene	P32	P32	>Expression	1154	274.43	259.5	244.18	353.1	332.02	338.79	>Stat	259.37	341.303	UP	1.31589	7.67008e-17	1.2931e-14	YES	NO
novel.11230	>Annotation							>Expression	913	274.08	276.06	268.81	310.89	292.48	294.01	>Stat	272.983	299.127	UP	1.09577	0.0407471	0.27772	NO	NO
Dmel_CG2076	>Annotation	CG2076	FBgn0030263	CG2076	SO0001217:protein_coding_gene	-	CG2076	>Expression	1325	273.33	264.48	248.61	320.66	312.89	323.32	>Stat	262.14	318.957	UP	1.21674	1.65978e-08	9.06848e-07	YES	NO
Dmel_CG11793	>Annotation	CG11793	FBgn0003462	CG11793	SO0001217:protein_coding_gene	Superoxide dismutase 1	Sod1	>Expression	735	272.29	273.77	254.78	326.67	270.77	294.74	>Stat	266.947	297.393	UP	1.11406	0.040641	0.277278	NO	NO
Dmel_CG9917	>Annotation	CG9917	FBgn0030740	CG9917	SO0001217:protein_coding_gene	-	CG9917	>Expression	1800	271.93	248.98	290.56	269.43	267.41	257.9	>Stat	270.49	264.913	DOWN	-1.02105	0.408347	0.987021	NO	NO
Dmel_CG3821	>Annotation	CG3821	FBgn0002069	CG3821	SO0001217:protein_coding_gene	Aspartyl-tRNA synthetase	AspRS	>Expression	1976	271.72	263.01	250.11	367.74	336.68	343.4	>Stat	261.613	349.273	UP	1.33507	4.25257e-20	9.18145e-18	YES	NO
Dmel_CG5520	>Annotation	CG5520	FBgn0039562	CG5520	SO0001217:protein_coding_gene	Glycoprotein 93	Gp93	>Expression	2841	270.96	265.64	254.31	249.44	235.45	236.15	>Stat	263.637	240.347	DOWN	-1.0969	0.000277497	0.00532937	YES	NO
Dmel_CG17950	>Annotation	CG17950	FBgn0004362	CG17950	SO0001217:protein_coding_gene	High mobility group protein D	HmgD	>Expression	1143	270.01	257.74	334.67	249.63	225.36	230.84	>Stat	287.473	235.277	DOWN	-1.22185	0.000460593	0.00813391	YES	NO
Dmel_CG31864	>Annotation	CG31864	FBgn0051864	CG31864	SO0001217:protein_coding_gene	Quetzalcoatl	Qtzl	>Expression	705	269.82	268.44	234.46	340.49	296.16	302.78	>Stat	257.573	313.143	UP	1.21574	5.93962e-06	0.000178669	YES	NO
Dmel_CG5547	>Annotation	CG5547	FBgn0032482	CG5547	SO0001217:protein_coding_gene	Phosphoethanolamine cytidylyltransferase	Pect	>Expression	2184	269	249.84	264.95	256.78	237.07	242.26	>Stat	261.263	245.37	DOWN	-1.06477	0.00532851	0.0622129	NO	NO
Dmel_CG6764	>Annotation	CG6764	FBgn0037899	CG6764	SO0001217:protein_coding_gene	Ribosomal protein L24-like	RpL24-like	>Expression	774	268.4	236.81	243.33	274.1	253.16	276.5	>Stat	249.513	267.92	UP	1.07377	0.168554	0.694366	NO	NO
Dmel_CG2050	>Annotation	CG2050	FBgn0002780	CG2050	SO0001217:protein_coding_gene	modulo	mod	>Expression	1959	267.65	241.88	272.9	265.8	250.37	267.11	>Stat	260.81	261.093	UP	1.00109	0.754457	0.987021	NO	NO
Dmel_CG1742	>Annotation	CG1742	FBgn0025814	CG1742	SO0001217:protein_coding_gene	Microsomal glutathione S-transferase-like	Mgstl	>Expression	659	266.76	258.09	217.13	374.76	312.33	350.62	>Stat	247.327	345.903	UP	1.39857	9.3763e-12	8.71605e-10	YES	NO
Dmel_CG10373	>Annotation	CG10373	FBgn0032704	CG10373	SO0001217:protein_coding_gene	Jwa	Jwa	>Expression	1134	265.74	251.19	256.76	260.74	234.74	252.26	>Stat	257.897	249.247	DOWN	-1.0347	0.125535	0.589826	NO	NO
Dmel_CG10638	>Annotation	CG10638	FBgn0036290	CG10638	SO0001217:protein_coding_gene	-	CG10638	>Expression	1131	265.41	242.41	268.04	274.04	247.4	264.52	>Stat	258.62	261.987	UP	1.01302	0.966193	0.995245	NO	NO
Dmel_CG6030	>Annotation	CG6030	FBgn0016120	CG6030	SO0001217:protein_coding_gene	ATP synthase, subunit D	ATPsynD	>Expression	722	265.4	259.58	275.62	281.91	241.08	264.31	>Stat	266.867	262.433	DOWN	-1.01689	0.428142	0.987021	NO	NO
novel.10319	>Annotation							>Expression	1189	265.17	207.03	375.57	343.97	320.47	358.61	>Stat	282.59	341.017	UP	1.20675	0.313575	0.912701	NO	NO
Dmel_CG8863	>Annotation	CG8863	FBgn0038145	CG8863	SO0001217:protein_coding_gene	DnaJ-like-2	Droj2	>Expression	1882	265.08	245.65	251.35	260.72	239.01	258.15	>Stat	254.027	252.627	DOWN	-1.00554	0.542181	0.987021	NO	NO
Dmel_CG5809	>Annotation	CG5809	FBgn0025678	CG5809	SO0001217:protein_coding_gene	calcium-binding protein 1	CaBP1	>Expression	1728	263.89	253.72	242.96	276.25	248.82	265.77	>Stat	253.523	263.613	UP	1.0398	0.431238	0.987021	NO	NO
Dmel_CG17259	>Annotation	CG17259	FBgn0031497	CG17259	SO0001217:protein_coding_gene	Seryl-tRNA synthetase	SerRS	>Expression	1771	262.52	253.39	235.03	317.9	286.71	295.43	>Stat	250.313	300.013	UP	1.19855	7.09949e-07	2.63252e-05	YES	NO
Dmel_CG9983	>Annotation	CG9983	FBgn0001215	CG9983	SO0001217:protein_coding_gene	Heterogeneous nuclear ribonucleoprotein at 98DE	Hrb98DE	>Expression	2127	261.8	239.9	259.49	258.69	245.83	242.76	>Stat	253.73	249.093	DOWN	-1.01861	0.487351	0.987021	NO	NO
Dmel_CG17611	>Annotation	CG17611	FBgn0034915	CG17611	SO0001217:protein_coding_gene	eukaryotic translation initiation factor 6	eIF6	>Expression	1056	260.29	246.62	270.12	279.46	241.78	248.22	>Stat	259.01	256.487	DOWN	-1.00984	0.528936	0.987021	NO	NO
Dmel_CG12210	>Annotation	CG12210	FBgn0003660	CG12210	SO0001217:protein_coding_gene	Synaptobrevin	Syb	>Expression	885	260.01	238.69	259.42	271.06	238.48	265.66	>Stat	252.707	258.4	UP	1.02253	0.962715	0.995245	NO	NO
Dmel_CG6998	>Annotation	CG6998	FBgn0011760	CG6998	SO0001217:protein_coding_gene	cut up	ctp	>Expression	1485	259.73	246.13	287.01	255.44	239.84	236.97	>Stat	264.29	244.083	DOWN	-1.08279	0.0272456	0.207575	NO	NO
Dmel_CG13393	>Annotation	CG13393	FBgn0263852	CG13393	SO0001217:protein_coding_gene	Defender against apoptotic cell death 1	Dad1	>Expression	526	258.87	245.55	266.23	278.54	253.69	274.17	>Stat	256.883	268.8	UP	1.04639	0.778309	0.987021	NO	NO
Dmel_CG10751	>Annotation	CG10751	FBgn0024196	CG10751	SO0001217:protein_coding_gene	roadblock	robl	>Expression	527	258.75	245.02	228.78	287.31	265.72	280.71	>Stat	244.183	277.913	UP	1.13813	0.0173606	0.150804	NO	NO
Dmel_CG8801	>Annotation	CG8801	FBgn0028473	CG8801	SO0001217:protein_coding_gene	Novel nucleolar protein 1	Non1	>Expression	2181	257.99	255.86	232.52	288.64	263.21	267.13	>Stat	248.79	272.993	UP	1.09728	0.0256246	0.199657	NO	NO
Dmel_CG40045	>Annotation	CG40045	FBgn0058045	CG40045	SO0001217:protein_coding_gene	-	CG40045	>Expression	745	257.66	193.05	257.6	238.99	248.36	276.51	>Stat	236.103	254.62	UP	1.07843	0.431399	0.987021	NO	NO
Dmel_CG7556	>Annotation	CG7556	FBgn0030990	CG7556	SO0001217:protein_coding_gene	-	CG7556	>Expression	2124	256.53	234.39	239.23	263.25	242.05	248.59	>Stat	243.383	251.297	UP	1.03251	0.383293	0.979221	NO	NO
Dmel_CG1782	>Annotation	CG1782	FBgn0023143	CG1782	SO0001217:protein_coding_gene	Ubiquitin activating enzyme 1	Uba1	>Expression	4343	256.36	247.51	235.64	242.52	233.33	232.06	>Stat	246.503	235.97	DOWN	-1.04464	0.0641713	0.381607	NO	NO
Dmel_CG8542	>Annotation	CG8542	FBgn0001220	CG8542	SO0001217:protein_coding_gene	Heat shock protein cognate 5	Hsc70-5	>Expression	2777	255.88	246	227.64	281.06	267.7	267.5	>Stat	243.173	272.087	UP	1.1189	0.00231644	0.0322328	YES	NO
Dmel_CG12752	>Annotation	CG12752	FBgn0028411	CG12752	SO0001217:protein_coding_gene	NTF2-related export protein 1	Nxt1	>Expression	528	255.34	243.52	241.27	274.19	233.83	254.31	>Stat	246.71	254.11	UP	1.02999	0.942735	0.995245	NO	NO
Dmel_CG14715	>Annotation	CG14715	FBgn0037930	CG14715	SO0001217:protein_coding_gene	-	CG14715	>Expression	640	254.44	232.89	257.92	250.44	228.21	259.25	>Stat	248.417	245.967	DOWN	-1.00996	0.544077	0.987021	NO	NO
Dmel_CG40127	>Annotation	CG40127	FBgn0262116	CG40127	SO0001217:protein_coding_gene	Ribonuclease kappa	RNASEK	>Expression	518	253.69	178.01	208.38	247.55	225.31	298.39	>Stat	213.36	257.083	UP	1.20493	0.0571747	0.35416	NO	NO
Dmel_CG8882	>Annotation	CG8882	FBgn0015834	CG8882	SO0001217:protein_coding_gene	eukaryotic translation initiation factor 3 subunit i	eIF3i	>Expression	1177	253.55	253.82	243.36	287.9	253.8	261.33	>Stat	250.243	267.677	UP	1.06967	0.139338	0.624171	NO	NO
Dmel_CR31400	>Annotation	CR31400	FBgn0001234	CR31400	SO0002127:lncRNA_gene	Heat shock RNA omega	lncRNA:Hsromega	>Expression	1364	252.37	221.94	227.65	260.19	246.29	256.25	>Stat	233.987	254.243	UP	1.08657	0.033095	0.239983	NO	NO
Dmel_CG33494	>Annotation	CG33494	FBgn0053494	CG33494	SO0001217:protein_coding_gene	-	CG33494	>Expression	752	251.66	218.76	228.74	270.57	261.64	265.61	>Stat	233.053	265.94	UP	1.14111	0.00461914	0.0555493	NO	NO
Dmel_CG17331	>Annotation	CG17331	FBgn0032596	CG17331	SO0001217:protein_coding_gene	Proteasome beta4 subunit	Prosbeta4	>Expression	783	251.5	199.25	218.62	267.35	222.87	259.49	>Stat	223.123	249.903	UP	1.12002	0.0735342	0.41922	NO	NO
Dmel_CG11357	>Annotation	CG11357	FBgn0035558	CG11357	SO0001217:protein_coding_gene	-	CG11357	>Expression	3020	249.92	237.37	237.45	231.9	228.85	225.43	>Stat	241.58	228.727	DOWN	-1.0562	0.0140354	0.129307	NO	NO
Dmel_CG11027	>Annotation	CG11027	FBgn0013749	CG11027	SO0001217:protein_coding_gene	ADP ribosylation factor at 102F	Arf102F	>Expression	754	249.17	205.48	219.11	220.13	204.59	234.81	>Stat	224.587	219.843	DOWN	-1.02158	0.467677	0.987021	NO	NO
Dmel_CG12749	>Annotation	CG12749	FBgn0004237	CG12749	SO0001217:protein_coding_gene	Heterogeneous nuclear ribonucleoprotein at 87F	Hrb87F	>Expression	1733	248.95	239.1	241.64	226.66	204.35	199.87	>Stat	243.23	210.293	DOWN	-1.15662	3.18595e-06	0.000102271	YES	NO
Dmel_CG11525	>Annotation	CG11525	FBgn0039858	CG11525	SO0001217:protein_coding_gene	Cyclin G	CycG	>Expression	4254	247.89	248.48	229.91	249.77	243.85	235.52	>Stat	242.093	243.047	UP	1.00394	0.510515	0.987021	NO	NO
novel.2205	>Annotation							>Expression	4114	247.41	236.93	343.58	293.84	344.3	286.8	>Stat	275.973	308.313	UP	1.11719	0.43641	0.987021	NO	NO
Dmel_CG9946	>Annotation	CG9946	FBgn0261609	CG9946	SO0001217:protein_coding_gene	eukaryotic translation initiation factor 2 subunit alpha	eIF2alpha	>Expression	1229	246.27	248.54	234.61	299.57	261.9	275.24	>Stat	243.14	278.903	UP	1.14709	0.000612129	0.0103721	YES	NO
Dmel_CG14214	>Annotation	CG14214	FBgn0031049	CG14214	SO0001217:protein_coding_gene	Sec61 gamma subunit	Sec61gamma	>Expression	697	244.34	220.23	229.32	229.94	202.8	213.25	>Stat	231.297	215.33	DOWN	-1.07415	0.0481225	0.313007	NO	NO
Dmel_CG1560	>Annotation	CG1560	FBgn0004657	CG1560	SO0001217:protein_coding_gene	myospheroid	mys	>Expression	4048	244.3	235.67	236.02	242.61	235.39	222.32	>Stat	238.663	233.44	DOWN	-1.02238	0.225001	0.799554	NO	NO
Dmel_CG7181	>Annotation	CG7181	FBgn0263911	CG7181	SO0001217:protein_coding_gene	Cytochrome c oxidase subunit 8	COX8	>Expression	412	243.81	199.19	193.21	261.84	225.42	256.8	>Stat	212.07	248.02	UP	1.16952	0.0685354	0.399049	NO	NO
novel.2105	>Annotation							>Expression	362	242.44	195.78	225.19	218.74	193.65	230.56	>Stat	221.137	214.317	DOWN	-1.03182	0.405406	0.987021	NO	NO
Dmel_CG12323	>Annotation	CG12323	FBgn0029134	CG12323	SO0001217:protein_coding_gene	Proteasome beta5 subunit	Prosbeta5	>Expression	1137	242.31	223.89	243.93	262.24	236.57	249.39	>Stat	236.71	249.4	UP	1.05361	0.304835	0.904501	NO	NO
Dmel_CG10360	>Annotation	CG10360	FBgn0003231	CG10360	SO0001217:protein_coding_gene	refractory to sigma P	ref(2)P	>Expression	2342	242.17	228.8	216.04	335.73	316.07	307	>Stat	229.003	319.6	UP	1.39561	3.38413e-23	1.00667e-20	YES	NO
Dmel_CG2968	>Annotation	CG2968	FBgn0028342	CG2968	SO0001217:protein_coding_gene	ATP synthase, delta subunit	ATPsyndelta	>Expression	668	241.68	219.65	253.2	258.54	230.68	255.22	>Stat	238.177	248.147	UP	1.04186	0.7296	0.987021	NO	NO
Dmel_CG1591	>Annotation	CG1591	FBgn0029133	CG1591	SO0001217:protein_coding_gene	Proteasome regulator gamma	REG	>Expression	1405	241.63	218.58	244.98	234.04	218.76	230.18	>Stat	235.063	227.66	DOWN	-1.03252	0.166225	0.688514	NO	NO
Dmel_CG13779	>Annotation	CG13779	FBgn0266666	CG13779	SO0001217:protein_coding_gene	Suppressor of exocyst mutations 1	Sem1	>Expression	427	240.52	237.76	247.34	209.38	193.69	218.82	>Stat	241.873	207.297	DOWN	-1.1668	0.0150983	0.135642	NO	NO
Dmel_CG3948	>Annotation	CG3948	FBgn0040512	CG3948	SO0001217:protein_coding_gene	Coat Protein (coatomer) zeta	zetaCOP	>Expression	735	240.32	226.49	238.62	250.98	234.26	231.42	>Stat	235.143	238.887	UP	1.01592	0.880169	0.995245	NO	NO
Dmel_CG5258	>Annotation	CG5258	FBgn0029148	CG5258	SO0001217:protein_coding_gene	NHP2	NHP2	>Expression	676	239.97	220.8	240.52	253.4	204.52	236.08	>Stat	233.763	231.333	DOWN	-1.0105	0.533661	0.987021	NO	NO
Dmel_CG32491	>Annotation	CG32491	FBgn0002781	CG32491	SO0001217:protein_coding_gene	modifier of mdg4	mod(mdg4)	>Expression	1997	239.67	232.61	241.44	217.35	193.78	195.4	>Stat	237.907	202.177	DOWN	-1.17673	6.50129e-08	3.05355e-06	YES	NO
Dmel_CG3595	>Annotation	CG3595	FBgn0003514	CG3595	SO0001217:protein_coding_gene	spaghetti squash	sqh	>Expression	1117	238.99	248	265.13	252.87	237.99	231.18	>Stat	250.707	240.68	DOWN	-1.04166	0.203217	0.76219	NO	NO
Dmel_CG10630	>Annotation	CG10630	FBgn0035608	CG10630	SO0001217:protein_coding_gene	blanks	blanks	>Expression	1244	238.91	202.16	243.38	248.09	238.84	255.78	>Stat	228.15	247.57	UP	1.08512	0.146283	0.642859	NO	NO
Dmel_CG10527	>Annotation	CG10527	FBgn0034583	CG10527	SO0001217:protein_coding_gene	-	CG10527	>Expression	1160	238.8	227.17	210.16	236.2	209.12	221.54	>Stat	225.377	222.287	DOWN	-1.0139	0.426819	0.987021	NO	NO
Dmel_CG7361	>Annotation	CG7361	FBgn0021906	CG7361	SO0001217:protein_coding_gene	Rieske iron-sulfur protein	RFeSP	>Expression	899	238.04	231.85	244.92	246.46	227.04	258.52	>Stat	238.27	244.007	UP	1.02408	0.88551	0.995245	NO	NO
Dmel_CG7654	>Annotation	CG7654	FBgn0036928	CG7654	SO0001217:protein_coding_gene	Translocase of outer membrane 20	Tom20	>Expression	753	237.71	207.55	229.8	256.1	248.5	257.71	>Stat	225.02	254.103	UP	1.12925	0.0241902	0.191434	NO	NO
Dmel_CG32672	>Annotation	CG32672	FBgn0052672	CG32672	SO0001217:protein_coding_gene	Autophagy-related 8a	Atg8a	>Expression	1211	237.14	223.52	236.07	284.21	272.15	282.8	>Stat	232.243	279.72	UP	1.20443	1.43358e-07	6.37537e-06	YES	NO
Dmel_CG5183	>Annotation	CG5183	FBgn0267330	CG5183	SO0001217:protein_coding_gene	KDEL receptor	KdelR	>Expression	1298	236.92	218.4	244.57	212.17	196.46	215.64	>Stat	233.297	208.09	DOWN	-1.12113	0.0031845	0.0416068	YES	NO
Dmel_CG5885	>Annotation	CG5885	FBgn0025700	CG5885	SO0001217:protein_coding_gene	-	CG5885	>Expression	892	236.75	225.42	242.27	227.42	208.36	218.93	>Stat	234.813	218.237	DOWN	-1.07596	0.0253242	0.198008	NO	NO
Dmel_CG16982	>Annotation	CG16982	FBgn0025638	CG16982	SO0001217:protein_coding_gene	Regulator of cullins 1a	Roc1a	>Expression	723	235.97	220.84	224.89	266.09	228.14	240.5	>Stat	227.233	244.91	UP	1.07779	0.197613	0.749576	NO	NO
Dmel_CG3606	>Annotation	CG3606	FBgn0285954	CG3606	SO0001217:protein_coding_gene	cabeza	caz	>Expression	1292	235.4	204.53	291.8	233.41	242.04	204.42	>Stat	243.91	226.623	DOWN	-1.07628	0.202076	0.759903	NO	NO
Dmel_CG7224	>Annotation	CG7224	FBgn0031971	CG7224	SO0001217:protein_coding_gene	Starvation-upregulated protein	Sirup	>Expression	665	233.59	213.48	174.15	289.2	271.66	288.19	>Stat	207.073	283.017	UP	1.36675	2.84674e-09	1.79748e-07	YES	NO
Dmel_CG33979	>Annotation	CG33979	FBgn0261458	CG33979	SO0001217:protein_coding_gene	capulet	capt	>Expression	2047	233.4	223.12	230.9	232.71	218.56	228.09	>Stat	229.14	226.453	DOWN	-1.01186	0.3727	0.974986	NO	NO
Dmel_CG5353	>Annotation	CG5353	FBgn0027081	CG5353	SO0001217:protein_coding_gene	Threonyl-tRNA synthetase	ThrRS	>Expression	2326	233.3	225.4	221.7	310.45	276.25	284.74	>Stat	226.8	290.48	UP	1.28078	3.02552e-15	4.13262e-13	YES	NO
Dmel_CG14907	>Annotation	CG14907	FBgn0038455	CG14907	SO0001217:protein_coding_gene	-	CG14907	>Expression	1103	233.26	198.62	221.81	258.7	248.62	257.47	>Stat	217.897	254.93	UP	1.16996	0.000297933	0.00569732	YES	NO
Dmel_CG17158	>Annotation	CG17158	FBgn0011570	CG17158	SO0001217:protein_coding_gene	capping protein beta	cpb	>Expression	1615	232.86	221.21	217.45	234.53	214.78	230.23	>Stat	223.84	226.513	UP	1.01194	0.971602	0.995245	NO	NO
Dmel_CG9281	>Annotation	CG9281	FBgn0030672	CG9281	SO0001217:protein_coding_gene	-	CG9281	>Expression	2723	232.02	233.31	223.36	214.29	203.9	202.81	>Stat	229.563	207	DOWN	-1.109	0.000110116	0.00237362	YES	NO
Dmel_CG8582	>Annotation	CG8582	FBgn0035772	CG8582	SO0001217:protein_coding_gene	Sh3beta	Sh3beta	>Expression	1520	231.69	201.87	237.87	228.46	208.15	223.33	>Stat	223.81	219.98	DOWN	-1.01741	0.382914	0.979128	NO	NO
Dmel_CG11500	>Annotation	CG11500	FBgn0040623	CG11500	SO0001217:protein_coding_gene	Spase 12-subunit	Spase12	>Expression	493	231.38	220.76	206.69	264.11	223.55	233.14	>Stat	219.61	240.267	UP	1.09406	0.245656	0.829971	NO	NO
Dmel_CG12846	>Annotation	CG12846	FBgn0029507	CG12846	SO0001217:protein_coding_gene	Tetraspanin 42Ed	Tsp42Ed	>Expression	909	231.14	229.53	222.57	252.08	223.48	244.85	>Stat	227.747	240.137	UP	1.0544	0.340925	0.944492	NO	NO
Dmel_CG16983	>Annotation	CG16983	FBgn0025637	CG16983	SO0001217:protein_coding_gene	SKP1-related A	SkpA	>Expression	950	230.37	222.98	221.67	251.81	225.82	219.8	>Stat	225.007	232.477	UP	1.0332	0.769262	0.987021	NO	NO
Dmel_CG7649	>Annotation	CG7649	FBgn0265140	CG7649	SO0001217:protein_coding_gene	Meltrin	Meltrin	>Expression	4287	229.27	218.72	225.54	228.75	220.47	207.6	>Stat	224.51	218.94	DOWN	-1.02544	0.237906	0.817859	NO	NO
Dmel_CG11654	>Annotation	CG11654	FBgn0014455	CG11654	SO0001217:protein_coding_gene	Adenosylhomocysteinase	Ahcy	>Expression	1618	228.94	235.16	231.82	216.19	201.2	202.44	>Stat	231.973	206.61	DOWN	-1.12276	6.70615e-05	0.00153713	YES	NO
Dmel_CG6359	>Annotation	CG6359	FBgn0038065	CG6359	SO0001217:protein_coding_gene	Sorting nexin 3	Snx3	>Expression	1433	228.89	214.29	222.84	222.79	204.53	215.85	>Stat	222.007	214.39	DOWN	-1.03553	0.101585	0.517831	NO	NO
Dmel_CG2151	>Annotation	CG2151	FBgn0020653	CG2151	SO0001217:protein_coding_gene	Thioredoxin reductase-1	Trxr-1	>Expression	2103	228.59	231.03	218.01	286.65	258.25	258.36	>Stat	225.877	267.753	UP	1.1854	6.52974e-06	0.000195105	YES	NO
Dmel_CG2013	>Annotation	CG2013	FBgn0004436	CG2013	SO0001217:protein_coding_gene	Ubiquitin conjugating enzyme 6	Ubc6	>Expression	1524	228.36	197.59	202.02	254.93	254.3	267.98	>Stat	209.323	259.07	UP	1.23765	3.34806e-07	1.32595e-05	YES	NO
Dmel_CG8231	>Annotation	CG8231	FBgn0027329	CG8231	SO0001217:protein_coding_gene	Chaperonin containing TCP1 subunit 6	CCT6	>Expression	1924	227.32	228.48	211.11	208.04	201.01	197.36	>Stat	222.303	202.137	DOWN	-1.09977	0.00153275	0.0227971	YES	NO
Dmel_CG10334	>Annotation	CG10334	FBgn0005672	CG10334	SO0001217:protein_coding_gene	spitz	spi	>Expression	1586	227.15	217.12	227.98	247.65	233.18	239.62	>Stat	224.083	240.15	UP	1.0717	0.0856875	0.46532	NO	NO
Dmel_CG4559	>Annotation	CG4559	FBgn0020414	CG4559	SO0001217:protein_coding_gene	Imaginal disc growth factor 3	Idgf3	>Expression	1728	226.07	221.97	221.33	228.48	216.22	222.35	>Stat	223.123	222.35	DOWN	-1.00348	0.705553	0.987021	NO	NO
Dmel_CG9066	>Annotation	CG9066	FBgn0030703	CG9066	SO0001217:protein_coding_gene	membrane steroid binding protein	MSBP	>Expression	1469	225.99	203.65	222.69	251.78	243.71	246.48	>Stat	217.443	247.323	UP	1.13742	0.000398643	0.00721113	YES	NO
Dmel_CG6226	>Annotation	CG6226	FBgn0013269	CG6226	SO0001217:protein_coding_gene	FK506-binding protein 39kD	Fkbp39	>Expression	1299	225.6	211.7	256.65	223.85	194.71	202.73	>Stat	231.317	207.097	DOWN	-1.11695	0.014541	0.132322	NO	NO
Dmel_CG1803	>Annotation	CG1803	FBgn0030362	CG1803	SO0001217:protein_coding_gene	regucalcin	regucalcin	>Expression	1104	225.23	211.96	211.19	224.88	206.45	216.19	>Stat	216.127	215.84	DOWN	-1.00133	0.576598	0.987021	NO	NO
Dmel_CG9677	>Annotation	CG9677	FBgn0025582	CG9677	SO0001217:protein_coding_gene	eukaryotic translation initiation factor 3 subunit e	eIF3e	>Expression	1520	224.31	227.13	230.96	251.37	218.91	226.82	>Stat	227.467	232.367	UP	1.02154	0.862093	0.992867	NO	NO
novel.9437	>Annotation							>Expression	2038	223.89	183.21	341.12	259.82	303.24	272.68	>Stat	249.407	278.58	UP	1.11697	0.349975	0.952644	NO	NO
Dmel_CG4609	>Annotation	CG4609	FBgn0014163	CG4609	SO0001217:protein_coding_gene	failed axon connections	fax	>Expression	3433	223.59	213.01	270.69	188.54	186.4	185.84	>Stat	235.763	186.927	DOWN	-1.26126	2.6304e-06	8.58793e-05	YES	NO
Dmel_CG16747	>Annotation	CG16747	FBgn0014184	CG16747	SO0001217:protein_coding_gene	Ornithine decarboxylase antizyme	Oda	>Expression	1716	223.1	189.8	212.49	243.82	249.74	252.24	>Stat	208.463	248.6	UP	1.19254	8.06514e-05	0.00180234	YES	NO
Dmel_CG1518	>Annotation	CG1518	FBgn0031149	CG1518	SO0001217:protein_coding_gene	Catalytic subunit 3A of the oligosaccharyltransferase complex	Stt3A	>Expression	2684	222.72	215.93	214.95	223.57	204.96	211.57	>Stat	217.867	213.367	DOWN	-1.02109	0.209835	0.775183	NO	NO
Dmel_CG13993	>Annotation	CG13993	FBgn0031776	CG13993	SO0001217:protein_coding_gene	Prefoldin 1	Pfdn1	>Expression	575	222.24	203.57	212.21	215.79	192.87	202.96	>Stat	212.673	203.873	DOWN	-1.04316	0.198534	0.751791	NO	NO
Dmel_CG6008	>Annotation	CG6008	FBgn0027785	CG6008	SO0001217:protein_coding_gene	NP15.6	NP15.6	>Expression	648	221.75	213.16	229.98	242.86	222.9	232.83	>Stat	221.63	232.863	UP	1.05069	0.596192	0.987021	NO	NO
Dmel_CG11840	>Annotation	CG11840	FBgn0031260	CG11840	SO0001217:protein_coding_gene	Signal peptide peptidase	Spp	>Expression	1736	221.11	222.91	225.36	212.37	194.05	193.34	>Stat	223.127	199.92	DOWN	-1.11608	0.000182556	0.00365822	YES	NO
Dmel_CG4162	>Annotation	CG4162	FBgn0002524	CG4162	SO0001217:protein_coding_gene	lace	lace	>Expression	2637	220.3	205.59	199.78	196.27	191.12	190.82	>Stat	208.557	192.737	DOWN	-1.08208	0.00271122	0.0366961	YES	NO
Dmel_CG6512	>Annotation	CG6512	FBgn0036702	CG6512	SO0001217:protein_coding_gene	AFG3 like matrix AAA peptidase subunit 2	Afg3l2	>Expression	3094	219.92	213.78	201.94	279.31	258.43	258.36	>Stat	211.88	265.367	UP	1.25244	1.02113e-11	9.32e-10	YES	NO
Dmel_CG5820	>Annotation	CG5820	FBgn0013272	CG5820	SO0001217:protein_coding_gene	Gp150	Gp150	>Expression	4251	217.98	209.59	216.95	228.44	221.54	214.02	>Stat	214.84	221.333	UP	1.03022	0.465124	0.987021	NO	NO
Dmel_CG31918	>Annotation	CG31918	FBgn0031678	CG31918	SO0001217:protein_coding_gene	Neprilysin-like 3	Nepl3	>Expression	2267	216.01	201.39	183.57	252.12	248.74	251.67	>Stat	200.323	250.843	UP	1.25219	3.38783e-08	1.7309e-06	YES	NO
Dmel_CG7013	>Annotation	CG7013	FBgn0027095	CG7013	SO0001217:protein_coding_gene	Mesencephalic astrocyte-derived neurotrophic factor	Manf	>Expression	847	215.82	193.78	209.23	224.6	208.78	222.02	>Stat	206.277	218.467	UP	1.0591	0.317195	0.917303	NO	NO
novel.4195	>Annotation							>Expression	2293	215.57	196.69	207.4	167.68	170.73	159.42	>Stat	206.553	165.943	DOWN	-1.24472	2.3695e-12	2.29842e-10	YES	NO
Dmel_CG40042	>Annotation	CG40042	FBgn0267976	CG40042	SO0001217:protein_coding_gene	Translocase of inner mitochondrial membrane 23	Tim23	>Expression	893	215.55	200.84	209.67	162.69	150.42	155.45	>Stat	208.687	156.187	DOWN	-1.33614	1.57579e-15	2.31796e-13	YES	NO
Dmel_CG9888	>Annotation	CG9888	FBgn0003062	CG9888	SO0001217:protein_coding_gene	Fibrillarin	Fib	>Expression	1116	215.43	216.05	214.35	218.84	188.82	203.74	>Stat	215.277	203.8	DOWN	-1.05631	0.0725086	0.414967	NO	NO
Dmel_CG3376	>Annotation	CG3376	FBgn0034997	CG3376	SO0001217:protein_coding_gene	-	CG3376	>Expression	3401	215.18	214.67	214.89	190.02	175.22	177.86	>Stat	214.913	181.033	DOWN	-1.18715	1.8218e-10	1.50534e-08	YES	NO
Dmel_CG9579	>Annotation	CG9579	FBgn0000084	CG9579	SO0001217:protein_coding_gene	Annexin B10	AnxB10	>Expression	1239	215.07	216.88	199.45	241.95	208.03	217.15	>Stat	210.467	222.377	UP	1.05659	0.334743	0.938207	NO	NO
Dmel_CG9124	>Annotation	CG9124	FBgn0022023	CG9124	SO0001217:protein_coding_gene	eukaryotic translation initiation factor 3 subunit h	eIF3h	>Expression	1184	214.98	221.49	223.75	232.73	202.68	215.39	>Stat	220.073	216.933	DOWN	-1.01447	0.429195	0.987021	NO	NO
Dmel_CG10206	>Annotation	CG10206	FBgn0026196	CG10206	SO0001217:protein_coding_gene	nop5	nop5	>Expression	1813	214.11	194.85	217.08	199.36	182.36	185.43	>Stat	208.68	189.05	DOWN	-1.10383	0.00107599	0.017005	YES	NO
Dmel_CG8977	>Annotation	CG8977	FBgn0015019	CG8977	SO0001217:protein_coding_gene	Chaperonin containing TCP1 subunit 3	CCT3	>Expression	2040	214.08	212.55	209.53	205.53	182.52	194.16	>Stat	212.053	194.07	DOWN	-1.09266	0.00124946	0.0191365	YES	NO
novel.2171	>Annotation							>Expression	1694	214.04	181.58	251.59	211.08	230.01	231.81	>Stat	215.737	224.3	UP	1.03969	0.788109	0.987021	NO	NO
Dmel_CG11567	>Annotation	CG11567	FBgn0015623	CG11567	SO0001217:protein_coding_gene	Cytochrome P450 reductase	Cpr	>Expression	2785	213.89	207.25	188.42	236.5	225.49	221.03	>Stat	203.187	227.673	UP	1.12051	0.00449716	0.0543312	NO	NO
Dmel_CG5266	>Annotation	CG5266	FBgn0086134	CG5266	SO0001217:protein_coding_gene	Proteasome alpha2 subunit	Prosalpha2	>Expression	920	213.17	206.1	221.44	232.96	213.69	231.81	>Stat	213.57	226.153	UP	1.05892	0.340956	0.944492	NO	NO
Dmel_CG5163	>Annotation	CG5163	FBgn0013347	CG5163	SO0001217:protein_coding_gene	Transcription-factor-IIA-S	TfIIA-S	>Expression	617	213.07	204.5	191.47	190.35	179.54	186.87	>Stat	203.013	185.587	DOWN	-1.0939	0.0109526	0.107578	NO	NO
Dmel_CG33303	>Annotation	CG33303	FBgn0053303	CG33303	SO0001217:protein_coding_gene	-	CG33303	>Expression	1542	212.89	209.06	207.27	208.38	186.14	193.21	>Stat	209.74	195.91	DOWN	-1.07059	0.00623342	0.0702953	NO	NO
Dmel_CG5323	>Annotation	CG5323	FBgn0034362	CG5323	SO0001217:protein_coding_gene	-	CG5323	>Expression	783	212.82	205.27	174.44	310.15	261.98	281.93	>Stat	197.51	284.687	UP	1.44138	8.5955e-14	9.75079e-12	YES	NO
novel.4839	>Annotation							>Expression	491	211.99	191.06	238.9	231.48	207.7	235.95	>Stat	213.983	225.043	UP	1.05169	0.861802	0.992867	NO	NO
Dmel_CG13900	>Annotation	CG13900	FBgn0035162	CG13900	SO0001217:protein_coding_gene	Splicing factor 3b subunit 3	Sf3b3	>Expression	4085	211.88	212.28	179.47	183.16	181.99	166.89	>Stat	201.21	177.347	DOWN	-1.13456	0.00960804	0.0980829	NO	NO
Dmel_CG2358	>Annotation	CG2358	FBgn0262801	CG2358	SO0001217:protein_coding_gene	twisted bristles roughened eye	twr	>Expression	855	211.69	194.56	204.02	212.73	187.2	205.55	>Stat	203.423	201.827	DOWN	-1.00791	0.533337	0.987021	NO	NO
Dmel_CG7176	>Annotation	CG7176	FBgn0001248	CG7176	SO0001217:protein_coding_gene	Isocitrate dehydrogenase	Idh	>Expression	1686	211.61	211.46	210.37	211.03	198.01	199.64	>Stat	211.147	202.893	DOWN	-1.04068	0.132275	0.607212	NO	NO
Dmel_CG4634	>Annotation	CG4634	FBgn0016687	CG4634	SO0001217:protein_coding_gene	Nucleosome remodeling factor - 38kD	Nurf-38	>Expression	1156	211.34	214.89	230.15	221.81	190.98	207.34	>Stat	218.793	206.71	DOWN	-1.05846	0.100508	0.514888	NO	NO
Dmel_CG6948	>Annotation	CG6948	FBgn0024814	CG6948	SO0001217:protein_coding_gene	Clathrin light chain	Clc	>Expression	1124	210.39	198.38	194.74	202.04	190.56	199.25	>Stat	201.17	197.283	DOWN	-1.0197	0.276114	0.865477	NO	NO
novel.4884	>Annotation							>Expression	492	210.36	174.91	192.66	191.6	218.94	197.62	>Stat	192.643	202.72	UP	1.05231	0.730199	0.987021	NO	NO
Dmel_CG4822	>Annotation	CG4822	FBgn0031220	CG4822	SO0001217:protein_coding_gene	-	CG4822	>Expression	2750	210.08	186.45	182.4	181.71	184.07	178.81	>Stat	192.977	181.53	DOWN	-1.06306	0.0597166	0.365439	NO	NO
Dmel_CG8409	>Annotation	CG8409	FBgn0003607	CG8409	SO0001217:protein_coding_gene	Suppressor of variegation 205	Su(var)205	>Expression	1011	209.92	193.55	213.91	201.48	181.58	184.88	>Stat	205.793	189.313	DOWN	-1.08705	0.0149198	0.13458	NO	NO
Dmel_CG6878	>Annotation	CG6878	FBgn0036488	CG6878	SO0001217:protein_coding_gene	-	CG6878	>Expression	531	209.82	202.07	167.93	259.03	247.16	247.52	>Stat	193.273	251.237	UP	1.2999	8.09195e-07	2.94431e-05	YES	NO
Dmel_CG1163	>Annotation	CG1163	FBgn0003275	CG1163	SO0001217:protein_coding_gene	RNA polymerase II, I and III subunit F	Polr2F	>Expression	541	209.69	203.31	213.82	236.68	189.06	208.21	>Stat	208.94	211.317	UP	1.01137	0.787113	0.987021	NO	NO
Dmel_CG9769	>Annotation	CG9769	FBgn0037270	CG9769	SO0001217:protein_coding_gene	eukaryotic translation initiation factor 3 subunit f1	eIF3f1	>Expression	1301	209.02	205	208.43	220.08	194.23	199.67	>Stat	207.483	204.66	DOWN	-1.0138	0.407132	0.987021	NO	NO
Dmel_CG6335	>Annotation	CG6335	FBgn0027087	CG6335	SO0001217:protein_coding_gene	Histidyl-tRNA synthetase	HisRS	>Expression	2012	208.83	207.39	200.9	309.43	271.46	280.4	>Stat	205.707	287.097	UP	1.39566	3.92319e-22	1.07175e-19	YES	NO
Dmel_CG10687	>Annotation	CG10687	FBgn0086443	CG10687	SO0001217:protein_coding_gene	Asparaginyl-tRNA synthetase	AsnRS	>Expression	2000	208.68	203.1	189.02	302.77	278.76	282.67	>Stat	200.267	288.067	UP	1.43842	1.95284e-27	7.68846e-25	YES	NO
Dmel_CG8588	>Annotation	CG8588	FBgn0035770	CG8588	SO0001217:protein_coding_gene	pastrel	pst	>Expression	2040	207.66	182.32	192.82	213.32	197.04	203.98	>Stat	194.267	204.78	UP	1.05412	0.168049	0.693024	NO	NO
Dmel_CG5012	>Annotation	CG5012	FBgn0011787	CG5012	SO0001217:protein_coding_gene	mitochondrial ribosomal protein L12	mRpL12	>Expression	738	207.37	196.18	198.89	200.56	182.51	190.8	>Stat	200.813	191.29	DOWN	-1.04978	0.097891	0.507698	NO	NO
Dmel_CG10954	>Annotation	CG10954	FBgn0032859	CG10954	SO0001217:protein_coding_gene	Actin-related protein 2/3 complex, subunit 2	Arpc2	>Expression	1943	206.31	191.49	198.94	191.38	182.42	185.37	>Stat	198.913	186.39	DOWN	-1.06719	0.00500944	0.0592894	NO	NO
Dmel_CG9894	>Annotation	CG9894	FBgn0031453	CG9894	SO0001217:protein_coding_gene	Bacchus	Bacc	>Expression	1140	206.27	189.31	226.4	204.45	193.93	209.32	>Stat	207.327	202.567	DOWN	-1.0235	0.35088	0.953662	NO	NO
Dmel_CG12363	>Annotation	CG12363	FBgn0024432	CG12363	SO0001217:protein_coding_gene	Dynein light chain 90F	Dlc90F	>Expression	816	205.74	203.72	211.26	210.92	180.28	198.09	>Stat	206.907	196.43	DOWN	-1.05334	0.118568	0.568889	NO	NO
Dmel_CG7073	>Annotation	CG7073	FBgn0038947	CG7073	SO0001217:protein_coding_gene	Secretion-associated Ras-related 1	Sar1	>Expression	1510	205.37	190.11	217.34	240.94	236.04	244.68	>Stat	204.273	240.553	UP	1.17761	0.000154196	0.00316089	YES	NO
Dmel_CG12131	>Annotation	CG12131	FBgn0027619	CG12131	SO0001217:protein_coding_gene	eukaryotic translation initiation factor 3 subunit j	eIF3j	>Expression	1228	205.28	187.26	219.14	228.63	214.72	227	>Stat	203.893	223.45	UP	1.09592	0.0830183	0.455071	NO	NO
Dmel_CG6606	>Annotation	CG6606	FBgn0027335	CG6606	SO0001217:protein_coding_gene	Rab11 interacting protein	Rip11	>Expression	3144	205.11	199.18	204.92	203.99	191.52	189.76	>Stat	203.07	195.09	DOWN	-1.0409	0.0343714	0.245788	NO	NO
Dmel_CG9012	>Annotation	CG9012	FBgn0000319	CG9012	SO0001217:protein_coding_gene	Clathrin heavy chain	Chc	>Expression	5699	204.37	195.93	179.56	176.56	183.26	170.63	>Stat	193.287	176.817	DOWN	-1.09315	0.0121546	0.116465	NO	NO
Dmel_CG8256	>Annotation	CG8256	FBgn0022160	CG8256	SO0001217:protein_coding_gene	Glycerophosphate oxidase 1	Gpo1	>Expression	2504	204.24	213.35	195.22	268.54	255.16	246.51	>Stat	204.27	256.737	UP	1.25685	2.2679e-09	1.47369e-07	YES	NO
Dmel_CG7109	>Annotation	CG7109	FBgn0004177	CG7109	SO0001217:protein_coding_gene	microtubule star	mts	>Expression	2097	203.85	193.89	208.71	199.05	190.63	186.52	>Stat	202.15	192.067	DOWN	-1.0525	0.124003	0.586106	NO	NO
Dmel_CG4097	>Annotation	CG4097	FBgn0002284	CG4097	SO0001217:protein_coding_gene	Proteasome beta6 subunit	Prosbeta6	>Expression	944	203.68	189.08	187.59	210.23	180.43	202.07	>Stat	193.45	197.577	UP	1.02133	0.90533	0.995245	NO	NO
Dmel_CG2493	>Annotation	CG2493	FBgn0032864	CG2493	SO0001217:protein_coding_gene	-	CG2493	>Expression	1695	203.44	197.32	195	194.73	186.42	187.89	>Stat	198.587	189.68	DOWN	-1.04696	0.0415112	0.282066	NO	NO
novel.4975	>Annotation							>Expression	3420	203.34	149.26	235.16	56.5	226.79	250.12	>Stat	195.92	177.803	DOWN	-1.10189	0.884329	0.995245	NO	NO
Dmel_CG9291	>Annotation	CG9291	FBgn0266711	CG9291	SO0001217:protein_coding_gene	Elongin C	EloC	>Expression	597	203.13	197.52	174.95	241.35	208.55	232.17	>Stat	191.867	227.357	UP	1.18497	0.00144145	0.0216072	YES	NO
Dmel_CG10851	>Annotation	CG10851	FBgn0004587	CG10851	SO0001217:protein_coding_gene	B52	B52	>Expression	1762	203	203.91	213.23	194.33	175.64	181.42	>Stat	206.713	183.797	DOWN	-1.12468	5.36829e-05	0.00126737	YES	NO
Dmel_CG42708	>Annotation	CG42708	FBgn0261625	CG42708	SO0001217:protein_coding_gene	Glutaminase	GLS	>Expression	2969	202.98	197.26	181.96	179.87	176.13	169.99	>Stat	194.067	175.33	DOWN	-1.10687	0.00149783	0.0223274	YES	NO
Dmel_CG10640	>Annotation	CG10640	FBgn0035601	CG10640	SO0001217:protein_coding_gene	Ubiquitin-conjugating enzyme variant 1A	Uev1A	>Expression	1204	202.68	181.72	198.63	200.96	181.81	189.71	>Stat	194.343	190.827	DOWN	-1.01843	0.379478	0.977605	NO	NO
Dmel_CG9022	>Annotation	CG9022	FBgn0014868	CG9022	SO0001217:protein_coding_gene	Oligosaccharyltransferase 48kD subunit	Ost48	>Expression	1513	202.46	203.38	217.56	207.73	184.77	196.33	>Stat	207.8	196.277	DOWN	-1.05871	0.0657469	0.387022	NO	NO
Dmel_CG6115	>Annotation	CG6115	FBgn0040985	CG6115	SO0001217:protein_coding_gene	-	CG6115	>Expression	731	202.3	193.82	202.65	260	238.61	252.39	>Stat	199.59	250.333	UP	1.25424	1.14151e-06	4.00005e-05	YES	NO
Dmel_CG3329	>Annotation	CG3329	FBgn0023174	CG3329	SO0001217:protein_coding_gene	Proteasome beta2 subunit	Prosbeta2	>Expression	1034	201.66	184.82	199.63	223.21	194.84	211.15	>Stat	195.37	209.733	UP	1.07352	0.164025	0.683572	NO	NO
Dmel_CG18343	>Annotation	CG18343	FBgn0033683	CG18343	SO0001217:protein_coding_gene	-	CG18343	>Expression	483	201.66	184.7	141.1	209.51	175.54	183.88	>Stat	175.82	189.643	UP	1.07862	0.220759	0.793951	NO	NO
Dmel_CG14482	>Annotation	CG14482	FBgn0034245	CG14482	SO0001217:protein_coding_gene	Ubiquinol-cytochrome c reductase 6.4 kDa subunit	UQCR-6.4	>Expression	355	201.46	203.83	310.47	284.62	254.61	241.87	>Stat	238.587	260.367	UP	1.09129	0.895116	0.995245	NO	NO
Dmel_CG9633	>Annotation	CG9633	FBgn0010173	CG9633	SO0001217:protein_coding_gene	Replication Protein A 70	RpA-70	>Expression	2135	201.05	193.84	188.23	199.76	192.97	189.56	>Stat	194.373	194.097	DOWN	-1.00143	0.631393	0.987021	NO	NO
Dmel_CG2064	>Annotation	CG2064	FBgn0033205	CG2064	SO0001217:protein_coding_gene	-	CG2064	>Expression	1210	200.9	170.36	181.31	224.09	219.2	224.67	>Stat	184.19	222.653	UP	1.20882	3.62362e-06	0.000113331	YES	NO
Dmel_CG17273	>Annotation	CG17273	FBgn0027493	CG17273	SO0001217:protein_coding_gene	Adenylosuccinate Synthetase	AdSS	>Expression	1951	200.87	206.43	179.61	244.45	229.48	225.33	>Stat	195.637	233.087	UP	1.19143	9.2144e-05	0.00201872	YES	NO
Dmel_CG3265	>Annotation	CG3265	FBgn0027066	CG3265	SO0001217:protein_coding_gene	Eb1	Eb1	>Expression	1877	200.75	176.12	194.24	190.81	182.19	201.08	>Stat	190.37	191.36	UP	1.0052	0.876003	0.995245	NO	NO
Dmel_CG3523	>Annotation	CG3523	FBgn0283427	CG3523	SO0001217:protein_coding_gene	Fatty acid synthase 1	FASN1	>Expression	8621	200.68	194.61	185.74	165.19	167.09	153.05	>Stat	193.677	161.777	DOWN	-1.19719	3.99214e-08	2.00145e-06	YES	NO
Dmel_CG10641	>Annotation	CG10641	FBgn0032731	CG10641	SO0001217:protein_coding_gene	Swiprosin-1	Swip-1	>Expression	1761	200.66	187.48	198.4	194.4	198.82	209.17	>Stat	195.513	200.797	UP	1.02702	0.464245	0.987021	NO	NO
novel.11295	>Annotation							>Expression	522	198.95	189.93	232.02	0	196.71	222.05	>Stat	206.967	139.587	DOWN	-1.48271	0.768554	0.987021	NO	NO
Dmel_CG40451	>Annotation	CG40451	FBgn0263977	CG40451	SO0001217:protein_coding_gene	Translocase of the inner mitochondrial membrane 17b	Tim17b	>Expression	900	198.67	165.18	201.43	190.41	167.51	203.64	>Stat	188.427	187.187	DOWN	-1.00662	0.686222	0.987021	NO	NO
Dmel_CG10320	>Annotation	CG10320	FBgn0034645	CG10320	SO0001217:protein_coding_gene	NADH dehydrogenase (ubiquinone) B12 subunit	ND-B12	>Expression	413	197.42	215.7	206.29	246.57	182.23	215.05	>Stat	206.47	214.617	UP	1.03946	0.942352	0.995245	NO	NO
Dmel_CG3283	>Annotation	CG3283	FBgn0014028	CG3283	SO0001217:protein_coding_gene	Succinate dehydrogenase, subunit B (iron-sulfur)	SdhB	>Expression	1219	196.76	195.85	175.07	208.82	184.71	190.7	>Stat	189.227	194.743	UP	1.02915	0.741367	0.987021	NO	NO
Dmel_CG9878	>Annotation	CG9878	FBgn0027360	CG9878	SO0001217:protein_coding_gene	Translocase of inner membrane 10	Tim10	>Expression	700	196.37	196.08	204.62	253.3	221.69	230.92	>Stat	199.023	235.303	UP	1.18229	0.00276413	0.0371492	YES	NO
Dmel_CG41623	>Annotation	CG41623	FBgn0260008	CG41623	SO0001217:protein_coding_gene	Ubiquinol-cytochrome c reductase 11 kDa subunit	UQCR-11	>Expression	430	195.41	155.82	178.97	236.74	236.56	249.55	>Stat	176.733	240.95	UP	1.36335	0.00111421	0.0175262	YES	NO
Dmel_CG5374	>Annotation	CG5374	FBgn0003676	CG5374	SO0001217:protein_coding_gene	Chaperonin containing TCP1 subunit 1	CCT1	>Expression	1978	194.62	188.3	193.36	179.22	163.87	173.08	>Stat	192.093	172.057	DOWN	-1.11645	3.18236e-05	0.000794758	YES	NO
Dmel_CG9258	>Annotation	CG9258	FBgn0015776	CG9258	SO0001217:protein_coding_gene	nervana 1	nrv1	>Expression	1970	194.39	182.43	175.67	203.28	209.68	205.06	>Stat	184.163	206.007	UP	1.11861	0.0019616	0.0279637	YES	NO
Dmel_CG12163	>Annotation	CG12163	FBgn0053293	CG33293	SO0001217:protein_coding_gene	-	CG33293	>Expression	1860	194.14	185.11	182.71	198	179.49	185.24	>Stat	187.32	187.577	UP	1.00137	0.704317	0.987021	NO	NO
Dmel_CG3401	>Annotation	CG3401	FBgn0003888	CG3401	SO0001217:protein_coding_gene	beta-Tubulin at 60D	betaTub60D	>Expression	2517	193.66	198.86	209.03	195.55	184.56	178.48	>Stat	200.517	186.197	DOWN	-1.07691	0.0157068	0.140074	NO	NO
Dmel_CG2098	>Annotation	CG2098	FBgn0266268	CG2098	SO0001217:protein_coding_gene	Ferrochelatase	FeCH	>Expression	1405	193.41	187.31	174.5	281.52	257.23	254.67	>Stat	185.073	264.473	UP	1.42902	6.94245e-23	1.97727e-20	YES	NO
Dmel_CG33926	>Annotation	CG33926	FBgn0053926	CG33926	SO0001217:protein_coding_gene	-	CG33926	>Expression	788	193.15	175.53	200.54	288.76	255.07	269.15	>Stat	189.74	270.993	UP	1.42824	6.20514e-12	5.84944e-10	YES	NO
Dmel_CG1527	>Annotation	CG1527	FBgn0004404	CG1527	SO0001217:protein_coding_gene	Ribosomal protein S14b	RpS14b	>Expression	594	192.99	198.48	147.46	242.74	190.55	203.48	>Stat	179.643	212.257	UP	1.18154	0.0272045	0.207498	NO	NO
Dmel_CG3422	>Annotation	CG3422	FBgn0004066	CG3422	SO0001217:protein_coding_gene	Proteasome alpha4 subunit	Prosalpha4	>Expression	1176	192.88	171.6	181.72	204.85	179.27	197.96	>Stat	182.067	194.027	UP	1.06569	0.197343	0.749401	NO	NO
Dmel_CG18578	>Annotation	CG18578	FBgn0040259	CG18578	SO0001217:protein_coding_gene	UDP-glycosyltransferase family 302 member C1	Ugt302C1	>Expression	1994	192.79	184.78	162.98	253.17	249.49	246.57	>Stat	180.183	249.743	UP	1.38605	1.89159e-14	2.34452e-12	YES	NO
Dmel_CG10236	>Annotation	CG10236	FBgn0002526	CG10236	SO0001217:protein_coding_gene	Laminin A	LanA	>Expression	11690	192.47	181.64	173.94	157.33	161.04	148.37	>Stat	182.683	155.58	DOWN	-1.17421	1.28381e-06	4.48698e-05	YES	NO
Dmel_CG12317	>Annotation	CG12317	FBgn0028425	CG12317	SO0001217:protein_coding_gene	Juvenile hormone Inducible-21	JhI-21	>Expression	2093	192.36	183.68	164.95	267.3	254.14	256.55	>Stat	180.33	259.33	UP	1.43809	3.24971e-20	7.13124e-18	YES	NO
Dmel_CG3214	>Annotation	CG3214	FBgn0031436	CG3214	SO0001217:protein_coding_gene	NADH dehydrogenase (ubiquinone) B17.2 subunit	ND-B17.2	>Expression	619	192.34	181.86	178.8	223.89	175.06	216.56	>Stat	184.333	205.17	UP	1.11304	0.134418	0.613685	NO	NO
Dmel_CG10306	>Annotation	CG10306	FBgn0034654	CG10306	SO0001217:protein_coding_gene	eukaryotic translation initiation factor 3 subunit k	eIF3k	>Expression	853	191.87	185.23	196.89	228.44	195.86	203.98	>Stat	191.33	209.427	UP	1.09458	0.114877	0.558813	NO	NO
Dmel_CG2249	>Annotation	CG2249	FBgn0040773	CG2249	SO0001217:protein_coding_gene	Cytochrome c oxidase subunit 7C	COX7C	>Expression	424	191.7	179.3	183.96	203.69	175.6	199.83	>Stat	184.987	193.04	UP	1.04353	0.899002	0.995245	NO	NO
Dmel_CG1728	>Annotation	CG1728	FBgn0027359	CG1728	SO0001217:protein_coding_gene	Tim8	Tim8	>Expression	663	190.78	178.82	177.63	196.72	163.12	186.9	>Stat	182.41	182.247	DOWN	-1.0009	0.646119	0.987021	NO	NO
novel.5028	>Annotation							>Expression	2756	190.31	153.02	197.34	167.61	170.18	189.01	>Stat	180.223	175.6	DOWN	-1.02633	0.378935	0.977605	NO	NO
Dmel_CG8580	>Annotation	CG8580	FBgn0082598	CG8580	SO0001217:protein_coding_gene	akirin	akirin	>Expression	1504	190.14	179	175.82	177.63	168.64	172.84	>Stat	181.653	173.037	DOWN	-1.0498	0.0947821	0.497355	NO	NO
Dmel_CG8282	>Annotation	CG8282	FBgn0032005	CG8282	SO0001217:protein_coding_gene	Sorting nexin 6	Snx6	>Expression	2544	189.98	186.14	184.05	183.71	168.61	173.91	>Stat	186.723	175.41	DOWN	-1.0645	0.00220871	0.0310239	YES	NO
Dmel_CG3168	>Annotation	CG3168	FBgn0029896	CG3168	SO0001217:protein_coding_gene	-	CG3168	>Expression	3295	189.96	183.02	187.75	188.17	188.13	180.37	>Stat	186.91	185.557	DOWN	-1.00729	0.510048	0.987021	NO	NO
Dmel_CG5345	>Annotation	CG5345	FBgn0000566	CG5345	SO0001217:protein_coding_gene	Ecdysone-induced protein 55E	Eip55E	>Expression	1372	188.01	188.33	167.82	165.54	158.58	162.47	>Stat	181.387	162.197	DOWN	-1.11831	0.00144083	0.0216072	YES	NO
Dmel_CG5174	>Annotation	CG5174	FBgn0034345	CG5174	SO0001217:protein_coding_gene	-	CG5174	>Expression	1367	187.29	176.84	162.2	181.35	155.59	162.44	>Stat	175.443	166.46	DOWN	-1.05397	0.102437	0.520981	NO	NO
Dmel_CG4954	>Annotation	CG4954	FBgn0034258	CG4954	SO0001217:protein_coding_gene	eukaryotic translation initiation factor 3 subunit c	eIF3c	>Expression	3148	186.97	179.88	173.86	203.93	186.73	184.72	>Stat	180.237	191.793	UP	1.06412	0.105182	0.530307	NO	NO
Dmel_CG5346	>Annotation	CG5346	FBgn0038981	CG5346	SO0001217:protein_coding_gene	-	CG5346	>Expression	1921	186.66	179.3	175.71	170.32	160.09	163.96	>Stat	180.557	164.79	DOWN	-1.09568	0.000326526	0.0061663	YES	NO
Dmel_CG33104	>Annotation	CG33104	FBgn0069242	CG33104	SO0001217:protein_coding_gene	eclair	eca	>Expression	946	186.33	180.08	175.59	187.5	165.4	184.01	>Stat	180.667	178.97	DOWN	-1.00948	0.500972	0.987021	NO	NO
Dmel_CG15095	>Annotation	CG15095	FBgn0010651	CG15095	SO0001217:protein_coding_gene	Major Facilitator Superfamily Transporter 14	MFS14	>Expression	2265	186.24	185.15	159.42	178.17	171.01	166	>Stat	176.937	171.727	DOWN	-1.03034	0.459919	0.987021	NO	NO
Dmel_CG10230	>Annotation	CG10230	FBgn0028691	CG10230	SO0001217:protein_coding_gene	Regulatory particle non-ATPase 9	Rpn9	>Expression	1345	185.52	187.46	189.44	206.07	189.02	193.51	>Stat	187.473	196.2	UP	1.04655	0.398305	0.987021	NO	NO
Dmel_CG14741	>Annotation	CG14741	FBgn0037989	CG14741	SO0001217:protein_coding_gene	ATPase 8B	ATP8B	>Expression	6185	185.38	173.58	162.97	169.14	173.3	166.34	>Stat	173.977	169.593	DOWN	-1.02585	0.285412	0.879206	NO	NO
Dmel_CG6213	>Annotation	CG6213	FBgn0283536	CG6213	SO0001217:protein_coding_gene	Vacuolar H[+] ATPase 13kD subunit	Vha13	>Expression	711	185.24	191.86	164.3	181.08	168.65	181.49	>Stat	180.467	177.073	DOWN	-1.01916	0.48857	0.987021	NO	NO
Dmel_CG13391	>Annotation	CG13391	FBgn0027094	CG13391	SO0001217:protein_coding_gene	Alanyl-tRNA synthetase	AlaRS	>Expression	3154	184.42	173.78	164.32	209.28	193.6	195.44	>Stat	174.173	199.44	UP	1.14507	0.000163602	0.00332822	YES	NO
Dmel_CG5654	>Annotation	CG5654	FBgn0022959	CG5654	SO0001217:protein_coding_gene	ypsilon schachtel	yps	>Expression	1933	184.31	181.44	174.35	161.43	156.32	154.93	>Stat	180.033	157.56	DOWN	-1.14263	1.29126e-05	0.000357862	YES	NO
Dmel_CG1101	>Annotation	CG1101	FBgn0010774	CG1101	SO0001217:protein_coding_gene	RNA and export factor binding protein 1	Ref1	>Expression	1452	184.2	175.53	181.51	186.53	171.38	175	>Stat	180.413	177.637	DOWN	-1.01563	0.157789	0.672772	NO	NO
Dmel_CG13751	>Annotation	CG13751	FBgn0033340	CG13751	SO0001217:protein_coding_gene	-	CG13751	>Expression	377	184.06	144.12	210.03	203.58	172.43	173.67	>Stat	179.403	183.227	UP	1.02131	0.741917	0.987021	NO	NO
Dmel_CG9762	>Annotation	CG9762	FBgn0011455	CG9762	SO0001217:protein_coding_gene	NADH dehydrogenase (ubiquinone) SGDH subunit	ND-SGDH	>Expression	723	183.92	163.42	169.06	192.34	158.81	181.92	>Stat	172.133	177.69	UP	1.03228	0.758306	0.987021	NO	NO
Dmel_CG4265	>Annotation	CG4265	FBgn0010288	CG4265	SO0001217:protein_coding_gene	Ubiquitin carboxy-terminal hydrolase	Uch	>Expression	1046	182.98	178.59	170.76	192.82	170.54	183.12	>Stat	177.443	182.16	UP	1.02658	0.807345	0.987021	NO	NO
Dmel_CG8396	>Annotation	CG8396	FBgn0015299	CG8396	SO0001217:protein_coding_gene	Single stranded-binding protein c31A	Ssb-c31a	>Expression	536	182.55	163.16	202.45	205.14	187.13	218.5	>Stat	182.72	203.59	UP	1.11422	0.32596	0.927375	NO	NO
Dmel_CG6603	>Annotation	CG6603	FBgn0026418	CG6603	SO0001217:protein_coding_gene	Hsc70Cb	Hsc70Cb	>Expression	3202	182.11	179.06	178.69	165.05	153.57	157.31	>Stat	179.953	158.643	DOWN	-1.13433	2.68657e-07	1.10653e-05	YES	NO
Dmel_CG32190	>Annotation	CG32190	FBgn0052190	CG32190	SO0001217:protein_coding_gene	NUCB1	NUCB1	>Expression	2201	181.51	179.92	177.88	170.95	157.44	159.65	>Stat	179.77	162.68	DOWN	-1.10505	0.000143007	0.00297251	YES	NO
Dmel_CG12000	>Annotation	CG12000	FBgn0250746	CG12000	SO0001217:protein_coding_gene	Proteasome beta7 subunit	Prosbeta7	>Expression	1026	181.35	178.41	175.52	198.92	172.98	190.9	>Stat	178.427	187.6	UP	1.05141	0.393917	0.986893	NO	NO
Dmel_CG3798	>Annotation	CG3798	FBgn0013305	CG3798	SO0001217:protein_coding_gene	N-methyl-D-aspartate receptor-associated protein	Nmda1	>Expression	1673	180.99	172.77	173.74	200.6	190.77	197.38	>Stat	175.833	196.25	UP	1.11611	0.00106011	0.0168135	YES	NO
Dmel_CG6370	>Annotation	CG6370	FBgn0034277	CG6370	SO0001217:protein_coding_gene	Oligosaccharide transferase Delta subunit	OstDelta	>Expression	2200	180.56	166.36	176.43	171.37	162.43	161.28	>Stat	174.45	165.027	DOWN	-1.0571	0.0177128	0.153168	NO	NO
novel.11377	>Annotation							>Expression	533	180.43	132	256.96	190.48	222.06	235.83	>Stat	189.797	216.123	UP	1.13871	0.70649	0.987021	NO	NO
Dmel_CG3637	>Annotation	CG3637	FBgn0025865	CG3637	SO0001217:protein_coding_gene	Cortactin	Cortactin	>Expression	2415	180.18	174.73	169.51	159.67	151.23	153.15	>Stat	174.807	154.683	DOWN	-1.13009	3.5389e-06	0.000111463	YES	NO
Dmel_CG7269	>Annotation	CG7269	FBgn0014189	CG7269	SO0001217:protein_coding_gene	Helicase at 25E	Hel25E	>Expression	1721	180.15	170.81	172.85	163.4	156.34	161.87	>Stat	174.603	160.537	DOWN	-1.08762	0.00115428	0.0179456	YES	NO
Dmel_CG33170	>Annotation	CG33170	FBgn0053170	CG33170	SO0001217:protein_coding_gene	-	CG33170	>Expression	383	179.76	171.13	169.72	188.49	189.77	200.71	>Stat	173.537	192.99	UP	1.1121	0.696012	0.987021	NO	NO
Dmel_CG8331	>Annotation	CG8331	FBgn0033906	CG8331	SO0001217:protein_coding_gene	Receptor expression enhancing protein B	ReepB	>Expression	790	178.82	157.96	162.85	198.26	178.73	199.53	>Stat	166.543	192.173	UP	1.15389	0.00253737	0.0347293	YES	NO
Dmel_CG17510	>Annotation	CG17510	FBgn0039969	CG17510	SO0001217:protein_coding_gene	Fission, mitochondrial 1	Fis1	>Expression	651	178.28	135.55	170.25	185.34	170.61	194.8	>Stat	161.36	183.583	UP	1.13773	0.14268	0.63389	NO	NO
Dmel_CG8947	>Annotation	CG8947	FBgn0250848	CG8947	SO0001217:protein_coding_gene	26-29kD-proteinase	26-29-p	>Expression	1872	178.19	176.45	167.4	161.99	150.68	154.16	>Stat	174.013	155.61	DOWN	-1.11827	0.000100385	0.00218851	YES	NO
Dmel_CG9193	>Annotation	CG9193	FBgn0005655	CG9193	SO0001217:protein_coding_gene	Proliferating cell nuclear antigen	PCNA	>Expression	1030	177.67	176.73	170.06	172.4	148.38	159.01	>Stat	174.82	159.93	DOWN	-1.0931	0.0044705	0.054254	NO	NO
Dmel_CG8427	>Annotation	CG8427	FBgn0023167	CG8427	SO0001217:protein_coding_gene	Small ribonucleoprotein particle protein SmD3	SmD3	>Expression	744	176.35	159.06	186.07	173.53	153.96	170.7	>Stat	173.827	166.063	DOWN	-1.04675	0.247394	0.832199	NO	NO
Dmel_CG9416	>Annotation	CG9416	FBgn0034438	CG9416	SO0001217:protein_coding_gene	-	CG9416	>Expression	3075	176.23	157.83	174.29	131.49	130.73	130.21	>Stat	169.45	130.81	DOWN	-1.29539	2.10711e-17	3.66309e-15	YES	NO
Dmel_CG3767	>Annotation	CG3767	FBgn0028424	CG3767	SO0001217:protein_coding_gene	Juvenile hormone-inducible protein 26	JhI-26	>Expression	1495	176.17	174.6	159.01	232.73	214.88	224.07	>Stat	169.927	223.893	UP	1.31759	3.02867e-13	3.29608e-11	YES	NO
Dmel_CG9034	>Annotation	CG9034	FBgn0040931	CG9034	SO0001217:protein_coding_gene	-	CG9034	>Expression	393	175.71	149.5	195.66	226.55	176.45	169.11	>Stat	173.623	190.703	UP	1.09837	0.752382	0.987021	NO	NO
Dmel_CG44014	>Annotation	CG44014	FBgn0264776	CG44014	SO0001217:protein_coding_gene	-	CG44014	>Expression	846	175.49	157.23	177.82	146.83	132	150.13	>Stat	170.18	142.987	DOWN	-1.19018	0.000184482	0.00368711	YES	NO
Dmel_CG3800	>Annotation	CG3800	FBgn0034802	CG3800	SO0001217:protein_coding_gene	CCHC-type zinc finger nucleic acid binding protein	CNBP	>Expression	2400	175.39	154.26	232.71	173.38	163.65	153.84	>Stat	187.453	163.623	DOWN	-1.14564	0.224962	0.799554	NO	NO
Dmel_CG10370	>Annotation	CG10370	FBgn0028684	CG10370	SO0001217:protein_coding_gene	Regulatory particle triple-A ATPase 5	Rpt5	>Expression	1627	174.96	170.61	172.45	189.1	167.27	170.37	>Stat	172.673	175.58	UP	1.01683	0.939161	0.995245	NO	NO
Dmel_CG2720	>Annotation	CG2720	FBgn0024352	CG2720	SO0001217:protein_coding_gene	Stress induced phosphoprotein 1	Stip1	>Expression	2023	174.84	161.22	156.79	158.01	154.71	161.51	>Stat	164.283	158.077	DOWN	-1.03926	0.138777	0.623055	NO	NO
Dmel_CG8351	>Annotation	CG8351	FBgn0037632	CG8351	SO0001217:protein_coding_gene	Chaperonin containing TCP1 subunit 7	CCT7	>Expression	1964	174.81	172.78	170.06	165.2	155.6	159.37	>Stat	172.55	160.057	DOWN	-1.07806	0.00299556	0.039584	YES	NO
Dmel_CG40218	>Annotation	CG40218	FBgn0267398	CG40218	SO0001217:protein_coding_gene	Yeti	Yeti	>Expression	911	174.09	149.02	174.6	169.75	159.67	180.08	>Stat	165.903	169.833	UP	1.02369	0.845462	0.989106	NO	NO
Dmel_CG12264	>Annotation	CG12264	FBgn0032393	CG12264	SO0001217:protein_coding_gene	Nfs1 cysteine desulfurase	Nfs1	>Expression	1533	173.84	165.82	151.06	201.4	178.96	182.86	>Stat	163.573	187.74	UP	1.14774	0.00177622	0.0256488	YES	NO
Dmel_CG4799	>Annotation	CG4799	FBgn0287720	CG4799	SO0001217:protein_coding_gene	Pendulin	Pen	>Expression	2577	173.45	172.01	184.9	146.38	138.62	141.87	>Stat	176.787	142.29	DOWN	-1.24244	4.56048e-12	4.36047e-10	YES	NO
Dmel_CG17493	>Annotation	CG17493	FBgn0040010	CG17493	SO0001217:protein_coding_gene	-	CG17493	>Expression	1436	173.09	140.88	178.2	171.07	177.9	191.55	>Stat	164.057	180.173	UP	1.09824	0.196521	0.748189	NO	NO
novel.4747	>Annotation							>Expression	224	173.06	152.73	147.98	184	193.08	124.4	>Stat	157.923	167.16	UP	1.05849	0.570199	0.987021	NO	NO
Dmel_CG1059	>Annotation	CG1059	FBgn0087013	CG1059	SO0001217:protein_coding_gene	Karyopherin beta 3	Karybeta3	>Expression	4186	172.99	163.11	154.03	157.12	152.24	144.1	>Stat	163.377	151.153	DOWN	-1.08087	0.0106169	0.105971	NO	NO
Dmel_CG12384	>Annotation	CG12384	FBgn0033624	CG12384	SO0001217:protein_coding_gene	-	CG12384	>Expression	612	172.69	160.6	138.54	173.2	141.98	165.77	>Stat	157.277	160.317	UP	1.01933	0.976948	0.995571	NO	NO
Dmel_CG34228	>Annotation	CG34228	FBgn0085257	CG34228	SO0001217:protein_coding_gene	-	CG34228	>Expression	415	172.57	146.51	151.41	236.03	206.09	236.12	>Stat	156.83	226.08	UP	1.44156	1.35176e-05	0.000372317	YES	NO
Dmel_CG6666	>Annotation	CG6666	FBgn0037873	CG6666	SO0001217:protein_coding_gene	Succinate dehydrogenase, subunit C	SdhC	>Expression	661	172.56	160.65	186.67	185.48	183.48	186.91	>Stat	173.293	185.29	UP	1.06923	0.494412	0.987021	NO	NO
novel.11275	>Annotation							>Expression	2139	172.5	162.14	191.06	218.27	197.94	198.1	>Stat	175.233	204.77	UP	1.16856	0.00162984	0.0239002	YES	NO
Dmel_CG11958	>Annotation	CG11958	FBgn0015622	CG11958	SO0001217:protein_coding_gene	Calnexin 99A	Cnx99A	>Expression	2279	172.46	168.8	159.36	163.94	158.06	150.48	>Stat	166.873	157.493	DOWN	-1.05956	0.0472558	0.308825	NO	NO
Dmel_CG8258	>Annotation	CG8258	FBgn0284436	CG8258	SO0001217:protein_coding_gene	Chaperonin containing TCP1 subunit 8	CCT8	>Expression	1904	172.2	172.76	179.04	165.32	153.3	159.21	>Stat	174.667	159.277	DOWN	-1.09662	0.00144494	0.0216353	YES	NO
Dmel_CG1519	>Annotation	CG1519	FBgn0023175	CG1519	SO0001217:protein_coding_gene	Proteasome alpha7 subunit	Prosalpha7	>Expression	976	172.2	155.69	166.47	192.48	171.13	189.3	>Stat	164.787	184.303	UP	1.11844	0.0183907	0.158314	NO	NO
Dmel_CG4164	>Annotation	CG4164	FBgn0262510	CR43080	SO0000336:pseudogene	-	CR43080	>Expression	1491	171.94	160.77	171.4	177.63	159.82	170.82	>Stat	168.037	169.423	UP	1.00825	0.896817	0.995245	NO	NO
Dmel_CG3725	>Annotation	CG3725	FBgn0263006	CG3725	SO0001217:protein_coding_gene	Sarco/endoplasmic reticulum Ca(2+)-ATPase	SERCA	>Expression	4509	171.81	170.6	159.3	160.18	149.31	140.19	>Stat	167.237	149.893	DOWN	-1.1157	0.00033829	0.00633335	YES	NO
Dmel_CG5605	>Annotation	CG5605	FBgn0036974	CG5605	SO0001217:protein_coding_gene	eukaryotic translation release factor 1	eRF1	>Expression	1816	171.79	158.63	168.89	170.21	156.88	163.73	>Stat	166.437	163.607	DOWN	-1.0173	0.305494	0.904501	NO	NO
Dmel_CG3322	>Annotation	CG3322	FBgn0267348	CG3322	SO0001217:protein_coding_gene	Laminin B2	LanB2	>Expression	5778	171.46	167.21	164.66	147.65	138.14	133.68	>Stat	167.777	139.823	DOWN	-1.19992	1.44631e-11	1.30813e-09	YES	NO
Dmel_CG3446	>Annotation	CG3446	FBgn0029868	CG3446	SO0001217:protein_coding_gene	NADH dehydrogenase (ubiquinone) B16.6 subunit	ND-B16.6	>Expression	729	171.41	164.23	168.55	180.5	171.68	176.51	>Stat	168.063	176.23	UP	1.04859	0.507294	0.987021	NO	NO
Dmel_CG5651	>Annotation	CG5651	FBgn0086706	CG5651	SO0001217:protein_coding_gene	pixie	pix	>Expression	2222	171.37	168.13	157.82	185.32	162.89	163.71	>Stat	165.773	170.64	UP	1.02936	0.673404	0.987021	NO	NO
Dmel_CG2194	>Annotation	CG2194	FBgn0086450	CG2194	SO0001217:protein_coding_gene	suppressor of rudimentary	su(r)	>Expression	3399	171.36	170.02	161.75	161.87	149.45	147.84	>Stat	167.71	153.053	DOWN	-1.09576	0.00112681	0.0176622	YES	NO
novel.5030	>Annotation							>Expression	522	170.58	143.03	149.37	153.53	148.49	159.71	>Stat	154.327	153.91	DOWN	-1.00271	0.670355	0.987021	NO	NO
Dmel_CG7052	>Annotation	CG7052	FBgn0041182	CG7052	SO0001217:protein_coding_gene	Thioester-containing protein 2	Tep2	>Expression	4518	170.48	155.19	154.32	141.32	136.44	134.28	>Stat	159.997	137.347	DOWN	-1.16491	4.12221e-08	2.05895e-06	YES	NO
Dmel_CG1489	>Annotation	CG1489	FBgn0020369	CG1489	SO0001217:protein_coding_gene	Regulatory particle triple-A ATPase 6	Rpt6	>Expression	1404	170.47	161.04	160.59	169.59	155.49	163.46	>Stat	164.033	162.847	DOWN	-1.00729	0.503543	0.987021	NO	NO
Dmel_CG8392	>Annotation	CG8392	FBgn0010590	CG8392	SO0001217:protein_coding_gene	Proteasome beta1 subunit	Prosbeta1	>Expression	852	170.33	166.53	153.24	193.54	184.5	197.73	>Stat	163.367	191.923	UP	1.1748	0.000321643	0.00609081	YES	NO
Dmel_CG12848	>Annotation	CG12848	FBgn0040666	CG12848	SO0001217:protein_coding_gene	-	CG12848	>Expression	469	170.22	158.18	130.42	158.73	134.11	155.3	>Stat	152.94	149.38	DOWN	-1.02383	0.438861	0.987021	NO	NO
Dmel_CG10811	>Annotation	CG10811	FBgn0023213	CG10811	SO0001217:protein_coding_gene	eukaryotic translation initiation factor 4G1	eIF4G1	>Expression	5602	169.65	149.9	161.05	146.57	150.78	144.75	>Stat	160.2	147.367	DOWN	-1.08708	0.00407307	0.0509553	NO	NO
Dmel_CG4276	>Annotation	CG4276	FBgn0029095	CG4276	SO0001217:protein_coding_gene	arouser	aru	>Expression	2984	169.46	164.01	157.54	186.92	175.04	172.12	>Stat	163.67	178.027	UP	1.08772	0.020582	0.171658	NO	NO
Dmel_CG8764	>Annotation	CG8764	FBgn0011227	CG8764	SO0001217:protein_coding_gene	oxen	ox	>Expression	331	169	190.99	238.34	258.03	216.26	195.31	>Stat	199.443	223.2	UP	1.11911	0.983508	0.996672	NO	NO
Dmel_CG6046	>Annotation	CG6046	FBgn0024491	CG6046	SO0001217:protein_coding_gene	Bicoid interacting protein 1	Bin1	>Expression	1749	168.36	164.32	153.53	190.7	167.18	179.19	>Stat	162.07	179.023	UP	1.10461	0.0845228	0.460864	NO	NO
Dmel_CG42497	>Annotation	CG42497	FBgn0260223	CG42497	SO0001217:protein_coding_gene	-	CG42497	>Expression	691	168.31	171.26	179.41	219.87	192.19	198.61	>Stat	172.993	203.557	UP	1.17667	0.00873574	0.0911431	NO	NO
Dmel_CG13628	>Annotation	CG13628	FBgn0039218	CG13628	SO0001217:protein_coding_gene	RNA polymerase II, I and III subunit L	Polr2L	>Expression	405	168.1	143.07	160.47	215.96	209.99	216.24	>Stat	157.213	214.063	UP	1.36161	0.00330314	0.0428033	YES	NO
Dmel_CG4170	>Annotation	CG4170	FBgn0024183	CG4170	SO0001217:protein_coding_gene	vasa intronic gene	vig	>Expression	2177	168.06	164.61	149.25	152.38	139.71	144.41	>Stat	160.64	145.5	DOWN	-1.10405	0.0109863	0.107707	NO	NO
Dmel_CG11790	>Annotation	CG11790	FBgn0039265	CG11790	SO0001217:protein_coding_gene	-	CG11790	>Expression	1057	168.03	155.51	179.45	184.31	170.38	176.99	>Stat	167.663	177.227	UP	1.05704	0.531259	0.987021	NO	NO
Dmel_CG17556	>Annotation	CG17556	FBgn0038462	CG17556	SO0001217:protein_coding_gene	ER membrane protein complex subunit 2A	EMC2A	>Expression	965	167.7	161.55	163.69	173.55	162.39	173.11	>Stat	164.313	169.683	UP	1.03268	0.594087	0.987021	NO	NO
Dmel_CG10540	>Annotation	CG10540	FBgn0034577	CG10540	SO0001217:protein_coding_gene	capping protein alpha	cpa	>Expression	1918	167.36	156.64	150.63	147.88	139.44	139.19	>Stat	158.21	142.17	DOWN	-1.11282	0.000231751	0.00453542	YES	NO
Dmel_CR32873	>Annotation	CR32873	FBgn0063449	CR32873	SO0002127:lncRNA_gene	U snoRNA host gene 2	Uhg2	>Expression	408	167.3	141.18	189.45	214.52	199.47	192.65	>Stat	165.977	202.213	UP	1.21832	0.311868	0.911499	NO	NO
Dmel_CG7816	>Annotation	CG7816	FBgn0039714	CG7816	SO0001217:protein_coding_gene	Zinc/iron regulated transporter-related protein 99C	Zip99C	>Expression	1717	167.18	159.22	165.65	169.14	162.39	167.91	>Stat	164.017	166.48	UP	1.01502	0.850617	0.990246	NO	NO
Dmel_CG42336	>Annotation	CG42336	FBgn0259238	CG42336	SO0001217:protein_coding_gene	-	CG42336	>Expression	524	166.55	142.81	160.82	158.94	133.23	156.58	>Stat	156.727	149.583	DOWN	-1.04775	0.329701	0.930895	NO	NO
Dmel_CG18591	>Annotation	CG18591	FBgn0261790	CG18591	SO0001217:protein_coding_gene	Small ribonucleoprotein particle protein SmE	SmE	>Expression	521	166.41	147.9	141.98	178.95	144.66	155.38	>Stat	152.097	159.663	UP	1.04975	0.688464	0.987021	NO	NO
Dmel_CG4371	>Annotation	CG4371	FBgn0010043	CG4371	SO0001217:protein_coding_gene	Glutathione S transferase D7	GstD7	>Expression	756	166.33	146.71	140.5	156.72	138.78	157.55	>Stat	151.18	151.017	DOWN	-1.00108	0.699022	0.987021	NO	NO
Dmel_CG5170	>Annotation	CG5170	FBgn0027835	CG5170	SO0001217:protein_coding_gene	Dodeca-satellite-binding protein 1	Dp1	>Expression	5482	166.27	163.25	161.04	145.92	140.15	137.14	>Stat	163.52	141.07	DOWN	-1.15914	2.13834e-09	1.39628e-07	YES	NO
Dmel_CG14028	>Annotation	CG14028	FBgn0015031	CG14028	SO0001217:protein_coding_gene	cyclope	cype	>Expression	416	166.23	148.2	183.01	201.96	182.41	200.24	>Stat	165.813	194.87	UP	1.17524	0.26733	0.855352	NO	NO
Dmel_CG3251	>Annotation	CG3251	FBgn0031622	CG3251	SO0001217:protein_coding_gene	-	CG3251	>Expression	1685	166.18	163.37	160.84	157.63	150.65	153.62	>Stat	163.463	153.967	DOWN	-1.06168	0.0173443	0.150761	NO	NO
Dmel_CG9922	>Annotation	CG9922	FBgn0038196	CG9922	SO0001217:protein_coding_gene	-	CG9922	>Expression	627	165.89	143.61	182.28	184.36	150.68	173.76	>Stat	163.927	169.6	UP	1.03461	0.923118	0.995245	NO	NO
Dmel_CG3132	>Annotation	CG3132	FBgn0260746	CG3132	SO0001217:protein_coding_gene	Ectoderm-expressed 3	Ect3	>Expression	2236	165.85	157.25	145.37	149.22	140.2	138.38	>Stat	156.157	142.6	DOWN	-1.09507	0.00456934	0.0550047	NO	NO
Dmel_CG5317	>Annotation	CG5317	FBgn0032404	CG5317	SO0001217:protein_coding_gene	Ribosomal protein L7-like	RpL7-like	>Expression	973	165.62	147.99	156.73	182.49	167.13	170.04	>Stat	156.78	173.22	UP	1.10486	0.022386	0.181502	NO	NO
Dmel_CG7299	>Annotation	CG7299	FBgn0032282	CG7299	SO0001217:protein_coding_gene	-	CG7299	>Expression	649	165.58	164.36	177.19	133.03	109.84	120.37	>Stat	169.043	121.08	DOWN	-1.39613	1.03926e-08	5.9198e-07	YES	NO
Dmel_CG9705	>Annotation	CG9705	FBgn0036661	CG9705	SO0001217:protein_coding_gene	-	CG9705	>Expression	1505	164.77	156.7	159.02	156.95	142.21	149.18	>Stat	160.163	149.447	DOWN	-1.07171	0.00982102	0.0993683	NO	NO
Dmel_CG7394	>Annotation	CG7394	FBgn0036173	CG7394	SO0001217:protein_coding_gene	-	CG7394	>Expression	655	164.57	144.58	137.06	201.82	191.97	208.68	>Stat	148.737	200.823	UP	1.35019	1.04029e-09	7.32911e-08	YES	NO
Dmel_CG6718	>Annotation	CG6718	FBgn0036053	CG6718	SO0001217:protein_coding_gene	calcium-independent phospholipase A2 VIA	iPLA2-VIA	>Expression	3285	164.22	156.01	152.17	156.14	148.54	146.47	>Stat	157.467	150.383	DOWN	-1.0471	0.0439144	0.293485	NO	NO
Dmel_CG1572	>Annotation	CG1572	FBgn0030309	CG1572	SO0001217:protein_coding_gene	-	CG1572	>Expression	980	164.01	162.64	192.27	163.97	143.34	147.21	>Stat	172.973	151.507	DOWN	-1.14169	0.0100312	0.101113	NO	NO
Dmel_CG7834	>Annotation	CG7834	FBgn0039697	CG7834	SO0001217:protein_coding_gene	-	CG7834	>Expression	1024	163.91	167.75	164	192.33	166.84	193.07	>Stat	165.22	184.08	UP	1.11415	0.0430223	0.290124	NO	NO
Dmel_CG10618	>Annotation	CG10618	FBgn0045761	CG10618	SO0001217:protein_coding_gene	CHK domain ov1	CHKov1	>Expression	2014	163.89	155.13	160.43	144.99	146.53	140.95	>Stat	159.817	144.157	DOWN	-1.10863	2.84281e-05	0.000722084	YES	NO
Dmel_CG10997	>Annotation	CG10997	FBgn0030529	CG10997	SO0001217:protein_coding_gene	Chloride intracellular channel	Clic	>Expression	1478	163.72	161.58	175.1	160.44	154.26	157.28	>Stat	166.8	157.327	DOWN	-1.06021	0.13602	0.616165	NO	NO
Dmel_CG5650	>Annotation	CG5650	FBgn0004103	CG5650	SO0001217:protein_coding_gene	Protein phosphatase 1 at 87B	Pp1-87B	>Expression	2203	163.55	147.9	174.49	159.47	151.35	157.4	>Stat	161.98	156.073	DOWN	-1.03785	0.226321	0.800582	NO	NO
Dmel_CG7008	>Annotation	CG7008	FBgn0035121	CG7008	SO0001217:protein_coding_gene	Tudor staphylococcal nuclease	Tudor-SN	>Expression	3279	162.53	154.15	156.93	141.01	129.31	136.79	>Stat	157.87	135.703	DOWN	-1.16335	9.83081e-09	5.62373e-07	YES	NO
Dmel_CG1403	>Annotation	CG1403	FBgn0011710	CG1403	SO0001217:protein_coding_gene	Septin 1	Septin1	>Expression	2026	162.43	154.46	157.35	179.22	166.65	175.27	>Stat	158.08	173.713	UP	1.0989	0.00445003	0.0541036	NO	NO
Dmel_CG31022	>Annotation	CG31022	FBgn0039776	CG31022	SO0001217:protein_coding_gene	prolyl-4-hydroxylase-alpha EFB	PH4alphaEFB	>Expression	2248	162.34	160.23	156.21	157.72	146.91	146.84	>Stat	159.593	150.49	DOWN	-1.06049	0.0176364	0.152902	NO	NO
Dmel_CG7414	>Annotation	CG7414	FBgn0037135	CG7414	SO0001217:protein_coding_gene	-	CG7414	>Expression	2371	161.54	161.53	158.15	165.7	149.11	150	>Stat	160.407	154.937	DOWN	-1.0353	0.125901	0.590921	NO	NO
Dmel_CG5417	>Annotation	CG5417	FBgn0038808	CG5417	SO0001217:protein_coding_gene	Signal recognition particle 14	Srp14	>Expression	464	161.52	150.99	167.1	175.8	140.69	160.9	>Stat	159.87	159.13	DOWN	-1.00465	0.618958	0.987021	NO	NO
novel.4795	>Annotation							>Expression	420	161.32	165.78	241.56	71.39	225.86	220.33	>Stat	189.553	172.527	DOWN	-1.09869	0.729335	0.987021	NO	NO
Dmel_CG8905	>Annotation	CG8905	FBgn0010213	CG8905	SO0001217:protein_coding_gene	Superoxide dismutase 2 (Mn)	Sod2	>Expression	890	160.73	156.3	152.85	177.86	164.14	168.53	>Stat	156.627	170.177	UP	1.08651	0.0860562	0.466943	NO	NO
Dmel_CG40049	>Annotation	CG40049	FBgn0287187	CG40049	SO0001217:protein_coding_gene	mitochondrial ribosomal protein S5	mRpS5	>Expression	1372	160.55	132.16	156.22	141.14	157.14	153.08	>Stat	149.643	150.453	UP	1.00541	0.759835	0.987021	NO	NO
Dmel_CG4311	>Annotation	CG4311	FBgn0010611	CG4311	SO0001217:protein_coding_gene	HMG Coenzyme A synthase	Hmgs	>Expression	1919	160.19	154.02	133.44	209.95	207.16	207.31	>Stat	149.217	208.14	UP	1.39488	3.35412e-13	3.62083e-11	YES	NO
Dmel_CG32425	>Annotation	CG32425	FBgn0052425	CG32425	SO0001217:protein_coding_gene	-	CG32425	>Expression	1337	160.17	152.69	150.64	167.02	159.21	158	>Stat	154.5	161.41	UP	1.04472	0.439872	0.987021	NO	NO
Dmel_CG3164	>Annotation	CG3164	FBgn0288229	CG3164	SO0001217:protein_coding_gene	-	CG3164	>Expression	2829	160.07	154.96	156.25	159.83	154.34	148.72	>Stat	157.093	154.297	DOWN	-1.01813	0.276257	0.865477	NO	NO
Dmel_CG9968	>Annotation	CG9968	FBgn0030749	CG9968	SO0001217:protein_coding_gene	Annexin B11	AnxB11	>Expression	1668	160.04	148.5	132.7	173.27	165.92	167.79	>Stat	147.08	168.993	UP	1.14899	0.00024553	0.0047702	YES	NO
Dmel_CG6214	>Annotation	CG6214	FBgn0032456	CG6214	SO0001217:protein_coding_gene	Multidrug-Resistance like Protein 1	MRP	>Expression	5526	159.94	148.65	142.02	140.38	141.47	131.92	>Stat	150.203	137.923	DOWN	-1.08903	0.00694633	0.0766559	NO	NO
Dmel_CG1921	>Annotation	CG1921	FBgn0014388	CG1921	SO0001217:protein_coding_gene	sprouty	sty	>Expression	3964	159.78	149.1	175.99	127.98	123.61	129.86	>Stat	161.623	127.15	DOWN	-1.27112	9.98886e-07	3.52799e-05	YES	NO
novel.2215	>Annotation							>Expression	342	159.75	137.07	151.36	170.31	157.11	152.3	>Stat	149.393	159.907	UP	1.07037	0.885403	0.995245	NO	NO
Dmel_CG15715	>Annotation	CG15715	FBgn0036538	CG15715	SO0001217:protein_coding_gene	-	CG15715	>Expression	782	159.72	151.39	146.3	157.33	134.64	155.1	>Stat	152.47	149.023	DOWN	-1.02313	0.415326	0.987021	NO	NO
Dmel_CG7748	>Annotation	CG7748	FBgn0011336	CG7748	SO0001217:protein_coding_gene	Catalytic subunit 3B of the oligosaccharyltransferase complex	Stt3B	>Expression	2703	159.64	158.38	160.03	151	141.86	137.85	>Stat	159.35	143.57	DOWN	-1.10991	0.000121791	0.00258776	YES	NO
novel.2106	>Annotation							>Expression	328	159.41	211.38	126.71	136.95	132.74	115.75	>Stat	165.833	128.48	DOWN	-1.29073	0.0251291	0.197499	NO	NO
Dmel_CG8053	>Annotation	CG8053	FBgn0026250	CG8053	SO0001217:protein_coding_gene	eukaryotic translation initiation factor 1A	eIF1A	>Expression	1217	158.83	146.79	156.81	175.05	154.64	153.96	>Stat	154.143	161.217	UP	1.04589	0.454641	0.987021	NO	NO
Dmel_CG1088	>Annotation	CG1088	FBgn0283535	CG1088	SO0001217:protein_coding_gene	Vacuolar H[+]-ATPase 26kD subunit	Vha26	>Expression	2181	158.82	147.55	160.11	142.25	147.28	143.71	>Stat	155.493	144.413	DOWN	-1.07672	0.0146758	0.133187	NO	NO
Dmel_CG7625	>Annotation	CG7625	FBgn0028663	CG7625	SO0001217:protein_coding_gene	Vacuolar H[+] ATPase M9.7 subunit b	VhaM9.7-b	>Expression	709	158.51	136.73	140.58	155.9	130.45	145.16	>Stat	145.273	143.837	DOWN	-1.00999	0.550816	0.987021	NO	NO
Dmel_CG7296	>Annotation	CG7296	FBgn0032283	CG7296	SO0001217:protein_coding_gene	-	CG7296	>Expression	609	157.89	145.94	120.22	136.5	121.49	148.9	>Stat	141.35	135.63	DOWN	-1.04217	0.343786	0.945536	NO	NO
Dmel_CG1341	>Annotation	CG1341	FBgn0028687	CG1341	SO0001217:protein_coding_gene	Regulatory particle triple-A ATPase 1	Rpt1	>Expression	1515	157.85	152.49	160.36	179.9	154.1	158.41	>Stat	156.9	164.137	UP	1.04612	0.43181	0.987021	NO	NO
Dmel_CG30000	>Annotation	CG30000	FBgn0050000	CG30000	SO0001217:protein_coding_gene	Glutathione S transferase T1	GstT1	>Expression	997	157.41	143.67	151.65	192.43	175.89	180.78	>Stat	150.91	183.033	UP	1.21286	2.4171e-06	8.00875e-05	YES	NO
novel.5729	>Annotation							>Expression	1152	157.17	139.52	132.43	147.06	141.77	158.75	>Stat	143.04	149.193	UP	1.04302	0.0446821	0.297274	NO	NO
Dmel_CG6513	>Annotation	CG6513	FBgn0061515	CG6513	SO0001217:protein_coding_gene	endosulfine	endos	>Expression	1145	157.06	145.79	156.09	158.42	140.46	143.06	>Stat	152.98	147.313	DOWN	-1.03847	0.21987	0.792488	NO	NO
Dmel_CG6148	>Annotation	CG6148	FBgn0016693	CG6148	SO0001217:protein_coding_gene	Putative Achaete Scute Target 1	Past1	>Expression	2679	156.53	154.35	156.39	146.21	137.17	137.76	>Stat	155.757	140.38	DOWN	-1.10954	4.20759e-05	0.00101666	YES	NO
Dmel_CG6944	>Annotation	CG6944	FBgn0002525	CG6944	SO0001217:protein_coding_gene	Lamin	Lam	>Expression	3133	156.17	155.06	152.42	134.58	132.43	127.26	>Stat	154.55	131.423	DOWN	-1.17597	1.14663e-08	6.44909e-07	YES	NO
Dmel_CG11671	>Annotation	CG11671	FBgn0037562	CG11671	SO0001217:protein_coding_gene	-	Nazo	>Expression	687	155.88	141.34	156.15	169.22	150.96	170.27	>Stat	151.123	163.483	UP	1.08179	0.282798	0.873651	NO	NO
Dmel_CG3269	>Annotation	CG3269	FBgn0014009	CG3269	SO0001217:protein_coding_gene	Rab2	Rab2	>Expression	1151	155.44	143.34	146.58	151.34	132.62	144.1	>Stat	148.453	142.687	DOWN	-1.04041	0.282161	0.873086	NO	NO
Dmel_CG8839	>Annotation	CG8839	FBgn0033717	CG8839	SO0001217:protein_coding_gene	-	CG8839	>Expression	2094	155.18	153.19	146.85	150.17	139.46	139.78	>Stat	151.74	143.137	DOWN	-1.06011	0.0237197	0.188654	NO	NO
Dmel_CG13533	>Annotation	CG13533	FBgn0034793	CG13533	SO0001217:protein_coding_gene	asrij	asrij	>Expression	944	154.86	147.78	142.53	198.6	173.07	189.39	>Stat	148.39	187.02	UP	1.26033	2.98411e-08	1.55429e-06	YES	NO
Dmel_CG6143	>Annotation	CG6143	FBgn0004401	CG6143	SO0001217:protein_coding_gene	Protein on ecdysone puffs	Pep	>Expression	2678	154.74	152.38	153.45	147.49	140.47	144.18	>Stat	153.523	144.047	DOWN	-1.06579	0.00812043	0.086065	NO	NO
novel.1330	>Annotation							>Expression	1136	154.62	135.48	114.01	95.88	131.01	131.83	>Stat	134.703	119.573	DOWN	-1.12653	0.353297	0.955197	NO	NO
Dmel_CG11372	>Annotation	CG11372	FBgn0031213	CG11372	SO0001217:protein_coding_gene	galectin	galectin	>Expression	1775	154.21	140.98	139.83	202.78	193.46	201.13	>Stat	145.007	199.123	UP	1.3732	3.03611e-21	7.25739e-19	YES	NO
Dmel_CG10837	>Annotation	CG10837	FBgn0020660	CG10837	SO0001217:protein_coding_gene	eukaryotic translation initiation factor 4B	eIF4B	>Expression	1609	153.94	126.02	154.32	141.31	147.81	152.38	>Stat	144.76	147.167	UP	1.01663	0.989755	0.997462	NO	NO
Dmel_CG31523	>Annotation	CG31523	FBgn0051523	CG31523	SO0001217:protein_coding_gene	-	CG31523	>Expression	2628	153.57	139.85	150.68	127.73	129.97	125.67	>Stat	148.033	127.79	DOWN	-1.15841	9.3279e-07	3.35654e-05	YES	NO
Dmel_CG8284	>Annotation	CG8284	FBgn0015321	CG8284	SO0001217:protein_coding_gene	Ubiquitin conjugating enzyme 4	Ubc4	>Expression	1243	153.25	149.69	147.4	179.62	162.63	169.18	>Stat	150.113	170.477	UP	1.13565	0.000158747	0.00324425	YES	NO
Dmel_CG8309	>Annotation	CG8309	FBgn0033902	CG8309	SO0001217:protein_coding_gene	eukaryotic translation initiation factor 3 subunit m	eIF3m	>Expression	1388	153.25	143.46	147.92	163.59	146.3	151.98	>Stat	148.21	153.957	UP	1.03877	0.481101	0.987021	NO	NO
novel.2020	>Annotation							>Expression	6149	153.19	152.1	141.2	145.11	148.54	134.36	>Stat	148.83	142.67	DOWN	-1.04318	0.167812	0.692456	NO	NO
Dmel_CG8996	>Annotation	CG8996	FBgn0010516	CG8996	SO0001217:protein_coding_gene	walrus	wal	>Expression	1238	153	153.47	163.56	156.75	147.43	149.34	>Stat	156.677	151.173	DOWN	-1.0364	0.233116	0.811569	NO	NO
Dmel_CG7998	>Annotation	CG7998	FBgn0262559	CG7998	SO0001217:protein_coding_gene	Malate dehydrogenase 2	Mdh2	>Expression	1335	152.97	155.57	154.42	154.73	141.8	147.34	>Stat	154.32	147.957	DOWN	-1.04301	0.115492	0.56034	NO	NO
Dmel_CG3201	>Annotation	CG3201	FBgn0004687	CG3201	SO0001217:protein_coding_gene	Myosin light chain cytoplasmic	Mlc-c	>Expression	1301	152.67	142.84	160.94	146.44	136.11	140.65	>Stat	152.15	141.067	DOWN	-1.07857	0.0296184	0.220714	NO	NO
Dmel_CG8295	>Annotation	CG8295	FBgn0034051	CG8295	SO0001217:protein_coding_gene	Myelodysplasia/myeloid leukemia factor	Mlf	>Expression	1662	152.46	142.17	148.82	150.35	134.95	137.25	>Stat	147.817	140.85	DOWN	-1.04946	0.0387386	0.268126	NO	NO
Dmel_CG11284	>Annotation	CG11284	FBgn0030056	CG11284	SO0001217:protein_coding_gene	Carbonic anhydrase 3	CAH3	>Expression	2018	152.4	141.67	135.33	163.73	151.75	151.81	>Stat	143.133	155.763	UP	1.08824	0.0358179	0.253013	NO	NO
Dmel_CG11963	>Annotation	CG11963	FBgn0037643	CG11963	SO0001217:protein_coding_gene	Succinyl-coenzyme A synthetase beta subunit, ADP-forming	ScsbetaA	>Expression	1878	152.35	145.05	147.21	146.42	132.52	138.29	>Stat	148.203	139.077	DOWN	-1.06562	0.0119624	0.115035	NO	NO
Dmel_CG9327	>Annotation	CG9327	FBgn0261394	CG9327	SO0001217:protein_coding_gene	Proteasome alpha3 subunit	Prosalpha3	>Expression	973	152.32	152.03	156.4	178.13	161.42	164.48	>Stat	153.583	168.01	UP	1.09393	0.0794132	0.441456	NO	NO
Dmel_CG3943	>Annotation	CG3943	FBgn0020545	CG3943	SO0001217:protein_coding_gene	kraken	kraken	>Expression	1246	152.14	156.65	147.2	170.22	162.45	171.13	>Stat	151.997	167.933	UP	1.10485	0.0236447	0.188397	NO	NO
Dmel_CG9881	>Annotation	CG9881	FBgn0031437	CG9881	SO0001217:protein_coding_gene	Actin-related protein 2/3 complex, subunit 5	Arpc5	>Expression	792	152.05	154.28	145.88	160.18	135.39	149.58	>Stat	150.737	148.383	DOWN	-1.01586	0.413402	0.987021	NO	NO
Dmel_CG5289	>Annotation	CG5289	FBgn0015282	CG5289	SO0001217:protein_coding_gene	Regulatory particle triple-A ATPase 2	Rpt2	>Expression	1501	151.8	145.59	144.89	150.2	133.66	131.87	>Stat	147.427	138.577	DOWN	-1.06386	0.0354675	0.251705	NO	NO
Dmel_CG17520	>Annotation	CG17520	FBgn0264492	CG17520	SO0001217:protein_coding_gene	casein kinase IIalpha	CkIIalpha	>Expression	1501	151.75	135.88	152.16	140.5	134.01	134.84	>Stat	146.597	136.45	DOWN	-1.07436	0.026952	0.206657	NO	NO
Dmel_CG17691	>Annotation	CG17691	FBgn0039993	CG17691	SO0001217:protein_coding_gene	-	CG17691	>Expression	965	151.6	135.86	138.01	146.93	151.17	151.11	>Stat	141.823	149.737	UP	1.0558	0.237153	0.817789	NO	NO
Dmel_CG4381	>Annotation	CG4381	FBgn0010039	CG4381	SO0001217:protein_coding_gene	Glutathione S transferase D3	GstD3	>Expression	746	151.47	134.76	143.07	205.96	185.14	191.89	>Stat	143.1	194.33	UP	1.358	1.6835e-10	1.40846e-08	YES	NO
Dmel_CG4026	>Annotation	CG4026	FBgn0032147	CG4026	SO0001217:protein_coding_gene	Inositol 1,4,5-triphosphate kinase 1	IP3K1	>Expression	1700	151.3	149.35	155.72	180.07	166.29	175.95	>Stat	152.123	174.103	UP	1.14449	0.0039851	0.0500888	NO	NO
Dmel_CG33956	>Annotation	CG33956	FBgn0001297	CG33956	SO0001217:protein_coding_gene	kayak	kay	>Expression	3429	151.09	144.25	141.87	158.99	146.25	147.51	>Stat	145.737	150.917	UP	1.03554	0.453453	0.987021	NO	NO
Dmel_CG17369	>Annotation	CG17369	FBgn0005671	CG17369	SO0001217:protein_coding_gene	Vacuolar H[+]-ATPase 55kD subunit	Vha55	>Expression	2650	150.59	149.08	136.8	134.67	126.49	124.03	>Stat	145.49	128.397	DOWN	-1.13313	9.18804e-05	0.00201625	YES	NO
novel.11417	>Annotation							>Expression	521	150.24	148.63	161.38	147.95	123.63	126.71	>Stat	153.417	132.763	DOWN	-1.15557	0.0219945	0.17876	NO	NO
Dmel_CG5004	>Annotation	CG5004	FBgn0260748	CG5004	SO0001217:protein_coding_gene	-	CG5004	>Expression	2507	149.33	139.04	143.15	134.19	137.87	137.78	>Stat	143.84	136.613	DOWN	-1.0529	0.00208159	0.0294547	YES	NO
Dmel_CG3989	>Annotation	CG3989	FBgn0020513	CG3989	SO0001217:protein_coding_gene	PAICS bifunctional enzyme	Paics	>Expression	1856	149.28	139.94	136.54	148.19	140.58	137.37	>Stat	141.92	142.047	UP	1.00089	0.794368	0.987021	NO	NO
Dmel_CG6815	>Annotation	CG6815	FBgn0287225	CG6815	SO0001217:protein_coding_gene	belphegor	bor	>Expression	2433	149.21	144.68	130.41	199.96	179	188.55	>Stat	141.433	189.17	UP	1.33752	1.16352e-12	1.18893e-10	YES	NO
Dmel_CG1703	>Annotation	CG1703	FBgn0030321	CG1703	SO0001217:protein_coding_gene	-	CG1703	>Expression	2986	149.21	147.89	146.92	168.64	155.33	151.14	>Stat	148.007	158.37	UP	1.07002	0.0816235	0.44982	NO	NO
Dmel_CG8844	>Annotation	CG8844	FBgn0021967	CG8844	SO0001217:protein_coding_gene	NADH dehydrogenase (ubiquinone) PDSW subunit	ND-PDSW	>Expression	664	149.08	149.54	126.91	174.81	139.44	159.41	>Stat	141.843	157.887	UP	1.11311	0.137648	0.620597	NO	NO
Dmel_CG9065	>Annotation	CG9065	FBgn0030610	CG9065	SO0001217:protein_coding_gene	Cytochrome c oxidase copper chaperone COX17	Cox17	>Expression	521	148.8	148.06	140.87	173.8	137.71	165.42	>Stat	145.91	158.977	UP	1.08955	0.366104	0.968512	NO	NO
Dmel_CG4769	>Annotation	CG4769	FBgn0035600	CG4769	SO0001217:protein_coding_gene	Cytochrome c1	Cyt-c1	>Expression	1521	148.79	146.3	145.68	150.35	143.3	148.36	>Stat	146.923	147.337	UP	1.00281	0.910641	0.995245	NO	NO
Dmel_CG1685	>Annotation	CG1685	FBgn0015527	CG1685	SO0001217:protein_coding_gene	penguin	peng	>Expression	2367	148.77	143.82	156.51	144.98	137.18	136.12	>Stat	149.7	139.427	DOWN	-1.07368	0.0118231	0.113822	NO	NO
Dmel_CG5903	>Annotation	CG5903	FBgn0038400	CG5903	SO0001217:protein_coding_gene	MICOS subunit 26/27	Mic26-27	>Expression	1037	148.74	139.74	136.9	161.06	142.93	154.99	>Stat	141.793	152.993	UP	1.07899	0.13593	0.615962	NO	NO
Dmel_CG9423	>Annotation	CG9423	FBgn0027338	CG9423	SO0001217:protein_coding_gene	karyopherin alpha3	Kap-alpha3	>Expression	2303	148.37	144.69	142.55	136.65	129.72	130.87	>Stat	145.203	132.413	DOWN	-1.09659	0.000368436	0.00673755	YES	NO
Dmel_CG6543	>Annotation	CG6543	FBgn0033879	CG6543	SO0001217:protein_coding_gene	Enoyl-CoA hydratase, short chain 1	Echs1	>Expression	1054	147.94	138.32	144.47	180.29	166.12	167.02	>Stat	143.577	171.143	UP	1.192	1.76568e-05	0.000471764	YES	NO
Dmel_CG17327	>Annotation	CG17327	FBgn0038107	CG17327	SO0001217:protein_coding_gene	-	CG17327	>Expression	712	147.14	139.59	142.7	209.87	190.88	197.94	>Stat	143.143	199.563	UP	1.39415	1.72246e-12	1.70791e-10	YES	NO
Dmel_CG44194	>Annotation	CG44194	FBgn0265083	CG44194	SO0001217:protein_coding_gene	-	CG44194	>Expression	712	147.14	139.59	142.7	209.87	190.88	197.94	>Stat	143.143	199.563	UP	1.39415	1.72246e-12	1.70791e-10	YES	NO
Dmel_CG1249	>Annotation	CG1249	FBgn0261789	CG1249	SO0001217:protein_coding_gene	Small ribonucleoprotein particle protein SmD2	SmD2	>Expression	725	146.79	138.68	168.36	149.54	139.95	151.74	>Stat	151.277	147.077	DOWN	-1.02856	0.959817	0.995245	NO	NO
Dmel_CG9742	>Annotation	CG9742	FBgn0261791	CG9742	SO0001217:protein_coding_gene	Small nuclear ribonucleoprotein G	SNRPG	>Expression	438	146.26	154.46	185.6	185.5	153.15	147.63	>Stat	162.107	162.093	DOWN	-1.00008	0.685062	0.987021	NO	NO
Dmel_CG8156	>Annotation	CG8156	FBgn0013750	CG8156	SO0001217:protein_coding_gene	ADP ribosylation factor at 51F	Arf51F	>Expression	1381	146.13	137.09	152.54	182.99	180.18	192.47	>Stat	145.253	185.213	UP	1.27511	1.2779e-07	5.79865e-06	YES	NO
Dmel_CG4944	>Annotation	CG4944	FBgn0026084	CG4944	SO0001217:protein_coding_gene	ciboulot	cib	>Expression	901	145.76	139.94	149.2	156.05	139.16	143.5	>Stat	144.967	146.237	UP	1.00876	0.850847	0.990246	NO	NO
Dmel_CG18212	>Annotation	CG18212	FBgn0038535	CG18212	SO0001217:protein_coding_gene	aluminum tubes	alt	>Expression	3613	145.29	134.83	128.97	123.9	124.15	123.09	>Stat	136.363	123.713	DOWN	-1.10225	0.00150489	0.0224077	YES	NO
Dmel_CG8498	>Annotation	CG8498	FBgn0031992	CG8498	SO0001217:protein_coding_gene	Acyl-CoA binding protein 1	Acbp1	>Expression	492	145.26	121.2	127.76	149.5	136	141.14	>Stat	131.407	142.213	UP	1.08224	0.425109	0.987021	NO	NO
novel.472	>Annotation							>Expression	6403	144.72	107.06	117.49	137.35	154.06	149.69	>Stat	123.09	147.033	UP	1.19452	0.00351501	0.0452858	YES	NO
Dmel_CG18174	>Annotation	CG18174	FBgn0028694	CG18174	SO0001217:protein_coding_gene	Regulatory particle non-ATPase 11	Rpn11	>Expression	1208	144.63	141.71	151.68	174.48	155	164.79	>Stat	146.007	164.757	UP	1.12842	0.00940289	0.096376	NO	NO
Dmel_CG6987	>Annotation	CG6987	FBgn0283477	CG6987	SO0001217:protein_coding_gene	Splicing factor 2	SF2	>Expression	1683	144.55	129.47	145.43	134.4	129.61	130.88	>Stat	139.817	131.63	DOWN	-1.06219	0.0342932	0.245788	NO	NO
Dmel_CR42862	>Annotation	CR42862	FBgn0262109	CR42862	SO0002127:lncRNA_gene	long non-coding RNA:CR42862	lncRNA:CR42862	>Expression	5434	144.18	130.7	130.98	142.17	141.19	127.8	>Stat	135.287	137.053	UP	1.01306	0.961652	0.995245	NO	NO
novel.2579	>Annotation							>Expression	247	143.87	115.56	120.33	0	94.96	30.01	>Stat	126.587	41.6567	DOWN	-3.03881	0.225489	0.799576	NO	NO
Dmel_CG11981	>Annotation	CG11981	FBgn0026380	CG11981	SO0001217:protein_coding_gene	Proteasome beta3 subunit	Prosbeta3	>Expression	914	143.81	135.84	146.26	160.18	147.65	169.39	>Stat	141.97	159.073	UP	1.12047	0.043604	0.29228	NO	NO
Dmel_CG18319	>Annotation	CG18319	FBgn0000173	CG18319	SO0001217:protein_coding_gene	bendless	ben	>Expression	1097	143.8	149.53	135.77	140.86	140.55	135.4	>Stat	143.033	138.937	DOWN	-1.02949	0.663914	0.987021	NO	NO
Dmel_CG3944	>Annotation	CG3944	FBgn0017567	CG3944	SO0001217:protein_coding_gene	NADH dehydrogenase (ubiquinone) 23 kDa subunit	ND-23	>Expression	819	143.73	138.79	133.14	152.05	140.98	150.55	>Stat	138.553	147.86	UP	1.06717	0.251555	0.837224	NO	NO
Dmel_CG6016	>Annotation	CG6016	FBgn0033844	CG6016	SO0001217:protein_coding_gene	bb in a boxcar	bbc	>Expression	2336	143.69	138.11	139.82	160.46	146.77	146.65	>Stat	140.54	151.293	UP	1.07651	0.0311194	0.22926	NO	NO
Dmel_CG13610	>Annotation	CG13610	FBgn0086365	CG13610	SO0001217:protein_coding_gene	Organic cation transporter 2	Orct2	>Expression	2457	143.61	147.7	131.7	126.07	113.92	112.18	>Stat	141.003	117.39	DOWN	-1.20115	8.87416e-08	4.11036e-06	YES	NO
Dmel_CG10938	>Annotation	CG10938	FBgn0016697	CG10938	SO0001217:protein_coding_gene	Proteasome alpha5 subunit	Prosalpha5	>Expression	883	143.54	144.03	135.93	164.42	151.63	170.41	>Stat	141.167	162.153	UP	1.14867	0.00564376	0.0652025	NO	NO
Dmel_CG3609	>Annotation	CG3609	FBgn0031418	CG3609	SO0001217:protein_coding_gene	-	CG3609	>Expression	1206	143.01	151.05	140.77	171.24	150.69	155.33	>Stat	144.943	159.087	UP	1.09758	0.0844409	0.460793	NO	NO
Dmel_CG11999	>Annotation	CG11999	FBgn0037312	CG11999	SO0001217:protein_coding_gene	-	CG11999	>Expression	904	142.58	143.32	140.14	158.22	144.14	154.03	>Stat	142.013	152.13	UP	1.07124	0.214031	0.781586	NO	NO
Dmel_CG17746	>Annotation	CG17746	FBgn0035425	CG17746	SO0001217:protein_coding_gene	-	CG17746	>Expression	1597	142.42	135.19	138.69	177.55	151.7	160.31	>Stat	138.767	163.187	UP	1.17598	3.45292e-05	0.000860721	YES	NO
Dmel_CG17291	>Annotation	CG17291	FBgn0260439	CG17291	SO0001217:protein_coding_gene	Protein phosphatase 2A at 29B	Pp2A-29B	>Expression	2414	142.3	137.02	132.63	165.28	163.44	161.33	>Stat	137.317	163.35	UP	1.18959	1.84215e-07	7.87989e-06	YES	NO
Dmel_CG8444	>Annotation	CG8444	FBgn0037671	CG8444	SO0001217:protein_coding_gene	ATPase H+ transporting accessory protein 2	ATP6AP2	>Expression	1468	142.21	141.37	126.15	141.25	133.58	136.1	>Stat	136.577	136.977	UP	1.00293	0.777165	0.987021	NO	NO
Dmel_CG7712	>Annotation	CG7712	FBgn0033570	CG7712	SO0001217:protein_coding_gene	NADH dehydrogenase (ubiquinone) B14 subunit	ND-B14	>Expression	544	142.05	143.46	134.45	169.78	139.64	152.84	>Stat	139.987	154.087	UP	1.10072	0.270102	0.858197	NO	NO
Dmel_CG4062	>Annotation	CG4062	FBgn0027079	CG4062	SO0001217:protein_coding_gene	Valyl-tRNA synthetase	ValRS	>Expression	3343	142	138	128.97	167.67	153.81	152.13	>Stat	136.323	157.87	UP	1.15806	0.000106418	0.00230504	YES	NO
Dmel_CG5525	>Annotation	CG5525	FBgn0032444	CG5525	SO0001217:protein_coding_gene	Chaperonin containing TCP1 subunit 4	CCT4	>Expression	1916	141.87	141.08	143.18	129.85	127	123.44	>Stat	142.043	126.763	DOWN	-1.12054	0.000119796	0.00255756	YES	NO
Dmel_CG9669	>Annotation	CG9669	FBgn0036667	CG9669	SO0001217:protein_coding_gene	kuduk	kud	>Expression	364	141.81	131.01	124.83	181.58	161.58	170.78	>Stat	132.55	171.313	UP	1.29244	0.0365661	0.256751	NO	NO
Dmel_CG1963	>Annotation	CG1963	FBgn0024841	CG1963	SO0001217:protein_coding_gene	pterin-4a-carbinolamine dehydratase	Pcd	>Expression	725	141.77	123.18	128.94	151.42	124.54	136.64	>Stat	131.297	137.533	UP	1.0475	0.60265	0.987021	NO	NO
Dmel_CG9805	>Annotation	CG9805	FBgn0037249	CG9805	SO0001217:protein_coding_gene	eukaryotic translation initiation factor 3 subunit a	eIF3a	>Expression	3783	141.71	140.14	135.52	144.37	130.88	134.27	>Stat	139.123	136.507	DOWN	-1.01917	0.304884	0.904501	NO	NO
Dmel_CG8507	>Annotation	CG8507	FBgn0037756	CG8507	SO0001217:protein_coding_gene	-	CG8507	>Expression	1384	141.48	133.63	137.96	136.4	136.35	139.09	>Stat	137.69	137.28	DOWN	-1.00299	0.646748	0.987021	NO	NO
Dmel_CG3455	>Annotation	CG3455	FBgn0028685	CG3455	SO0001217:protein_coding_gene	Regulatory particle triple-A ATPase 4	Rpt4	>Expression	1465	141.48	143.7	133.14	147.15	138.5	134.86	>Stat	139.44	140.17	UP	1.00524	0.80274	0.987021	NO	NO
Dmel_CG3140	>Annotation	CG3140	FBgn0283494	CG3140	SO0001217:protein_coding_gene	Adenylate kinase 2	Ak2	>Expression	1065	141.18	128.01	125.49	134.52	114.48	137.25	>Stat	131.56	128.75	DOWN	-1.02183	0.444132	0.987021	NO	NO
Dmel_CG32549	>Annotation	CG32549	FBgn0052549	CG32549	SO0001217:protein_coding_gene	5' nucleotidase B	Nt5b	>Expression	2507	141.14	137.75	135.51	141.25	130.77	130.1	>Stat	138.133	134.04	DOWN	-1.03054	0.149642	0.654182	NO	NO
Dmel_CG5670	>Annotation	CG5670	FBgn0002921	CG5670	SO0001217:protein_coding_gene	Na pump alpha subunit	Atpalpha	>Expression	3941	141.13	135.76	128.24	133.86	135.05	123.63	>Stat	135.043	130.847	DOWN	-1.03207	0.250631	0.83551	NO	NO
Dmel_CG11709	>Annotation	CG11709	FBgn0030310	CG11709	SO0001217:protein_coding_gene	Peptidoglycan recognition protein SA	PGRP-SA	>Expression	729	141.11	135.66	134.06	121.79	99.17	103.24	>Stat	136.943	108.067	DOWN	-1.26721	2.2112e-06	7.43697e-05	YES	NO
Dmel_CG7430	>Annotation	CG7430	FBgn0036762	CG7430	SO0001217:protein_coding_gene	-	CG7430	>Expression	1909	141.11	142.88	141.86	146.73	125.51	134.87	>Stat	141.95	135.703	DOWN	-1.04603	0.116195	0.562526	NO	NO
Dmel_CG9172	>Annotation	CG9172	FBgn0030718	CG9172	SO0001217:protein_coding_gene	NADH dehydrogenase (ubiquinone) 20 kDa subunit	ND-20	>Expression	1023	141.11	142.82	145.63	158.81	137.37	141.47	>Stat	143.187	145.883	UP	1.01883	0.847001	0.989609	NO	NO
Dmel_CG7415	>Annotation	CG7415	FBgn0037580	CG7415	SO0001217:protein_coding_gene	Dipeptidyl aminopeptidase III	DppIII	>Expression	2478	140.99	134.21	128.53	155.5	148.69	148.97	>Stat	134.577	151.053	UP	1.12243	0.000969577	0.0154693	YES	NO
Dmel_CG11857	>Annotation	CG11857	FBgn0039303	CG11857	SO0001217:protein_coding_gene	-	CG11857	>Expression	1801	140.39	133.86	139.36	136.14	127.05	136.4	>Stat	137.87	133.197	DOWN	-1.03509	0.152083	0.660538	NO	NO
Dmel_CG3664	>Annotation	CG3664	FBgn0014010	CG3664	SO0001217:protein_coding_gene	Rab5	Rab5	>Expression	1843	140.39	132	141.17	149.4	138.25	139.32	>Stat	137.853	142.323	UP	1.03243	0.394537	0.987021	NO	NO
Dmel_CG8439	>Annotation	CG8439	FBgn0010621	CG8439	SO0001217:protein_coding_gene	Chaperonin containing TCP1 subunit 5	CCT5	>Expression	1948	140.27	144.74	147.42	139.95	129.82	134.13	>Stat	144.143	134.633	DOWN	-1.07064	0.0226152	0.182256	NO	NO
Dmel_CG17018	>Annotation	CG17018	FBgn0039972	CG17018	SO0001217:protein_coding_gene	Meiosis regulator and mRNA stability factor 1	Marf1	>Expression	4955	140.24	127.9	135.77	129.54	134.63	131.25	>Stat	134.637	131.807	DOWN	-1.02147	0.32295	0.922536	NO	NO
Dmel_CG8781	>Annotation	CG8781	FBgn0033378	CG8781	SO0001217:protein_coding_gene	tsunagi	tsu	>Expression	691	140.17	124.29	155.43	175.08	135.95	152.42	>Stat	139.963	154.483	UP	1.10374	0.312678	0.912143	NO	NO
Dmel_CG3717	>Annotation	CG3717	FBgn0013432	CG3717	SO0001217:protein_coding_gene	bcn92	bcn92	>Expression	748	140.14	134.84	125.06	166.59	158.55	153.31	>Stat	133.347	159.483	UP	1.19601	0.000329714	0.00620742	YES	NO
Dmel_CG4584	>Annotation	CG4584	FBgn0250837	CG4584	SO0001217:protein_coding_gene	Deoxyuridine triphosphatase	dUTPase	>Expression	788	140.02	126.23	135.25	146.16	122.6	141.61	>Stat	133.833	136.79	UP	1.02209	0.983568	0.996672	NO	NO
Dmel_CG6020	>Annotation	CG6020	FBgn0037001	CG6020	SO0001217:protein_coding_gene	NADH dehydrogenase (ubiquinone) 39 kDa subunit	ND-39	>Expression	1483	139.97	138.77	130.75	149.93	130.99	139.08	>Stat	136.497	140	UP	1.02567	0.779119	0.987021	NO	NO
Dmel_CG6382	>Annotation	CG6382	FBgn0020443	CG6382	SO0001217:protein_coding_gene	eukaryotic translation release factor 3	eRF3	>Expression	3288	139.81	131.35	137.94	162.92	149.79	156.98	>Stat	136.367	156.563	UP	1.14811	1.64771e-05	0.000441125	YES	NO
Dmel_CG2791	>Annotation	CG2791	FBgn0037533	CG2791	SO0001217:protein_coding_gene	CD98 heavy chain	CD98hc	>Expression	2121	139.1	136.01	132.88	187.26	170.16	177.51	>Stat	135.997	178.31	UP	1.31114	4.26316e-17	7.31624e-15	YES	NO
Dmel_CG34330	>Annotation	CG34330	FBgn0085359	CG34330	SO0001217:protein_coding_gene	-	CG34330	>Expression	619	139.1	150.1	160.34	164.18	146.53	157.96	>Stat	149.847	156.223	UP	1.04255	0.792935	0.987021	NO	NO
Dmel_CG6822	>Annotation	CG6822	FBgn0035909	CG6822	SO0001217:protein_coding_gene	ergic53	ergic53	>Expression	2403	139.02	142.92	128.09	129.05	121.19	117.84	>Stat	136.677	122.693	DOWN	-1.11397	0.000843711	0.0136896	YES	NO
Dmel_CG17342	>Annotation	CG17342	FBgn0017581	CG17342	SO0001217:protein_coding_gene	Lk6 kinase	Lk6	>Expression	5484	138.59	135.21	124.2	158.06	146.99	140.33	>Stat	132.667	148.46	UP	1.11905	0.000350119	0.00649126	YES	NO
Dmel_CG5352	>Annotation	CG5352	FBgn0262601	CG5352	SO0001217:protein_coding_gene	Small ribonucleoprotein particle protein SmB	SmB	>Expression	776	138.12	125.65	120.66	136.24	122.68	142.02	>Stat	128.143	133.647	UP	1.04295	0.609423	0.987021	NO	NO
Dmel_CG5548	>Annotation	CG5548	FBgn0030605	CG5548	SO0001217:protein_coding_gene	NADH dehydrogenase (ubiquinone) B18 subunit	ND-B18	>Expression	579	138.08	117.77	125.46	132.3	126.15	131.56	>Stat	127.103	130.003	UP	1.02282	0.893676	0.995245	NO	NO
Dmel_CG1161	>Annotation	CG1161	FBgn0037313	CG1161	SO0001217:protein_coding_gene	-	CG1161	>Expression	959	137.93	126.75	139.67	160.75	145.94	149.78	>Stat	134.783	152.157	UP	1.1289	0.0215681	0.175936	NO	NO
Dmel_CG1751	>Annotation	CG1751	FBgn0030306	CG1751	SO0001217:protein_coding_gene	Spase 25-subunit	Spase25	>Expression	859	137.89	125.46	123.9	131.3	113.96	132.8	>Stat	129.083	126.02	DOWN	-1.02431	0.425544	0.987021	NO	NO
Dmel_CG7421	>Annotation	CG7421	FBgn0037137	CG7421	SO0001217:protein_coding_gene	Nopp140	Nopp140	>Expression	2969	137.27	125.45	132.07	124.19	119.37	123.02	>Stat	131.597	122.193	DOWN	-1.07695	0.00259699	0.0354421	YES	NO
Dmel_CG8108	>Annotation	CG8108	FBgn0027567	CG8108	SO0001217:protein_coding_gene	Ciz1 zinc finger protein	Ciz1	>Expression	3155	137.06	138.22	138.21	143.48	124.01	119.77	>Stat	137.83	129.087	DOWN	-1.06773	0.0484892	0.31478	NO	NO
Dmel_CG17765	>Annotation	CG17765	FBgn0033529	CG17765	SO0001217:protein_coding_gene	-	CG17765	>Expression	989	137.02	133.42	127.57	152.12	143.15	152.91	>Stat	132.67	149.393	UP	1.12605	0.00824188	0.0870764	NO	NO
Dmel_CG32138	>Annotation	CG32138	FBgn0267795	CG32138	SO0001217:protein_coding_gene	Formin-like	Frl	>Expression	5489	136.71	131.08	121.24	117.55	116.41	112.32	>Stat	129.677	115.427	DOWN	-1.12346	0.00111333	0.0175262	YES	NO
Dmel_CG6778	>Annotation	CG6778	FBgn0027088	CG6778	SO0001217:protein_coding_gene	Glycyl-tRNA synthetase	GlyRS	>Expression	2482	136.18	127.49	125.94	162.7	148.92	150.51	>Stat	129.87	154.043	UP	1.18613	1.56364e-07	6.88517e-06	YES	NO
Dmel_CG46460	>Annotation	CG46460	FBgn0287590	CG46460	SO0001217:protein_coding_gene	-	CG46460	>Expression	1651	136.1	160.58	60.8	212.41	145.84	97.55	>Stat	119.16	151.933	UP	1.27504	0.515658	0.987021	NO	NO
novel.5006	>Annotation							>Expression	4656	136.05	123.29	116.42	125.61	135.5	127.79	>Stat	125.253	129.633	UP	1.03497	0.569659	0.987021	NO	NO
novel.5007	>Annotation							>Expression	4655	136.05	123.7	116.89	125.61	135.99	128.01	>Stat	125.547	129.87	UP	1.03444	0.576996	0.987021	NO	NO
Dmel_CG1100	>Annotation	CG1100	FBgn0028690	CG1100	SO0001217:protein_coding_gene	Regulatory particle non-ATPase 5	Rpn5	>Expression	1897	135.81	131.41	131.67	141.25	126.17	131.27	>Stat	132.963	132.897	DOWN	-1.0005	0.668575	0.987021	NO	NO
Dmel_CG4173	>Annotation	CG4173	FBgn0014029	CG4173	SO0001217:protein_coding_gene	Septin 2	Septin2	>Expression	1563	135.79	140.74	124.72	127.8	118.49	118.97	>Stat	133.75	121.753	DOWN	-1.09853	0.00969085	0.0985727	NO	NO
Dmel_CG6223	>Annotation	CG6223	FBgn0008635	CG6223	SO0001217:protein_coding_gene	Coat Protein (coatomer) beta	betaCOP	>Expression	3203	135.32	135.6	119.72	127.92	127.47	126.1	>Stat	130.213	127.163	DOWN	-1.02398	0.384711	0.979969	NO	NO
Dmel_CG9285	>Annotation	CG9285	FBgn0000454	CG9285	SO0001217:protein_coding_gene	Dipeptidase B	Dip-B	>Expression	2018	135.29	132.8	125.37	153.87	147.69	145.83	>Stat	131.153	149.13	UP	1.13707	0.000609158	0.0103348	YES	NO
Dmel_CG3127	>Annotation	CG3127	FBgn0250906	CG3127	SO0001217:protein_coding_gene	Phosphoglycerate kinase	Pgk	>Expression	1520	135.22	128.79	121.62	162.21	158.43	161.41	>Stat	128.543	160.683	UP	1.25003	3.08666e-09	1.93075e-07	YES	NO
Dmel_CG9947	>Annotation	CG9947	FBgn0030752	CG9947	SO0001217:protein_coding_gene	-	CDC50	>Expression	1470	134.92	132.12	118.11	130.34	126.33	129.14	>Stat	128.383	128.603	UP	1.00171	0.620936	0.987021	NO	NO
Dmel_CG42314	>Annotation	CG42314	FBgn0259214	CG42314	SO0001217:protein_coding_gene	plasma membrane calcium ATPase	PMCA	>Expression	4636	134.87	116.27	122.36	124.76	129.46	125.98	>Stat	124.5	126.733	UP	1.01794	0.753543	0.987021	NO	NO
Dmel_CG1416	>Annotation	CG1416	FBgn0032961	CG1416	SO0001217:protein_coding_gene	-	CG1416	>Expression	1617	134.82	115.96	129.26	118.18	112.53	120.94	>Stat	126.68	117.217	DOWN	-1.08073	0.027719	0.210344	NO	NO
Dmel_CG1721	>Annotation	CG1721	FBgn0014869	CG1721	SO0001217:protein_coding_gene	Phosphoglyceromutase 78	Pglym78	>Expression	1036	134.68	136.24	116.1	165.99	152.76	163.47	>Stat	129.007	160.74	UP	1.24598	7.72145e-06	0.000225184	YES	NO
Dmel_CG17060	>Annotation	CG17060	FBgn0015789	CG17060	SO0001217:protein_coding_gene	Rab10	Rab10	>Expression	2336	134.61	125.25	128.87	129.94	119.17	121.26	>Stat	129.577	123.457	DOWN	-1.04957	0.0389911	0.269316	NO	NO
Dmel_CG9836	>Annotation	CG9836	FBgn0037637	CG9836	SO0001217:protein_coding_gene	Iron-sulfur cluster assembly enzyme	IscU	>Expression	955	134.61	110.88	129.77	150.96	135.16	137.51	>Stat	125.087	141.21	UP	1.1289	0.0410939	0.279798	NO	NO
Dmel_CG8979	>Annotation	CG8979	FBgn0033669	CG8979	SO0001217:protein_coding_gene	Proteasome inhibitor 31 kDa	PI31	>Expression	1142	134.59	128.6	114.46	177.75	149.8	161.88	>Stat	125.883	163.143	UP	1.29599	1.12224e-07	5.14464e-06	YES	NO
Dmel_CG6463	>Annotation	CG6463	FBgn0047038	CG6463	SO0001217:protein_coding_gene	NADH dehydrogenase (ubiquinone) 13 kDa B subunit	ND-13B	>Expression	597	134.37	130.43	123.01	132.59	117.11	142.92	>Stat	129.27	130.873	UP	1.0124	0.863473	0.992867	NO	NO
Dmel_CG7830	>Annotation	CG7830	FBgn0032015	CG7830	SO0001217:protein_coding_gene	Oligosaccharide transferase gamma subunit	Ostgamma	>Expression	1245	133.9	126.67	140.54	143.3	126.31	132.98	>Stat	133.703	134.197	UP	1.00369	0.793849	0.987021	NO	NO
Dmel_CG9847	>Annotation	CG9847	FBgn0010470	CG9847	SO0001217:protein_coding_gene	FK506-binding protein 14	Fkbp14	>Expression	1305	133.19	135.1	138.88	130.97	112.1	120.45	>Stat	135.723	121.173	DOWN	-1.12008	0.0026213	0.0356956	YES	NO
novel.9034	>Annotation							>Expression	4239	133.09	106.96	129.11	129.07	146.47	143.44	>Stat	123.053	139.66	UP	1.13496	0.0263824	0.203782	NO	NO
Dmel_CG4817	>Annotation	CG4817	FBgn0010278	CG4817	SO0001217:protein_coding_gene	Structure specific recognition protein	Ssrp	>Expression	2507	132.95	135.88	137.17	139.18	117.83	121.19	>Stat	135.333	126.067	DOWN	-1.07351	0.0341093	0.245394	NO	NO
Dmel_CG10232	>Annotation	CG10232	FBgn0039108	CG10232	SO0001217:protein_coding_gene	-	CG10232	>Expression	1864	132.81	124.7	132.8	157.55	150.28	154.76	>Stat	130.103	154.197	UP	1.18519	4.96116e-07	1.88665e-05	YES	NO
Dmel_CG15083	>Annotation	CG15083	FBgn0034399	CG15083	SO0001217:protein_coding_gene	-	CG15083	>Expression	669	132.34	123.82	139.33	134.04	120	139.26	>Stat	131.83	131.1	DOWN	-1.00557	0.659471	0.987021	NO	NO
Dmel_CG9280	>Annotation	CG9280	FBgn0001114	CG9280	SO0001217:protein_coding_gene	Glutactin	Glt	>Expression	3263	132.33	128.83	130.48	120.78	112.63	112.07	>Stat	130.547	115.16	DOWN	-1.13361	9.58814e-07	3.44094e-05	YES	NO
Dmel_CG8036	>Annotation	CG8036	FBgn0037607	CG8036	SO0001217:protein_coding_gene	-	CG8036	>Expression	2240	132.3	134.73	124.08	141.99	129.54	133.12	>Stat	130.37	134.883	UP	1.03462	0.579178	0.987021	NO	NO
novel.2091	>Annotation							>Expression	672	132.12	100.99	110.61	114.31	121.7	132.53	>Stat	114.573	122.847	UP	1.07221	0.438357	0.987021	NO	NO
Dmel_CG11765	>Annotation	CG11765	FBgn0033518	CG11765	SO0001217:protein_coding_gene	Peroxiredoxin 2540-2	Prx2540-2	>Expression	809	131.94	123.45	91.66	128.53	107.65	106.38	>Stat	115.683	114.187	DOWN	-1.01311	0.594877	0.987021	NO	NO
Dmel_CG10060	>Annotation	CG10060	FBgn0001104	CG10060	SO0001217:protein_coding_gene	G protein alpha i subunit	Galphai	>Expression	2067	131.63	125.93	130.18	127.63	123.23	126.72	>Stat	129.247	125.86	DOWN	-1.02691	0.203379	0.762373	NO	NO
Dmel_CG5390	>Annotation	CG5390	FBgn0032213	CG5390	SO0001217:protein_coding_gene	-	CG5390	>Expression	1399	131.56	126.25	132.24	132.43	121.47	124.01	>Stat	130.017	125.97	DOWN	-1.03212	0.209983	0.775183	NO	NO
novel.2844	>Annotation							>Expression	1017	131.36	106.72	108.22	66.12	170.32	143.46	>Stat	115.433	126.633	UP	1.09703	0.761608	0.987021	NO	NO
Dmel_CG15168	>Annotation	CG15168	FBgn0032732	CG15168	SO0001217:protein_coding_gene	ER membrane protein complex subunit 5	EMC5	>Expression	492	131.35	117.77	98.5	130.87	119.03	130.92	>Stat	115.873	126.94	UP	1.09551	0.281121	0.871893	NO	NO
Dmel_CG5554	>Annotation	CG5554	FBgn0034914	CG5554	SO0001217:protein_coding_gene	-	CG5554	>Expression	1565	130.67	127.72	126.25	129.66	121.83	127.01	>Stat	128.213	126.167	DOWN	-1.01622	0.365558	0.96824	NO	NO
Dmel_CG6155	>Annotation	CG6155	FBgn0014877	CG6155	SO0001217:protein_coding_gene	Roe1	Roe1	>Expression	1065	130.44	119.35	126.82	160.24	154.85	153.22	>Stat	125.537	156.103	UP	1.24349	1.58834e-07	6.97101e-06	YES	NO
Dmel_CG42239	>Annotation	CG42239	FBgn0250868	CG42239	SO0001217:protein_coding_gene	-	CG42239	>Expression	433	130.42	102.97	130.92	138.41	139.62	151.64	>Stat	121.437	143.223	UP	1.17941	0.222462	0.797133	NO	NO
Dmel_CG14981	>Annotation	CG14981	FBgn0035473	CG14981	SO0001217:protein_coding_gene	maggie	mge	>Expression	1094	130.4	117.94	132	127.5	116.7	122.53	>Stat	126.78	122.243	DOWN	-1.03711	0.247268	0.832199	NO	NO
Dmel_CG31694	>Annotation	CG31694	FBgn0051694	CG31694	SO0001217:protein_coding_gene	Interferon-related developmental regulator 1	Ifrd1	>Expression	2639	130.23	123.55	125.6	141.16	136.19	133.61	>Stat	126.46	136.987	UP	1.08324	0.0150541	0.135335	NO	NO
Dmel_CG12918	>Annotation	CG12918	FBgn0263260	CG12918	SO0001217:protein_coding_gene	seele	sel	>Expression	1012	130.05	118.19	129.79	115.76	110.46	114.5	>Stat	126.01	113.573	DOWN	-1.1095	0.00694514	0.0766559	NO	NO
Dmel_CG17776	>Annotation	CG17776	FBgn0040899	CG17776	SO0001217:protein_coding_gene	-	CG17776	>Expression	372	129.89	119.13	108.61	161.19	116.59	125.87	>Stat	119.21	134.55	UP	1.12868	0.467109	0.987021	NO	NO
Dmel_CG6840	>Annotation	CG6840	FBgn0032634	CG6840	SO0001217:protein_coding_gene	RNA polymerase II subunit J	Polr2J	>Expression	516	129.67	110.18	122.06	126.21	122.5	139.39	>Stat	120.637	129.367	UP	1.07237	0.550188	0.987021	NO	NO
novel.2894	>Annotation							>Expression	946	129.63	80.81	167.58	118.81	170.19	167.04	>Stat	126.007	152.013	UP	1.20639	0.482667	0.987021	NO	NO
Dmel_CG11579	>Annotation	CG11579	FBgn0000117	CG11579	SO0001217:protein_coding_gene	armadillo	arm	>Expression	3133	129.47	128.61	119.65	121.68	118.32	114.6	>Stat	125.91	118.2	DOWN	-1.06523	0.0276603	0.210017	NO	NO
Dmel_CG3782	>Annotation	CG3782	FBgn0031660	CG3782	SO0001217:protein_coding_gene	mitochondrial ribosomal protein L28	mRpL28	>Expression	1144	129.28	129.02	120.01	166.67	148.76	159.78	>Stat	126.103	158.403	UP	1.25614	4.37012e-08	2.15861e-06	YES	NO
Dmel_CG3845	>Annotation	CG3845	FBgn0010488	CG3845	SO0001217:protein_coding_gene	NAT1	NAT1	>Expression	5618	129.25	125.94	117.6	107.74	109.69	104.17	>Stat	124.263	107.2	DOWN	-1.15917	9.83395e-06	0.000280042	YES	NO
novel.7962	>Annotation							>Expression	481	129.1	119.42	149.07	127.87	140.58	135.39	>Stat	132.53	134.613	UP	1.01572	0.850048	0.990246	NO	NO
Dmel_CG6494	>Annotation	CG6494	FBgn0001168	CG6494	SO0001217:protein_coding_gene	hairy	h	>Expression	2140	128.96	126.31	114.89	144.56	149.38	155.91	>Stat	123.387	149.95	UP	1.21529	2.0264e-05	0.000537138	YES	NO
novel.2006	>Annotation							>Expression	509	128.85	105.79	85.96	132.85	134.04	116.25	>Stat	106.867	127.713	UP	1.19507	0.0433533	0.29101	NO	NO
Dmel_CG14464	>Annotation	CG14464	FBgn0033000	CG14464	SO0001217:protein_coding_gene	-	CG14464	>Expression	656	128.69	112.37	153	116.43	114.64	140.13	>Stat	131.353	123.733	DOWN	-1.06158	0.310966	0.910653	NO	NO
Dmel_CG9911	>Annotation	CG9911	FBgn0030734	CG9911	SO0001217:protein_coding_gene	-	CG9911	>Expression	1502	128.61	124.58	126.33	117.92	107.95	114.32	>Stat	126.507	113.397	DOWN	-1.11561	0.000353612	0.00653792	YES	NO
Dmel_CG32243	>Annotation	CG32243	FBgn0052243	CG32243	SO0001217:protein_coding_gene	-	CG32243	>Expression	1639	128.55	115.48	127.17	122.33	121.42	129.71	>Stat	123.733	124.487	UP	1.00609	0.886014	0.995245	NO	NO
Dmel_CG18081	>Annotation	CG18081	FBgn0036537	CG18081	SO0001217:protein_coding_gene	-	CG18081	>Expression	727	128.55	109.37	132.18	129.26	125.02	139	>Stat	123.367	131.093	UP	1.06263	0.502813	0.987021	NO	NO
Dmel_CG8913	>Annotation	CG8913	FBgn0038465	CG8913	SO0001217:protein_coding_gene	Immune-regulated catalase	Irc	>Expression	2348	128.51	120.01	117.47	124.89	124.29	122.09	>Stat	121.997	123.757	UP	1.01443	0.934245	0.995245	NO	NO
Dmel_CG5854	>Annotation	CG5854	FBgn0039130	CG5854	SO0001217:protein_coding_gene	-	CG5854	>Expression	1562	128.45	120.68	127.47	129.76	117.76	123.14	>Stat	125.533	123.553	DOWN	-1.01603	0.395	0.987021	NO	NO
Dmel_CG43119	>Annotation	CG43119	FBgn0262579	CG43119	SO0001217:protein_coding_gene	Sterile alpha and Armadillo motif	Sarm	>Expression	6058	128.42	122.27	117.33	119.41	121.96	117.48	>Stat	122.673	119.617	DOWN	-1.02555	0.259775	0.847926	NO	NO
Dmel_CG2163	>Annotation	CG2163	FBgn0005648	CG2163	SO0001217:protein_coding_gene	Pabp2	Pabp2	>Expression	1820	128.2	121.99	132.27	120.45	107.23	116.94	>Stat	127.487	114.873	DOWN	-1.1098	0.00797464	0.0848128	NO	NO
Dmel_CG13849	>Annotation	CG13849	FBgn0038964	CG13849	SO0001217:protein_coding_gene	Nop56	Nop56	>Expression	1746	128.2	128.96	133.86	130.64	117.89	125.79	>Stat	130.34	124.773	DOWN	-1.04461	0.120774	0.576355	NO	NO
Dmel_CG2671	>Annotation	CG2671	FBgn0002121	CG2671	SO0001217:protein_coding_gene	lethal (2) giant larvae	l(2)gl	>Expression	5274	128.2	112.78	122.48	118.96	125.42	125.96	>Stat	121.153	123.447	UP	1.01893	0.799327	0.987021	NO	NO
Dmel_CG1673	>Annotation	CG1673	FBgn0030482	CG1673	SO0001217:protein_coding_gene	-	CG1673	>Expression	2510	128.18	126.83	122.1	155.54	136.19	140.83	>Stat	125.703	144.187	UP	1.14704	0.000361596	0.00664021	YES	NO
Dmel_CG32149	>Annotation	CG32149	FBgn0036518	CG32149	SO0001217:protein_coding_gene	Rho GTPase activating protein at 71E	RhoGAP71E	>Expression	4245	128.01	123.21	116.09	124.12	117.75	122.52	>Stat	122.437	121.463	DOWN	-1.00801	0.306804	0.905836	NO	NO
Dmel_CG30423	>Annotation	CG30423	FBgn0050423	CG30423	SO0001217:protein_coding_gene	-	CG30423	>Expression	658	127.96	116.68	120.26	143.5	109.58	131.62	>Stat	121.633	128.233	UP	1.05426	0.623637	0.987021	NO	NO
Dmel_CG1417	>Annotation	CG1417	FBgn0003423	CG1417	SO0001217:protein_coding_gene	sluggish A	slgA	>Expression	3360	127.92	123.5	119.19	111.33	113.61	108.38	>Stat	123.537	111.107	DOWN	-1.11187	0.00079703	0.0130882	YES	NO
Dmel_CG12284	>Annotation	CG12284	FBgn0260635	CG12284	SO0001217:protein_coding_gene	Death-associated inhibitor of apoptosis 1	Diap1	>Expression	2020	127.62	125.34	122.93	122.1	121.98	123.74	>Stat	125.297	122.607	DOWN	-1.02194	0.31844	0.918797	NO	NO
Dmel_CG14476	>Annotation	CG14476	FBgn0027588	CG14476	SO0001217:protein_coding_gene	Glucosidase 2 alpha subunit	GCS2alpha	>Expression	3263	127.56	127.27	114.75	131.4	121.97	122.14	>Stat	123.193	125.17	UP	1.01605	0.841095	0.987132	NO	NO
novel.11157	>Annotation							>Expression	293	127.28	59.6	88.11	107.69	124.18	100.69	>Stat	91.6633	110.853	UP	1.20935	0.634396	0.987021	NO	NO
Dmel_CG1972	>Annotation	CG1972	FBgn0039691	CG1972	SO0001217:protein_coding_gene	Integrator 11	IntS11	>Expression	2043	127.22	115.54	115.42	122.62	115.57	117.46	>Stat	119.393	118.55	DOWN	-1.00711	0.551272	0.987021	NO	NO
novel.5350	>Annotation							>Expression	832	127.21	104.51	103.56	104.48	134.76	113.67	>Stat	111.76	117.637	UP	1.05258	0.605633	0.987021	NO	NO
Dmel_CG6554	>Annotation	CG6554	FBgn0037834	CG6554	SO0001217:protein_coding_gene	Arginine methyltransferase 1	Art1	>Expression	1528	127.2	124.28	123.19	124.16	114.29	113.89	>Stat	124.89	117.447	DOWN	-1.06338	0.0284589	0.21447	NO	NO
Dmel_CG13117	>Annotation	CG13117	FBgn0032140	CG13117	SO0001217:protein_coding_gene	-	CG13117	>Expression	698	126.82	121.37	124.23	146.54	131.89	141.76	>Stat	124.14	140.063	UP	1.12827	0.0374606	0.261516	NO	NO
Dmel_CG4764	>Annotation	CG4764	FBgn0031310	CG4764	SO0001217:protein_coding_gene	Vacuolar protein sorting 29	Vps29	>Expression	999	126.77	119.32	134.76	135.24	119.7	137.32	>Stat	126.95	130.753	UP	1.02996	0.799584	0.987021	NO	NO
Dmel_CG7291	>Annotation	CG7291	FBgn0031381	CG7291	SO0001217:protein_coding_gene	Niemann-Pick type C-2a	Npc2a	>Expression	651	126.71	125.18	142.64	141.75	124.09	129.31	>Stat	131.51	131.717	UP	1.00157	0.737388	0.987021	NO	NO
Dmel_CG7935	>Annotation	CG7935	FBgn0026252	CG7935	SO0001217:protein_coding_gene	moleskin	msk	>Expression	3979	126.62	123.85	125.03	117.23	109.75	108.68	>Stat	125.167	111.887	DOWN	-1.11869	6.90591e-06	0.000204519	YES	NO
Dmel_CG14709	>Annotation	CG14709	FBgn0263316	CG14709	SO0001217:protein_coding_gene	Multidrug resistance protein 4	Mrp4	>Expression	4726	126.27	119.4	107.31	168.89	170.53	160.47	>Stat	117.66	166.63	UP	1.4162	7.84978e-16	1.20778e-13	YES	NO
Dmel_CG6453	>Annotation	CG6453	FBgn0032643	CG6453	SO0001217:protein_coding_gene	Glucosidase 2 beta subunit	GCS2beta	>Expression	2119	126.2	127.94	122.02	134.06	119.43	120.91	>Stat	125.387	124.8	DOWN	-1.0047	0.651274	0.987021	NO	NO
Dmel_CG7791	>Annotation	CG7791	FBgn0033038	CG7791	SO0001217:protein_coding_gene	-	CG7791	>Expression	2225	126.07	122.99	114.51	132.24	124.51	123.76	>Stat	121.19	126.837	UP	1.04659	0.352202	0.954084	NO	NO
Dmel_CG5442	>Annotation	CG5442	FBgn0265298	CG5442	SO0001217:protein_coding_gene	SR family splicing factor SC35	SC35	>Expression	1134	125.91	118.4	120.03	110.49	104.58	115.87	>Stat	121.447	110.313	DOWN	-1.10092	0.0109615	0.107578	NO	NO
Dmel_CG1240	>Annotation	CG1240	FBgn0035370	CG1240	SO0001217:protein_coding_gene	Novel nucleolar protein 2	Non2	>Expression	1320	125.89	120.63	128.41	124.98	99.29	110.77	>Stat	124.977	111.68	DOWN	-1.11906	0.00887097	0.0921947	NO	NO
Dmel_CG3074	>Annotation	CG3074	FBgn0034709	CG3074	SO0001217:protein_coding_gene	Secreted Wg-interacting molecule	Swim	>Expression	1989	125.78	119.86	100.32	118.36	110.58	109.52	>Stat	115.32	112.82	DOWN	-1.02216	0.491407	0.987021	NO	NO
Dmel_CG8975	>Annotation	CG8975	FBgn0011704	CG8975	SO0001217:protein_coding_gene	Ribonucleoside diphosphate reductase small subunit	RnrS	>Expression	1593	125.68	123.04	122.9	106.88	99.61	108.18	>Stat	123.873	104.89	DOWN	-1.18098	6.59983e-07	2.47466e-05	YES	NO
Dmel_CG8680	>Annotation	CG8680	FBgn0031684	CG8680	SO0001217:protein_coding_gene	NADH dehydrogenase (ubiquinone) 13 kDa A subunit	ND-13A	>Expression	569	125.6	110.01	100.56	125.34	95.53	125.37	>Stat	112.057	115.413	UP	1.02996	0.842618	0.987897	NO	NO
Dmel_CG30173	>Annotation	CG30173	FBgn0061198	CG30173	SO0001217:protein_coding_gene	Haematopoietic stem/progenitor cell protein 300	HSPC300	>Expression	362	125.52	90.24	109.38	145.29	104.32	124.19	>Stat	108.38	124.6	UP	1.14966	0.627798	0.987021	NO	NO
Dmel_CG13277	>Annotation	CG13277	FBgn0261068	CG13277	SO0001217:protein_coding_gene	Like Sm 7	LSm7	>Expression	557	125.35	105.67	137.65	141.27	131.78	143.65	>Stat	122.89	138.9	UP	1.13028	0.301364	0.900461	NO	NO
Dmel_CG1837	>Annotation	CG1837	FBgn0030329	CG1837	SO0001217:protein_coding_gene	pretaporter	prtp	>Expression	1764	125.24	118.62	117.72	121.95	112.65	113.71	>Stat	120.527	116.103	DOWN	-1.0381	0.114885	0.558813	NO	NO
Dmel_CG11143	>Annotation	CG11143	FBgn0025885	CG11143	SO0001217:protein_coding_gene	myo-inositol-1-phosphate synthase	Inos	>Expression	1986	124.67	131.98	118.18	157.8	153.64	141.34	>Stat	124.943	150.927	UP	1.20796	6.95724e-05	0.00157847	YES	NO
Dmel_CG3209	>Annotation	CG3209	FBgn0034971	CG3209	SO0001217:protein_coding_gene	Glycerol-3-phosphate acyltransferase 4	Gpat4	>Expression	1687	124.65	111.91	111.96	151.29	136.22	136.76	>Stat	116.173	141.423	UP	1.21735	4.77713e-07	1.83228e-05	YES	NO
Dmel_CG4916	>Annotation	CG4916	FBgn0004419	CG4916	SO0001217:protein_coding_gene	maternal expression at 31B	me31B	>Expression	1699	124.65	114.95	125.27	115.92	109.55	116.14	>Stat	121.623	113.87	DOWN	-1.06809	0.0308308	0.227891	NO	NO
Dmel_CG9765	>Annotation	CG9765	FBgn0026620	CG9765	SO0001217:protein_coding_gene	transforming acidic coiled-coil protein	tacc	>Expression	2508	124.08	120.48	126.28	128.75	120.86	118.82	>Stat	123.613	122.81	DOWN	-1.00654	0.0428996	0.289589	NO	NO
Dmel_CG4008	>Annotation	CG4008	FBgn0283478	CG4008	SO0001217:protein_coding_gene	uninitiated	und	>Expression	1586	123.89	121.01	122.16	130.32	117.33	120.51	>Stat	122.353	122.72	UP	1.003	0.76578	0.987021	NO	NO
Dmel_CG9350	>Annotation	CG9350	FBgn0034576	CG9350	SO0001217:protein_coding_gene	NADH dehydrogenase (ubiquinone) B14.7 subunit	ND-B14.7	>Expression	712	123.65	122.06	131.83	144.11	129.33	130	>Stat	125.847	134.48	UP	1.0686	0.429791	0.987021	NO	NO
Dmel_CG17931	>Annotation	CG17931	FBgn0038421	CG17931	SO0001217:protein_coding_gene	-	CG17931	>Expression	793	122.96	111.77	124.44	108.07	110.93	123.05	>Stat	119.723	114.017	DOWN	-1.05005	0.263394	0.851841	NO	NO
Dmel_CG44402	>Annotation	CG44402	FBgn0265575	CG44402	SO0001217:protein_coding_gene	yin	yin	>Expression	9722	122.82	111.26	100.94	100.79	113.35	107.86	>Stat	111.673	107.333	DOWN	-1.04043	0.282223	0.873086	NO	NO
Dmel_CG10824	>Annotation	CG10824	FBgn0038865	CG10824	SO0001217:protein_coding_gene	Common Dpr-interacting protein	cDIP	>Expression	1855	122.75	118.05	112.23	137.89	130.92	130.15	>Stat	117.677	132.987	UP	1.1301	0.00118331	0.0182276	YES	NO
Dmel_CG3226	>Annotation	CG3226	FBgn0029882	CG3226	SO0001217:protein_coding_gene	-	CG3226	>Expression	893	122.52	112.97	125.75	111.86	102.43	103.22	>Stat	120.413	105.837	DOWN	-1.13773	0.00387879	0.0490288	YES	NO
Dmel_CG3192	>Annotation	CG3192	FBgn0029888	CG3192	SO0001217:protein_coding_gene	NADH dehydrogenase (ubiquinone) ASHI subunit	ND-ASHI	>Expression	712	122.34	117.5	111.41	129.02	112.14	135.18	>Stat	117.083	125.447	UP	1.07143	0.407026	0.987021	NO	NO
Dmel_CG7113	>Annotation	CG7113	FBgn0021765	CG7113	SO0001217:protein_coding_gene	scully	scu	>Expression	1035	121.94	115.97	114.89	122.4	114.09	120.16	>Stat	117.6	118.883	UP	1.01091	0.89866	0.995245	NO	NO
Dmel_CG5855	>Annotation	CG5855	FBgn0000339	CG5855	SO0001217:protein_coding_gene	cornichon	cni	>Expression	890	121.86	100.72	102.16	130.83	125.38	128.32	>Stat	108.247	128.177	UP	1.18412	0.00182057	0.0262045	YES	NO
Dmel_CG5784	>Annotation	CG5784	FBgn0034282	CG5784	SO0001217:protein_coding_gene	Mapmodulin	Mapmodulin	>Expression	2070	121.7	104.29	129	109.63	104.82	108.51	>Stat	118.33	107.653	DOWN	-1.09918	0.0272347	0.207575	NO	NO
Dmel_CG4257	>Annotation	CG4257	FBgn0016917	CG4257	SO0001217:protein_coding_gene	Signal-transducer and activator of transcription protein at 92E	Stat92E	>Expression	3788	121.57	116.32	113.39	105.21	100.23	101.79	>Stat	117.093	102.41	DOWN	-1.14338	9.8176e-07	3.49113e-05	YES	NO
Dmel_CG8715	>Annotation	CG8715	FBgn0020279	CG8715	SO0001217:protein_coding_gene	lingerer	lig	>Expression	5044	121.54	117.49	109.96	99.78	103.97	97.05	>Stat	116.33	100.267	DOWN	-1.16021	3.14171e-05	0.000786073	YES	NO
Dmel_CG10565	>Annotation	CG10565	FBgn0037051	CG10565	SO0001217:protein_coding_gene	-	CG10565	>Expression	2237	121.46	119.04	118.73	111.99	102.95	105.27	>Stat	119.743	106.737	DOWN	-1.12186	3.75871e-05	0.000924892	YES	NO
Dmel_CG3825	>Annotation	CG3825	FBgn0034948	CG3825	SO0001217:protein_coding_gene	Protein phosphatase 1 regulatory subunit 15	PPP1R15	>Expression	1597	121.32	113.62	108.08	136.27	122.3	130.39	>Stat	114.34	129.653	UP	1.13393	0.00248112	0.034029	YES	NO
Dmel_CG5642	>Annotation	CG5642	FBgn0036258	CG5642	SO0001217:protein_coding_gene	eukaryotic translation initiation factor 3 subunit l	eIF3l	>Expression	1834	121.1	117.21	106.87	118.75	113.99	111.66	>Stat	115.06	114.8	DOWN	-1.00226	0.688874	0.987021	NO	NO
Dmel_CG13349	>Annotation	CG13349	FBgn0033886	CG13349	SO0001217:protein_coding_gene	Regulatory particle non-ATPase 13	Rpn13	>Expression	1418	121.02	117.88	114.82	118.36	109.73	112.38	>Stat	117.907	113.49	DOWN	-1.03892	0.126974	0.593977	NO	NO
Dmel_CG9078	>Annotation	CG9078	FBgn0001941	CG9078	SO0001217:protein_coding_gene	infertile crescent	ifc	>Expression	1776	120.94	115.25	119.45	107.76	105.14	104.66	>Stat	118.547	105.853	DOWN	-1.11991	0.00012561	0.00265626	YES	NO
novel.9291	>Annotation							>Expression	3103	120.87	101.1	59.41	138.69	81.8	73.1	>Stat	93.7933	97.8633	UP	1.04339	0.922573	0.995245	NO	NO
Dmel_CG5371	>Annotation	CG5371	FBgn0011703	CG5371	SO0001217:protein_coding_gene	Ribonucleoside diphosphate reductase large subunit	RnrL	>Expression	2577	120.44	112.04	112.1	109.46	106.75	104.34	>Stat	114.86	106.85	DOWN	-1.07496	0.00597597	0.0678493	NO	NO
Dmel_CG31794	>Annotation	CG31794	FBgn0041789	CG31794	SO0001217:protein_coding_gene	Paxillin	Pax	>Expression	2312	120.27	119.57	113.78	113.76	112.46	103.55	>Stat	117.873	109.923	DOWN	-1.07232	0.0182884	0.157699	NO	NO
Dmel_CG8044	>Annotation	CG8044	FBgn0035829	CG8044	SO0001217:protein_coding_gene	Heterochromatin protein 4	HP4	>Expression	643	120.27	117.55	104.74	127.15	118.32	124.93	>Stat	114.187	123.467	UP	1.08127	0.267521	0.855352	NO	NO
Dmel_CG6180	>Annotation	CG6180	FBgn0032453	CG6180	SO0001217:protein_coding_gene	-	CG6180	>Expression	1020	120.04	109.54	113.28	133.01	110.2	127.99	>Stat	114.287	123.733	UP	1.08266	0.181961	0.722358	NO	NO
Dmel_CG18321	>Annotation	CG18321	FBgn0029002	CG18321	SO0001217:protein_coding_gene	midkine and pleiotrophin 2	miple2	>Expression	1136	120.02	122.59	119.73	154.18	138.9	145.46	>Stat	120.78	146.18	UP	1.2103	1.12308e-05	0.000313854	YES	NO
Dmel_CG1322	>Annotation	CG1322	FBgn0004606	CG1322	SO0001217:protein_coding_gene	Zn finger homeodomain 1	zfh1	>Expression	4709	119.96	129.66	123.86	106.79	109.13	102.6	>Stat	124.493	106.173	DOWN	-1.17255	4.83948e-07	1.85089e-05	YES	NO
Dmel_CG1381	>Annotation	CG1381	FBgn0033485	CG1381	SO0001217:protein_coding_gene	Ribosomal protein LP0-like	RpLP0-like	>Expression	948	119.8	108.65	118.53	116.82	102.47	114.96	>Stat	115.66	111.417	DOWN	-1.03809	0.267298	0.855352	NO	NO
Dmel_CG14207	>Annotation	CG14207	FBgn0031037	CG14207	SO0001217:protein_coding_gene	-	CG14207	>Expression	1239	119.62	115.97	127.76	118.43	110.61	107.75	>Stat	121.117	112.263	DOWN	-1.07886	0.0423793	0.286365	NO	NO
Dmel_CG6946	>Annotation	CG6946	FBgn0259139	CG6946	SO0001217:protein_coding_gene	glorund	glo	>Expression	2109	119.51	110.8	118.2	113.41	107.42	105.08	>Stat	116.17	108.637	DOWN	-1.06934	0.0129931	0.121799	NO	NO
Dmel_CG7933	>Annotation	CG7933	FBgn0001280	CG7933	SO0001217:protein_coding_gene	janus A	janA	>Expression	675	119.42	112.62	115.5	128.15	113.97	121.79	>Stat	115.847	121.303	UP	1.0471	0.621013	0.987021	NO	NO
Dmel_CG5532	>Annotation	CG5532	FBgn0034902	CG5532	SO0001217:protein_coding_gene	-	CG5532	>Expression	609	119.4	108.78	115.25	132.8	128.72	137.3	>Stat	114.477	132.94	UP	1.16128	0.0306776	0.227255	NO	NO
Dmel_CG12085	>Annotation	CG12085	FBgn0028577	CG12085	SO0001217:protein_coding_gene	half pint	hfp	>Expression	2523	119.34	117.99	112.56	122.42	114.78	111.88	>Stat	116.63	116.36	DOWN	-1.00232	0.681625	0.987021	NO	NO
Dmel_CG9735	>Annotation	CG9735	FBgn0010803	CG9735	SO0001217:protein_coding_gene	Tryptophanyl-tRNA synthetase	TrpRS	>Expression	1772	119.29	117.82	108.41	144.91	132.82	141.18	>Stat	115.173	139.637	UP	1.2124	2.87209e-07	1.16151e-05	YES	NO
Dmel_CG8322	>Annotation	CG8322	FBgn0020236	CG8322	SO0001217:protein_coding_gene	ATP citrate lyase	ATPCL	>Expression	3926	119.19	111.88	102.09	128.32	127.74	117.88	>Stat	111.053	124.647	UP	1.1224	0.0107498	0.106539	NO	NO
Dmel_CG4535	>Annotation	CG4535	FBgn0029174	CG4535	SO0001217:protein_coding_gene	FK506-binding protein 59kD	Fkbp59	>Expression	1498	119.07	108.16	123.12	113.24	106.78	107.14	>Stat	116.783	109.053	DOWN	-1.07088	0.0519634	0.332703	NO	NO
Dmel_CG14084	>Annotation	CG14084	FBgn0260857	CG14084	SO0001217:protein_coding_gene	Blocked early in transport 1	Bet1	>Expression	700	118.89	104.29	105.53	146.81	135.6	145.37	>Stat	109.57	142.593	UP	1.30139	8.82416e-07	3.19244e-05	YES	NO
Dmel_CG1910	>Annotation	CG1910	FBgn0022349	CG1910	SO0001217:protein_coding_gene	-	CG1910	>Expression	3000	118.67	112.33	121.68	102.02	94.75	97.62	>Stat	117.56	98.13	DOWN	-1.198	5.81814e-10	4.32676e-08	YES	NO
Dmel_CG14999	>Annotation	CG14999	FBgn0260985	CG14999	SO0001217:protein_coding_gene	Replication factor C subunit 4	RfC4	>Expression	1127	118.61	116.68	116.78	136.2	121.4	129.6	>Stat	117.357	129.067	UP	1.09978	0.0438475	0.293471	NO	NO
Dmel_CG7762	>Annotation	CG7762	FBgn0028695	CG7762	SO0001217:protein_coding_gene	Regulatory particle non-ATPase 1	Rpn1	>Expression	3041	118.44	115.12	113.62	126.83	118.02	116.52	>Stat	115.727	120.457	UP	1.04087	0.350979	0.953662	NO	NO
Dmel_CG9344	>Annotation	CG9344	FBgn0034564	CG9344	SO0001217:protein_coding_gene	-	CG9344	>Expression	474	118.39	100.65	100.71	133.55	101.94	130.52	>Stat	106.583	122.003	UP	1.14468	0.178627	0.715042	NO	NO
Dmel_CG18088	>Annotation	CG18088	FBgn0032082	CG18088	SO0001217:protein_coding_gene	-	CG18088	>Expression	2070	118.32	117.13	125.83	106.43	97.38	98.92	>Stat	120.427	100.91	DOWN	-1.19341	2.67299e-07	1.10434e-05	YES	NO
Dmel_CG8222	>Annotation	CG8222	FBgn0032006	CG8222	SO0001217:protein_coding_gene	PDGF- and VEGF-receptor related	Pvr	>Expression	5293	117.76	112.08	115.51	102.39	96.28	95.5	>Stat	115.117	98.0567	DOWN	-1.17398	1.88286e-11	1.68027e-09	YES	NO
Dmel_CG18731	>Annotation	CG18731	FBgn0042213	CG18731	SO0001217:protein_coding_gene	-	CG18731	>Expression	601	117.53	110.56	116.61	138.15	118.95	139.45	>Stat	114.9	132.183	UP	1.15042	0.0660455	0.388267	NO	NO
Dmel_CG16910	>Annotation	CG16910	FBgn0041205	CG16910	SO0001217:protein_coding_gene	kenny	key	>Expression	1418	117.48	107.94	111.02	114.18	103.28	105.11	>Stat	112.147	107.523	DOWN	-1.043	0.12332	0.584136	NO	NO
Dmel_CG4527	>Annotation	CG4527	FBgn0035001	CG4527	SO0001217:protein_coding_gene	Sterile20-like kinase	Slik	>Expression	5557	117.48	113.37	109.95	99.02	96.78	90.45	>Stat	113.6	95.4167	DOWN	-1.19057	3.21292e-08	1.66055e-06	YES	NO
Dmel_CG5094	>Annotation	CG5094	FBgn0032640	CG5094	SO0001217:protein_coding_gene	small glutamine-rich tetratricopeptide containing protein	Sgt	>Expression	1284	117.36	116.43	117.35	125.28	111.8	118.75	>Stat	117.047	118.61	UP	1.01336	0.962694	0.995245	NO	NO
Dmel_CG7188	>Annotation	CG7188	FBgn0035871	CG7188	SO0001217:protein_coding_gene	Bax Inhibitor-1	BI-1	>Expression	1108	117.23	111	114.16	138.38	120.74	130.48	>Stat	114.13	129.867	UP	1.13788	0.00492542	0.0585019	NO	NO
Dmel_CG3008	>Annotation	CG3008	FBgn0031643	CG3008	SO0001217:protein_coding_gene	-	CG3008	>Expression	2263	117.22	112.95	108.16	123.01	112.14	105.14	>Stat	112.777	113.43	UP	1.00579	0.850173	0.990246	NO	NO
Dmel_CG7354	>Annotation	CG7354	FBgn0036774	CG7354	SO0001217:protein_coding_gene	mitochondrial ribosomal protein S26	mRpS26	>Expression	825	117.05	108.89	120.28	122.6	110.27	116.11	>Stat	115.407	116.327	UP	1.00797	0.846028	0.989323	NO	NO
Dmel_CG3762	>Annotation	CG3762	FBgn0263598	CG3762	SO0001217:protein_coding_gene	Vacuolar H[+] ATPase 68 kDa subunit 2	Vha68-2	>Expression	2492	117.02	112.12	108.77	105.31	98.43	99.99	>Stat	112.637	101.243	DOWN	-1.11253	0.000171044	0.00345861	YES	NO
Dmel_CG10679	>Annotation	CG10679	FBgn0032725	CG10679	SO0001217:protein_coding_gene	Nedd8	Nedd8	>Expression	510	116.84	107.3	138.99	179.03	156.93	158.52	>Stat	121.043	164.827	UP	1.36172	0.00356514	0.0458434	YES	NO
Dmel_CG3981	>Annotation	CG3981	FBgn0040395	CG3981	SO0001217:protein_coding_gene	Uncoordinated 76	Unc-76	>Expression	3148	116.84	108.51	112.32	115.36	107.02	108.81	>Stat	112.557	110.397	DOWN	-1.01957	0.462817	0.987021	NO	NO
Dmel_CG1836	>Annotation	CG1836	FBgn0026777	CG1836	SO0001217:protein_coding_gene	Rad23	Rad23	>Expression	1601	116.64	106.51	120.47	117.45	114.06	117.1	>Stat	114.54	116.203	UP	1.01452	0.758009	0.987021	NO	NO
Dmel_CG10674	>Annotation	CG10674	FBgn0035592	CG10674	SO0001217:protein_coding_gene	-	CG10674	>Expression	478	116.44	111.29	96.39	135.26	114.78	140.09	>Stat	108.04	130.043	UP	1.20366	0.0209743	0.172836	NO	NO
Dmel_CG6750	>Annotation	CG6750	FBgn0032292	CG6750	SO0001217:protein_coding_gene	ER membrane protein complex subunit 3	EMC3	>Expression	964	116.24	103.12	115.77	110.64	102	111	>Stat	111.71	107.88	DOWN	-1.0355	0.303604	0.903321	NO	NO
Dmel_CG2017	>Annotation	CG2017	FBgn0037391	CG2017	SO0001217:protein_coding_gene	-	CG2017	>Expression	2267	115.92	112.35	100.79	157.46	142.56	145.47	>Stat	109.687	148.497	UP	1.35383	5.28327e-13	5.61285e-11	YES	NO
Dmel_CG15224	>Annotation	CG15224	FBgn0000259	CG15224	SO0001217:protein_coding_gene	Casein kinase II beta subunit	CkIIbeta	>Expression	1540	115.91	109.92	108.06	101.12	96.54	92.5	>Stat	111.297	96.72	DOWN	-1.15071	1.5583e-05	0.000422255	YES	NO
Dmel_CG5446	>Annotation	CG5446	FBgn0032429	CG5446	SO0001217:protein_coding_gene	-	CG5446	>Expression	736	115.85	104.79	112.13	140.48	135.47	126.07	>Stat	110.923	134.007	UP	1.2081	0.00185428	0.0266611	YES	NO
Dmel_CG9745	>Annotation	CG9745	FBgn0000412	CG9745	SO0001217:protein_coding_gene	D1 chromosomal protein	D1	>Expression	1730	115.76	106.67	123.33	114.62	100.39	104.87	>Stat	115.253	106.627	DOWN	-1.08091	0.0390317	0.269458	NO	NO
Dmel_CG3433	>Annotation	CG3433	FBgn0021944	CG3433	SO0001217:protein_coding_gene	Coproporphyrinogen oxidase	Coprox	>Expression	1395	115.68	117.16	107.49	117.02	110.26	110.05	>Stat	113.443	112.443	DOWN	-1.00889	0.516828	0.987021	NO	NO
Dmel_CG4364	>Annotation	CG4364	FBgn0032138	CG4364	SO0001217:protein_coding_gene	-	CG4364	>Expression	2124	115.54	118.24	119.1	124.2	111.86	114.11	>Stat	117.627	116.723	DOWN	-1.00774	0.552912	0.987021	NO	NO
Dmel_CG12171	>Annotation	CG12171	FBgn0037354	CG12171	SO0001217:protein_coding_gene	-	CG12171	>Expression	1014	115.54	110.11	106.62	122.57	108.93	117.07	>Stat	110.757	116.19	UP	1.04906	0.438431	0.987021	NO	NO
Dmel_CG1458	>Annotation	CG1458	FBgn0062442	CG1458	SO0001217:protein_coding_gene	CDGSH iron sulfur domain 2	Cisd2	>Expression	675	115.53	112.38	110.31	136.67	109.68	125.01	>Stat	112.74	123.787	UP	1.09798	0.207088	0.769168	NO	NO
novel.1911	>Annotation							>Expression	208	115.52	126.35	166.86	205.98	242.52	156.3	>Stat	136.243	201.6	UP	1.47971	0.910733	0.995245	NO	NO
Dmel_CG5362	>Annotation	CG5362	FBgn0262782	CG5362	SO0001217:protein_coding_gene	Malate dehydrogenase 1	Mdh1	>Expression	1182	115.51	121.07	107.58	141.79	122.72	131.15	>Stat	114.72	131.887	UP	1.14964	0.0064729	0.0723257	NO	NO
Dmel_CG31715	>Annotation	CG31715	FBgn0051715	CG31715	SO0001217:protein_coding_gene	-	CG31715	>Expression	579	115.46	89.84	102.64	115.66	112.62	118.28	>Stat	102.647	115.52	UP	1.12541	0.166467	0.689104	NO	NO
Dmel_CG14057	>Annotation	CG14057	FBgn0036696	CG14057	SO0001217:protein_coding_gene	POP5 ribonuclease P/MRP subunit	Pop5	>Expression	532	115.38	111.5	85.28	118.23	97.18	118.12	>Stat	104.053	111.177	UP	1.06846	0.507957	0.987021	NO	NO
Dmel_CG33502	>Annotation	CG33502	FBgn0053502	CG33502	SO0001217:protein_coding_gene	-	CG33502	>Expression	1059	115.37	116.77	96.54	172.31	150.3	164.12	>Stat	109.56	162.243	UP	1.48086	2.12966e-13	2.37564e-11	YES	NO
Dmel_CG7593	>Annotation	CG7593	FBgn0039687	CG7593	SO0001217:protein_coding_gene	N(alpha)-acetyltransferase 40	Naa40	>Expression	736	115.35	97.97	107.79	107.7	89.36	98.21	>Stat	107.037	98.4233	DOWN	-1.08751	0.0833111	0.455929	NO	NO
Dmel_CG9748	>Annotation	CG9748	FBgn0263231	CG9748	SO0001217:protein_coding_gene	belle	bel	>Expression	3594	115.18	110.61	113.23	106.53	99.97	97.96	>Stat	113.007	101.487	DOWN	-1.11351	2.46274e-05	0.000635187	YES	NO
Dmel_CG9140	>Annotation	CG9140	FBgn0031771	CG9140	SO0001217:protein_coding_gene	NADH dehydrogenase (ubiquinone) 51 kDa subunit	ND-51	>Expression	1559	114.91	104.38	108.37	117.72	105.35	104.65	>Stat	109.22	109.24	UP	1.00018	0.739219	0.987021	NO	NO
Dmel_CG9674	>Annotation	CG9674	FBgn0036663	CG9674	SO0001217:protein_coding_gene	-	CG9674	>Expression	7303	114.8	111.72	96.18	155.18	152.82	147.4	>Stat	107.567	151.8	UP	1.41122	2.95172e-15	4.07338e-13	YES	NO
Dmel_CG3937	>Annotation	CG3937	FBgn0014141	CG3937	SO0001217:protein_coding_gene	cheerio	cher	>Expression	6694	114.71	116.06	104.9	108.95	103.82	100.27	>Stat	111.89	104.347	DOWN	-1.07229	0.00315007	0.0412996	YES	NO
Dmel_CG17723	>Annotation	CG17723	FBgn0035432	CG17723	SO0001217:protein_coding_gene	Zinc transporter 63C	ZnT63C	>Expression	2549	114.41	111.68	114.71	108.99	114.36	111.78	>Stat	113.6	111.71	DOWN	-1.01692	0.726687	0.987021	NO	NO
Dmel_CG4169	>Annotation	CG4169	FBgn0250814	CG4169	SO0001217:protein_coding_gene	Ubiquinol-cytochrome c reductase core protein 2	UQCR-C2	>Expression	1537	114.11	117.89	116.42	117.16	101.11	114.96	>Stat	116.14	111.077	DOWN	-1.04558	0.176429	0.709215	NO	NO
Dmel_CG42768	>Annotation	CG42768	FBgn0261836	CG42768	SO0001217:protein_coding_gene	Muscle-specific protein 300 kDa	Msp300	>Expression	9417	114.03	107.07	93.78	82.37	87.59	83.09	>Stat	104.96	84.35	DOWN	-1.24434	0.000346577	0.00643451	YES	NO
novel.6402	>Annotation							>Expression	7365	114.01	101.43	99.64	108.16	125.91	119.37	>Stat	105.027	117.813	UP	1.12175	0.0304665	0.225942	NO	NO
Dmel_CG17660	>Annotation	CG17660	FBgn0031356	CG17660	SO0001217:protein_coding_gene	-	CG17660	>Expression	2357	113.98	110.68	112.89	129	115.65	118.15	>Stat	112.517	120.933	UP	1.0748	0.0624047	0.374932	NO	NO
Dmel_CG9324	>Annotation	CG9324	FBgn0032884	CG9324	SO0001217:protein_coding_gene	Pomp	Pomp	>Expression	1092	113.95	111.8	128.01	134.99	122.9	135.3	>Stat	117.92	131.063	UP	1.11146	0.0890067	0.478683	NO	NO
Dmel_CG3416	>Annotation	CG3416	FBgn0002787	CG3416	SO0001217:protein_coding_gene	Regulatory particle non-ATPase 8	Rpn8	>Expression	1456	113.89	110.22	112.5	125.73	116.53	113.8	>Stat	112.203	118.687	UP	1.05778	0.24788	0.832505	NO	NO
Dmel_CG40228	>Annotation	CG40228	FBgn0063670	CG40228	SO0001217:protein_coding_gene	-	CG40228	>Expression	455	113.62	92.11	139.37	121.22	124.47	134.65	>Stat	115.033	126.78	UP	1.10212	0.718859	0.987021	NO	NO
Dmel_CG2512	>Annotation	CG2512	FBgn0003885	CG2512	SO0001217:protein_coding_gene	alpha-Tubulin at 84D	alphaTub84D	>Expression	1980	113.3	109.77	116.84	107.9	97.99	105.09	>Stat	113.303	103.66	DOWN	-1.09303	0.00437729	0.053462	NO	NO
Dmel_CG8728	>Annotation	CG8728	FBgn0033235	CG8728	SO0001217:protein_coding_gene	-	CG8728	>Expression	1935	113.28	114.36	100.84	143.07	127.57	136.36	>Stat	109.493	135.667	UP	1.23904	2.61955e-06	8.57341e-05	YES	NO
Dmel_CG7010	>Annotation	CG7010	FBgn0028325	CG7010	SO0001217:protein_coding_gene	Pyruvate dehydrogenase E1 alpha subunit	Pdha	>Expression	1780	113.17	114.78	116.97	124.51	111.22	113.4	>Stat	114.973	116.377	UP	1.01221	0.966251	0.995245	NO	NO
Dmel_CG7897	>Annotation	CG7897	FBgn0266580	CG7897	SO0001217:protein_coding_gene	Glycoprotein 210 kDa	Gp210	>Expression	6052	113.1	100.83	103.42	96.55	98.51	94.6	>Stat	105.783	96.5533	DOWN	-1.09559	0.00234217	0.0325231	YES	NO
Dmel_CG4422	>Annotation	CG4422	FBgn0004868	CG4422	SO0001217:protein_coding_gene	GDP dissociation inhibitor	Gdi	>Expression	1779	113.08	103.31	101.81	119.35	103.68	111.55	>Stat	106.067	111.527	UP	1.05148	0.260531	0.848327	NO	NO
Dmel_CG10685	>Annotation	CG10685	FBgn0086447	CG10685	SO0001217:protein_coding_gene	RNA polymerase I and III subunit D	Polr1D	>Expression	404	113.05	107.83	109.46	134.99	117.46	138.59	>Stat	110.113	130.347	UP	1.18375	0.195388	0.746211	NO	NO
Dmel_CG9131	>Annotation	CG9131	FBgn0029161	CG9131	SO0001217:protein_coding_gene	slowmo	slmo	>Expression	1239	112.95	114.15	115.87	132.09	124.63	123.37	>Stat	114.323	126.697	UP	1.10823	0.0264286	0.203786	NO	NO
Dmel_CG31777	>Annotation	CG31777	FBgn0051777	CG31777	SO0001217:protein_coding_gene	-	CG31777	>Expression	383	112.69	112.38	106.66	114.99	91.5	105.14	>Stat	110.577	103.877	DOWN	-1.0645	0.303758	0.90338	NO	NO
Dmel_CG9195	>Annotation	CG9195	FBgn0040285	CG9195	SO0001217:protein_coding_gene	Scamp	Scamp	>Expression	2397	112.62	104.64	112.68	110.97	111	113.3	>Stat	109.98	111.757	UP	1.01615	0.909906	0.995245	NO	NO
Dmel_CG6302	>Annotation	CG6302	FBgn0010741	CG6302	SO0001217:protein_coding_gene	Prefoldin 2	Pfdn2	>Expression	822	112.54	103.04	115.85	118.48	104.74	112.57	>Stat	110.477	111.93	UP	1.01316	0.941726	0.995245	NO	NO
Dmel_CG1666	>Annotation	CG1666	FBgn0001565	CG1666	SO0001217:protein_coding_gene	Helicase	Hlc	>Expression	1991	112.4	107.1	104.9	118.57	105.8	114.65	>Stat	108.133	113.007	UP	1.04507	0.375316	0.976587	NO	NO
Dmel_CG32640	>Annotation	CG32640	FBgn0052640	CG32640	SO0001217:protein_coding_gene	-	CG32640	>Expression	884	112.3	98.68	118.21	134.22	124.35	124.89	>Stat	109.73	127.82	UP	1.16486	0.00026813	0.0051643	YES	NO
Dmel_CG9987	>Annotation	CG9987	FBgn0032781	CG9987	SO0001217:protein_coding_gene	RtcB RNA ligase	RtcB	>Expression	1742	112.18	108.17	109.91	128.69	116.37	117.36	>Stat	110.087	120.807	UP	1.09738	0.0189738	0.161322	NO	NO
Dmel_CG8732	>Annotation	CG8732	FBgn0263120	CG8732	SO0001217:protein_coding_gene	Acyl-CoA synthetase long-chain	Acsl	>Expression	3675	112.17	104.42	111.35	109.84	112.23	108.71	>Stat	109.313	110.26	UP	1.00866	0.977551	0.995571	NO	NO
Dmel_CG6817	>Annotation	CG6817	FBgn0024236	CG6817	SO0001217:protein_coding_gene	fear-of-intimacy	foi	>Expression	3587	112	109.26	100.23	101.13	98.58	94.93	>Stat	107.163	98.2133	DOWN	-1.09113	0.00548484	0.0636223	NO	NO
Dmel_CG3183	>Annotation	CG3183	FBgn0033081	CG3183	SO0001217:protein_coding_gene	geminin	geminin	>Expression	939	112	109.15	125.21	111.49	99.4	100.44	>Stat	115.453	103.777	DOWN	-1.11252	0.0288548	0.216387	NO	NO
Dmel_CG7778	>Annotation	CG7778	FBgn0032025	CG7778	SO0001217:protein_coding_gene	-	CG7778	>Expression	1247	111.84	114.01	100.92	100.32	97.04	100.34	>Stat	108.923	99.2333	DOWN	-1.09765	0.0129426	0.121612	NO	NO
Dmel_CG3488	>Annotation	CG3488	FBgn0014906	CG3488	SO0001217:protein_coding_gene	alpha/beta hydrolase2	Hydr2	>Expression	2264	111.82	107.98	103.78	110.23	101.78	105.78	>Stat	107.86	105.93	DOWN	-1.01822	0.349144	0.951866	NO	NO
Dmel_CG18522	>Annotation	CG18522	FBgn0267408	CG18522	SO0001217:protein_coding_gene	Aldehyde oxidase 1	AOX1	>Expression	4228	111.77	107.55	100.34	111.71	106.58	102.44	>Stat	106.553	106.91	UP	1.00335	0.81256	0.987021	NO	NO
Dmel_CG1787	>Annotation	CG1787	FBgn0041629	CG1787	SO0001217:protein_coding_gene	Hexosaminidase 2	Hexo2	>Expression	2144	111.73	108.78	99.57	108.75	104.14	106.93	>Stat	106.693	106.607	DOWN	-1.00081	0.744294	0.987021	NO	NO
Dmel_CG9031	>Annotation	CG9031	FBgn0028546	CG9031	SO0001217:protein_coding_gene	icarus	ics	>Expression	1074	111.7	103.46	104.38	111.31	100.45	106.37	>Stat	106.513	106.043	DOWN	-1.00443	0.666506	0.987021	NO	NO
Dmel_CG9253	>Annotation	CG9253	FBgn0032919	CG9253	SO0001217:protein_coding_gene	-	CG9253	>Expression	1669	111.7	103.33	114.06	105.82	99.71	101.42	>Stat	109.697	102.317	DOWN	-1.07213	0.0270018	0.206755	NO	NO
Dmel_CG18624	>Annotation	CG18624	FBgn0029971	CG18624	SO0001217:protein_coding_gene	NADH dehydrogenase (ubiquinone) MNLL subunit	ND-MNLL	>Expression	508	111.6	95.23	106.28	140.39	132.96	131.49	>Stat	104.37	134.947	UP	1.29296	0.00155823	0.023099	YES	NO
Dmel_CG10198	>Annotation	CG10198	FBgn0039120	CG10198	SO0001217:protein_coding_gene	Nucleoporin 98-96kD	Nup98-96	>Expression	6455	111.5	104.82	100.54	101.21	100.97	98.56	>Stat	105.62	100.247	DOWN	-1.0536	0.0688076	0.400112	NO	NO
novel.1102	>Annotation							>Expression	1061	111.47	47.58	91.75	68.27	141.95	114.86	>Stat	83.6	108.36	UP	1.29617	0.423551	0.987021	NO	NO
Dmel_CG5378	>Annotation	CG5378	FBgn0028688	CG5378	SO0001217:protein_coding_gene	Regulatory particle non-ATPase 7	Rpn7	>Expression	1393	111.4	112.81	105.9	119.23	107.56	111.21	>Stat	110.037	112.667	UP	1.0239	0.828052	0.987021	NO	NO
Dmel_CG6056	>Annotation	CG6056	FBgn0043012	CG6056	SO0001217:protein_coding_gene	Adaptor Protein complex 2, sigma subunit	AP-2sigma	>Expression	751	111.15	109.55	103.5	119.39	113.57	111.53	>Stat	108.067	114.83	UP	1.06258	0.388943	0.983079	NO	NO
Dmel_CG10908	>Annotation	CG10908	FBgn0267972	CG10908	SO0001217:protein_coding_gene	Derlin-1	Der-1	>Expression	1090	111.08	101.25	99.52	108.55	98.23	102.12	>Stat	103.95	102.967	DOWN	-1.00955	0.555571	0.987021	NO	NO
Dmel_CG2827	>Annotation	CG2827	FBgn0023477	CG2827	SO0001217:protein_coding_gene	Transaldolase	Taldo	>Expression	1116	110.92	107.32	106.04	157.03	131.16	142.08	>Stat	108.093	143.423	UP	1.32685	7.51947e-10	5.41159e-08	YES	NO
Dmel_CG7375	>Annotation	CG7375	FBgn0035853	CG7375	SO0001217:protein_coding_gene	NEDD8-conjugating enzyme UbcE2M	UbcE2M	>Expression	1100	110.84	104.85	110	124.47	117.43	116.3	>Stat	108.563	119.4	UP	1.09982	0.0208428	0.172836	NO	NO
Dmel_CG11989	>Annotation	CG11989	FBgn0263251	CG11989	SO0001217:protein_coding_gene	variable nurse cells	vnc	>Expression	1032	110.82	109.39	115.01	111.52	101.39	100.42	>Stat	111.74	104.443	DOWN	-1.06986	0.068714	0.399742	NO	NO
novel.4783	>Annotation							>Expression	1765	110.66	57.08	90.19	52.86	79.36	104.23	>Stat	85.9767	78.8167	DOWN	-1.09084	0.733921	0.987021	NO	NO
Dmel_CG32038	>Annotation	CG32038	FBgn0266124	CG32038	SO0001217:protein_coding_gene	ghiberti	ghi	>Expression	697	110.59	111.14	109.91	121.58	99.36	104.95	>Stat	110.547	108.63	DOWN	-1.01764	0.506407	0.987021	NO	NO
Dmel_CG4672	>Annotation	CG4672	FBgn0028399	CG4672	SO0001217:protein_coding_gene	Serine incorporator	Serinc	>Expression	1743	110.55	110.68	100.69	121.95	113.46	115.15	>Stat	107.307	116.853	UP	1.08897	0.0631731	0.377684	NO	NO
Dmel_CG15102	>Annotation	CG15102	FBgn0034405	CG15102	SO0001217:protein_coding_gene	Juvenile hormone epoxide hydrolase 2	Jheh2	>Expression	1622	110.54	105.43	105.41	98.6	89.24	91.11	>Stat	107.127	92.9833	DOWN	-1.15211	9.47165e-06	0.000270914	YES	NO
Dmel_CG17734	>Annotation	CG17734	FBgn0037890	CG17734	SO0001217:protein_coding_gene	-	CG17734	>Expression	787	110.52	102.69	101.45	123.31	120.75	123.95	>Stat	104.887	122.67	UP	1.16955	0.00276194	0.0371492	YES	NO
Dmel_CG6773	>Annotation	CG6773	FBgn0024509	CG6773	SO0001217:protein_coding_gene	Secretory 13	Sec13	>Expression	1349	110.52	106.85	104.79	106.56	98.44	103.46	>Stat	107.387	102.82	DOWN	-1.04441	0.118414	0.568889	NO	NO
Dmel_CG1483	>Annotation	CG1483	FBgn0002645	CG1483	SO0001217:protein_coding_gene	Microtubule-associated protein 205	Map205	>Expression	5229	110.46	98.8	98.74	91.93	95.19	93.66	>Stat	102.667	93.5933	DOWN	-1.09694	0.061584	0.372173	NO	NO
Dmel_CG11642	>Annotation	CG11642	FBgn0040340	CG11642	SO0001217:protein_coding_gene	TRAM	TRAM	>Expression	1729	110.44	113.99	114.94	103.8	93.21	100.64	>Stat	113.123	99.2167	DOWN	-1.14016	0.000127087	0.00267904	YES	NO
Dmel_CG7453	>Annotation	CG7453	FBgn0030991	CG7453	SO0001217:protein_coding_gene	-	CG7453	>Expression	1838	110.41	108.98	107.2	106.31	103.01	97.04	>Stat	108.863	102.12	DOWN	-1.06603	0.0329111	0.238991	NO	NO
novel.11152	>Annotation							>Expression	564	110.38	119.33	116.4	80.03	77.33	80.76	>Stat	115.37	79.3733	DOWN	-1.45351	4.41884e-08	2.17465e-06	YES	NO
Dmel_CG6871	>Annotation	CG6871	FBgn0000261	CG6871	SO0001217:protein_coding_gene	Catalase	Cat	>Expression	1993	110.37	103.61	94.97	128.78	114.15	121.79	>Stat	102.983	121.573	UP	1.18051	0.000195492	0.00388258	YES	NO
Dmel_CG6272	>Annotation	CG6272	FBgn0036126	CG6272	SO0001217:protein_coding_gene	Inverted repeat binding protein 18 kDa	Irbp18	>Expression	614	110.35	97	105.71	135.17	131.68	129.71	>Stat	104.353	132.187	UP	1.26672	0.000380638	0.00692286	YES	NO
Dmel_CG4157	>Annotation	CG4157	FBgn0028693	CG4157	SO0001217:protein_coding_gene	Regulatory particle non-ATPase 12	Rpn12	>Expression	995	110.33	106.81	105.63	112.39	108.8	112.35	>Stat	107.59	111.18	UP	1.03337	0.68221	0.987021	NO	NO
Dmel_CG11137	>Annotation	CG11137	FBgn0037199	CG11137	SO0001217:protein_coding_gene	ER membrane protein complex subunit 4	EMC4	>Expression	675	110.24	109.58	102.92	109.68	102.62	114.85	>Stat	107.58	109.05	UP	1.01366	0.8518	0.990295	NO	NO
Dmel_CG11985	>Annotation	CG11985	FBgn0040534	CG11985	SO0001217:protein_coding_gene	Splicing factor 3b subunit 5	Sf3b5	>Expression	370	110.16	83.33	87.15	98.93	92.28	103.05	>Stat	93.5467	98.0867	UP	1.04853	0.956545	0.995245	NO	NO
Dmel_CG8186	>Annotation	CG8186	FBgn0022097	CG8186	SO0001217:protein_coding_gene	Vacuolar H[+] ATPase 36kD subunit 1	Vha36-1	>Expression	1064	109.97	102.84	98.81	115.63	99.6	105.12	>Stat	103.873	106.783	UP	1.02801	0.78457	0.987021	NO	NO
Dmel_CG4233	>Annotation	CG4233	FBgn0001125	CG4233	SO0001217:protein_coding_gene	Glutamate oxaloacetate transaminase 2	Got2	>Expression	1574	109.97	112.62	109.59	119.49	107.39	115.78	>Stat	110.727	114.22	UP	1.03155	0.669103	0.987021	NO	NO
Dmel_CG4038	>Annotation	CG4038	FBgn0011824	CG4038	SO0001217:protein_coding_gene	-	CG4038	>Expression	957	109.95	98.63	108.39	118.22	106.13	105.07	>Stat	105.657	109.807	UP	1.03928	0.641407	0.987021	NO	NO
Dmel_CG6025	>Annotation	CG6025	FBgn0000115	CG6025	SO0001217:protein_coding_gene	ADP ribosylation factor-like 1	Arl1	>Expression	863	109.92	104.61	96.03	105.47	98.44	103.56	>Stat	103.52	102.49	DOWN	-1.01005	0.561979	0.987021	NO	NO
Dmel_CG8933	>Annotation	CG8933	FBgn0000611	CG8933	SO0001217:protein_coding_gene	extradenticle	exd	>Expression	2549	109.88	96.86	108.16	97.35	107.31	111.33	>Stat	104.967	105.33	UP	1.00346	0.998117	0.999652	NO	NO
Dmel_CG1902	>Annotation	CG1902	FBgn0033434	CG1902	SO0001217:protein_coding_gene	-	CG1902	>Expression	2051	109.87	103.22	97.99	120.03	119.13	119.61	>Stat	103.693	119.59	UP	1.1533	4.31417e-05	0.0010368	YES	NO
Dmel_CG34413	>Annotation	CG34413	FBgn0263005	CG43313	SO0001217:protein_coding_gene	Chondroitin polymerizing factor	Chpf	>Expression	3788	109.86	105.68	108.66	104.51	99.66	97.68	>Stat	108.067	100.617	DOWN	-1.07404	0.0829795	0.455044	NO	NO
Dmel_CG11455	>Annotation	CG11455	FBgn0031228	CG11455	SO0001217:protein_coding_gene	NADH dehydrogenase (ubiquinone) 15 kDa subunit	ND-15	>Expression	516	109.82	101.54	115.85	115.94	112.25	118.08	>Stat	109.07	115.423	UP	1.05825	0.779924	0.987021	NO	NO
Dmel_CG6699	>Annotation	CG6699	FBgn0025724	CG6699	SO0001217:protein_coding_gene	Coat Protein (coatomer) beta'	beta'COP	>Expression	3066	109.81	109.69	107.53	112.97	109.98	106.52	>Stat	109.01	109.823	UP	1.00746	0.87924	0.995245	NO	NO
Dmel_CG9412	>Annotation	CG9412	FBgn0015778	CG9412	SO0001217:protein_coding_gene	rasputin	rin	>Expression	4185	109.64	106.38	106.09	79.35	73.08	70.69	>Stat	107.37	74.3733	DOWN	-1.44366	1.56963e-39	1.05055e-36	YES	NO
Dmel_CG2765	>Annotation	CG2765	FBgn0035087	CG2765	SO0001217:protein_coding_gene	-	CG2765	>Expression	2316	109.54	107.04	110.06	96.81	93.26	95.4	>Stat	108.88	95.1567	DOWN	-1.14422	3.10571e-06	0.000100176	YES	NO
Dmel_CG6202	>Annotation	CG6202	FBgn0019925	CG6202	SO0001217:protein_coding_gene	Surfeit 4	Surf4	>Expression	1641	109.48	100.41	105.77	104.45	92.94	100.02	>Stat	105.22	99.1367	DOWN	-1.06136	0.0483498	0.314027	NO	NO
Dmel_CG11076	>Annotation	CG11076	FBgn0039929	CG11076	SO0001217:protein_coding_gene	-	CG11076	>Expression	1264	109.35	100.17	105.82	109.88	96.09	102.16	>Stat	105.113	102.71	DOWN	-1.0234	0.35612	0.958003	NO	NO
Dmel_CG3861	>Annotation	CG3861	FBgn0261955	CG3861	SO0001217:protein_coding_gene	knockdown	kdn	>Expression	2512	109.12	110.53	115.02	97.27	89.53	88.75	>Stat	111.557	91.85	DOWN	-1.21455	8.20994e-09	4.71666e-07	YES	NO
Dmel_CG7007	>Annotation	CG7007	FBgn0028662	CG7007	SO0001217:protein_coding_gene	Vacuolar H[+] ATPase PPA1 subunit 1	VhaPPA1-1	>Expression	1351	109.03	104.56	111.74	111.13	101.78	106.67	>Stat	108.443	106.527	DOWN	-1.01799	0.414574	0.987021	NO	NO
Dmel_CG9244	>Annotation	CG9244	FBgn0010100	CG9244	SO0001217:protein_coding_gene	Mitochondrial aconitase 1	mAcon1	>Expression	2818	109	106.69	103.88	105.78	97.36	97.48	>Stat	106.523	100.207	DOWN	-1.06304	0.025276	0.197897	NO	NO
Dmel_CG12859	>Annotation	CG12859	FBgn0033961	CG12859	SO0001217:protein_coding_gene	NADH dehydrogenase (ubiquinone) B15 subunit	ND-B15	>Expression	477	108.96	97.16	92.62	121.47	92.6	108.68	>Stat	99.58	107.583	UP	1.08037	0.523132	0.987021	NO	NO
Dmel_CG4390	>Annotation	CG4390	FBgn0038771	CG4390	SO0001217:protein_coding_gene	-	CG4390	>Expression	1007	108.92	103.32	114.49	116.27	99.87	113.07	>Stat	108.91	109.737	UP	1.00759	0.858355	0.992227	NO	NO
novel.1923	>Annotation							>Expression	1339	108.85	92.87	107.94	74.14	103.84	109.93	>Stat	103.22	95.97	DOWN	-1.07554	0.56089	0.987021	NO	NO
Dmel_CG3262	>Annotation	CG3262	FBgn0032986	CG3262	SO0001217:protein_coding_gene	-	CG3262	>Expression	991	108.8	94.14	107.15	113.37	108.15	117.6	>Stat	103.363	113.04	UP	1.09362	0.228277	0.80477	NO	NO
Dmel_CG9663	>Annotation	CG9663	FBgn0031516	CG9663	SO0001217:protein_coding_gene	-	CG9663	>Expression	3066	108.8	106.23	98.09	115.43	114.17	111.13	>Stat	104.373	113.577	UP	1.08818	0.0452344	0.299501	NO	NO
Dmel_CG12534	>Annotation	CG12534	FBgn0031068	CG12534	SO0001217:protein_coding_gene	Augmenter of liver regeneration	Alr	>Expression	1107	108.79	105.75	105.64	152.09	129.01	137.77	>Stat	106.727	139.623	UP	1.30823	3.62814e-09	2.23807e-07	YES	NO
Dmel_CG1707	>Annotation	CG1707	FBgn0283450	CG1707	SO0001217:protein_coding_gene	Glyoxalase 1	Glo1	>Expression	720	108.65	97.96	102.14	109.7	96.88	103.21	>Stat	102.917	103.263	UP	1.00337	0.772143	0.987021	NO	NO
Dmel_CG10149	>Annotation	CG10149	FBgn0028689	CG10149	SO0001217:protein_coding_gene	Regulatory particle non-ATPase 6	Rpn6	>Expression	1740	108.57	103.7	99.53	107.03	103.21	104.74	>Stat	103.933	104.993	UP	1.0102	0.587343	0.987021	NO	NO
Dmel_CG7144	>Annotation	CG7144	FBgn0286198	CG7144	SO0001217:protein_coding_gene	Lysine ketoglutarate reductase/saccharopine dehydrogenase	LKRSDH	>Expression	3275	108.48	106.82	105.07	97.13	89.19	91.34	>Stat	106.79	92.5533	DOWN	-1.15382	2.82509e-07	1.14944e-05	YES	NO
Dmel_CG5915	>Annotation	CG5915	FBgn0015795	CG5915	SO0001217:protein_coding_gene	Rab7	Rab7	>Expression	1493	108.37	104.97	115.14	114.9	111.24	110.71	>Stat	109.493	112.283	UP	1.02548	0.728913	0.987021	NO	NO
Dmel_CG9710	>Annotation	CG9710	FBgn0021768	CG9710	SO0001217:protein_coding_gene	nudC	nudC	>Expression	1238	108.27	91.75	98.1	104.33	95.37	103.92	>Stat	99.3733	101.207	UP	1.01845	0.907702	0.995245	NO	NO
Dmel_CG3760	>Annotation	CG3760	FBgn0022343	CG3760	SO0001217:protein_coding_gene	-	CG3760	>Expression	1090	108.27	99.94	108.92	110.81	92.36	98.75	>Stat	105.71	100.64	DOWN	-1.05038	0.164453	0.684504	NO	NO
Dmel_CG1049	>Annotation	CG1049	FBgn0041342	CG1049	SO0001217:protein_coding_gene	Phosphocholine cytidylyltransferase 1	Pcyt1	>Expression	2491	108.13	111.64	101.82	107.44	99.5	100.27	>Stat	107.197	102.403	DOWN	-1.04681	0.126749	0.593861	NO	NO
Dmel_CG17337	>Annotation	CG17337	FBgn0287767	CG17337	SO0001217:protein_coding_gene	Cytosolic non-specific dipeptidase 2	Cndp2	>Expression	1661	108.12	98.01	104.24	97.55	87.25	91.8	>Stat	103.457	92.2	DOWN	-1.12209	0.00050629	0.00881965	YES	NO
Dmel_CG8050	>Annotation	CG8050	FBgn0004629	CG8050	SO0001217:protein_coding_gene	Cystatin-like	Cys	>Expression	484	107.93	110.1	92.96	133.74	103.52	112.32	>Stat	103.663	116.527	UP	1.12409	0.236778	0.817304	NO	NO
Dmel_CG6378	>Annotation	CG6378	FBgn0026562	CG6378	SO0001217:protein_coding_gene	Secreted protein, acidic, cysteine-rich	SPARC	>Expression	1142	107.82	106.72	108.65	120.75	98.06	102.63	>Stat	107.73	107.147	DOWN	-1.00544	0.656788	0.987021	NO	NO
Dmel_CG2221	>Annotation	CG2221	FBgn0028331	CG2221	SO0001217:protein_coding_gene	lethal (1) G0289	l(1)G0289	>Expression	2912	107.82	111.99	95.69	125.76	116.51	107.05	>Stat	105.167	116.44	UP	1.10719	0.00424844	0.0525597	NO	NO
Dmel_CG17508	>Annotation	CG17508	FBgn0039970	CG17508	SO0001217:protein_coding_gene	-	CG17508	>Expression	1189	107.76	96.78	105.52	107.47	96.96	109	>Stat	103.353	104.477	UP	1.01087	0.908874	0.995245	NO	NO
Dmel_CG1970	>Annotation	CG1970	FBgn0039909	CG1970	SO0001217:protein_coding_gene	NADH dehydrogenase (ubiquinone) 49 kDa subunit	ND-49	>Expression	1574	107.73	98.66	104.95	112.37	101.25	106.09	>Stat	103.78	106.57	UP	1.02688	0.704674	0.987021	NO	NO
Dmel_CG5935	>Annotation	CG5935	FBgn0026533	CG5935	SO0001217:protein_coding_gene	Dek	Dek	>Expression	2335	107.68	101.47	109.52	100.32	89.64	91.38	>Stat	106.223	93.78	DOWN	-1.13269	0.000630625	0.0106183	YES	NO
Dmel_CG1065	>Annotation	CG1065	FBgn0004888	CG1065	SO0001217:protein_coding_gene	Succinyl-coenzyme A synthetase alpha subunit 1	Scsalpha1	>Expression	1400	107.38	103	116.39	113.43	98.14	104.55	>Stat	108.923	105.373	DOWN	-1.03369	0.235032	0.815233	NO	NO
Dmel_CG5168	>Annotation	CG5168	FBgn0032246	CG5168	SO0001217:protein_coding_gene	WD repeat and FYVE domain containing 2	Wdfy2	>Expression	1623	107.26	107.99	109.56	108.9	102.82	98.91	>Stat	108.27	103.543	DOWN	-1.04565	0.124738	0.587534	NO	NO
Dmel_CG7619	>Annotation	CG7619	FBgn0015283	CG7619	SO0001217:protein_coding_gene	Regulatory particle non-ATPase 10	Rpn10	>Expression	1358	107.12	110.09	111.89	116.71	107.02	116.2	>Stat	109.7	113.31	UP	1.03291	0.676078	0.987021	NO	NO
Dmel_CG31184	>Annotation	CG31184	FBgn0051184	CG31184	SO0001217:protein_coding_gene	Like Sm 3	LSm3	>Expression	501	107.1	91.75	99.5	121.98	110.94	120.04	>Stat	99.45	117.653	UP	1.18304	0.0521073	0.333257	NO	NO
Dmel_CG17574	>Annotation	CG17574	FBgn0033777	CG17574	SO0001217:protein_coding_gene	-	CG17574	>Expression	4217	107	100.47	98.6	106.33	110.75	107.87	>Stat	102.023	108.317	UP	1.06169	0.501769	0.987021	NO	NO
Dmel_CR42451	>Annotation	CR42451	FBgn0083124	CR42451	SO0002182:antisense_lncRNA_gene	U snoRNA host gene 4	Uhg4	>Expression	491	106.74	86.69	108.45	116.82	122.57	128.79	>Stat	100.627	122.727	UP	1.21962	0.0702501	0.405331	NO	NO
Dmel_CG17768	>Annotation	CG17768	FBgn0032240	CG17768	SO0001217:protein_coding_gene	-	CG17768	>Expression	563	106.7	100.66	106.81	122.95	105.89	107.73	>Stat	104.723	112.19	UP	1.0713	0.331458	0.934593	NO	NO
Dmel_CG1818	>Annotation	CG1818	FBgn0033428	CG1818	SO0001217:protein_coding_gene	Uroporphyrinogen decarboxylase	Urod	>Expression	1299	106.54	102.52	99.38	156.84	131.9	144.95	>Stat	102.813	144.563	UP	1.40608	5.19592e-15	6.88639e-13	YES	NO
Dmel_CG12369	>Annotation	CG12369	FBgn0010238	CG12369	SO0001217:protein_coding_gene	Lachesin	Lac	>Expression	2156	106.51	106.48	90.89	101.6	99.18	100.37	>Stat	101.293	100.383	DOWN	-1.00907	0.635598	0.987021	NO	NO
Dmel_CG10120	>Annotation	CG10120	FBgn0002719	CG10120	SO0001217:protein_coding_gene	Malic enzyme	Men	>Expression	2383	106.48	108.61	100.09	144.71	144.19	137.92	>Stat	105.06	142.273	UP	1.35421	1.00629e-14	1.30778e-12	YES	NO
Dmel_CG5021	>Annotation	CG5021	FBgn0035944	CG5021	SO0001217:protein_coding_gene	-	CG5021	>Expression	1013	106.45	98.57	118.53	108.76	96.57	100.99	>Stat	107.85	102.107	DOWN	-1.05625	0.32361	0.923633	NO	NO
Dmel_CG5495	>Annotation	CG5495	FBgn0035631	CG5495	SO0001217:protein_coding_gene	Thioredoxin-like	Txl	>Expression	1123	106.44	100.28	93.33	105.68	102.1	106.15	>Stat	100.017	104.643	UP	1.04626	0.471249	0.987021	NO	NO
Dmel_CG5864	>Annotation	CG5864	FBgn0039132	CG5864	SO0001217:protein_coding_gene	Adaptor Protein complex 1, sigma subunit	AP-1sigma	>Expression	1126	106.3	91.71	103.67	100.95	98.56	107.82	>Stat	100.56	102.443	UP	1.01873	0.973148	0.995245	NO	NO
Dmel_CG1250	>Annotation	CG1250	FBgn0262125	CG1250	SO0001217:protein_coding_gene	Secretory 23	Sec23	>Expression	2692	106.09	102.65	104.22	99.66	94.19	96.32	>Stat	104.32	96.7233	DOWN	-1.07854	0.00263803	0.0358869	YES	NO
Dmel_CG8430	>Annotation	CG8430	FBgn0001124	CG8430	SO0001217:protein_coding_gene	Glutamate oxaloacetate transaminase 1	Got1	>Expression	1683	106.06	106.11	105.04	121.6	107.86	106.52	>Stat	105.737	111.993	UP	1.05917	0.26921	0.856841	NO	NO
Dmel_CG10916	>Annotation	CG10916	FBgn0034312	CG10916	SO0001217:protein_coding_gene	-	CG10916	>Expression	1058	105.96	95.34	92.42	120.59	110.32	112.68	>Stat	97.9067	114.53	UP	1.16979	0.00049864	0.00871383	YES	NO
Dmel_CG3431	>Annotation	CG3431	FBgn0011327	CG3431	SO0001217:protein_coding_gene	Ubiquitin carboxy-terminal hydrolase L5	Uch-L5	>Expression	1242	105.91	103.88	99.51	111.59	102.19	107.41	>Stat	103.1	107.063	UP	1.03844	0.515761	0.987021	NO	NO
Dmel_CG40472	>Annotation	CG40472	FBgn0085736	CG40472	SO0001217:protein_coding_gene	-	CG40472	>Expression	460	105.86	100.74	105.17	117.02	116.04	122.05	>Stat	103.923	118.37	UP	1.13901	0.240776	0.82186	NO	NO
Dmel_CG4898	>Annotation	CG4898	FBgn0003721	CG4898	SO0001217:protein_coding_gene	Tropomyosin 1	Tm1	>Expression	2191	105.86	99.44	103.49	91.66	89.77	93.79	>Stat	102.93	91.74	DOWN	-1.12198	0.000316779	0.00602431	YES	NO
Dmel_CG14903	>Annotation	CG14903	FBgn0038446	CG14903	SO0001217:protein_coding_gene	-	CG14903	>Expression	442	105.83	106.37	92.1	118.61	119.32	132.1	>Stat	101.433	123.343	UP	1.216	0.0348112	0.247995	NO	NO
Dmel_CG6719	>Annotation	CG6719	FBgn0264694	CG6719	SO0001217:protein_coding_gene	merry-go-round	mgr	>Expression	946	105.83	97.03	103.58	114.41	104.69	109.27	>Stat	102.147	109.457	UP	1.07156	0.23531	0.815233	NO	NO
Dmel_CG3249	>Annotation	CG3249	FBgn0263987	CG3249	SO0001217:protein_coding_gene	spoonbill	spoon	>Expression	4063	105.82	99.8	103.21	86.58	90.83	87.21	>Stat	102.943	88.2067	DOWN	-1.16707	2.52742e-05	0.000649367	YES	NO
Dmel_CG5433	>Annotation	CG5433	FBgn0010235	CG5433	SO0001217:protein_coding_gene	Kinesin light chain	Klc	>Expression	1866	105.8	98.52	92.97	97.16	95.39	93.63	>Stat	99.0967	95.3933	DOWN	-1.03882	0.166068	0.688262	NO	NO
Dmel_CG9159	>Annotation	CG9159	FBgn0266449	CG9159	SO0001217:protein_coding_gene	Kruppel homolog 2	Kr-h2	>Expression	1492	105.74	100.59	99.38	112.05	108.01	102.87	>Stat	101.903	107.643	UP	1.05633	0.289816	0.888893	NO	NO
Dmel_CG11876	>Annotation	CG11876	FBgn0039635	CG11876	SO0001217:protein_coding_gene	Pyruvate dehydrogenase E1 beta subunit	Pdhb	>Expression	1328	105.7	106.03	115.76	107.35	96.96	103.23	>Stat	109.163	102.513	DOWN	-1.06487	0.149891	0.65463	NO	NO
Dmel_CG11888	>Annotation	CG11888	FBgn0028692	CG11888	SO0001217:protein_coding_gene	Regulatory particle non-ATPase 2	Rpn2	>Expression	3357	105.51	108.69	108.73	112.69	104.97	101.29	>Stat	107.643	106.317	DOWN	-1.01248	0.465986	0.987021	NO	NO
Dmel_CG9000	>Annotation	CG9000	FBgn0034176	CG9000	SO0001217:protein_coding_gene	prenyl protease type I	ste24a	>Expression	1547	105.4	100.6	100.88	102.41	95.29	103.54	>Stat	102.293	100.413	DOWN	-1.01872	0.386898	0.981989	NO	NO
Dmel_CG7878	>Annotation	CG7878	FBgn0037549	CG7878	SO0001217:protein_coding_gene	-	CG7878	>Expression	2375	105.11	100.77	96.47	98.17	99	97.34	>Stat	100.783	98.17	DOWN	-1.02662	0.277439	0.866158	NO	NO
Dmel_CG9520	>Annotation	CG9520	FBgn0032078	CG9520	SO0001217:protein_coding_gene	Core 1 Galactosyltransferase A	C1GalTA	>Expression	2002	104.93	104.69	98.79	95.07	94.27	92.73	>Stat	102.803	94.0233	DOWN	-1.09338	0.00411584	0.0514422	NO	NO
Dmel_CG9318	>Annotation	CG9318	FBgn0032880	CG9318	SO0001217:protein_coding_gene	Transmembrane 9 superfamily protein member 2	TM9SF2	>Expression	2791	104.92	91.19	92.28	93.37	89.1	85.26	>Stat	96.13	89.2433	DOWN	-1.07717	0.0259747	0.202032	NO	NO
Dmel_CG11961	>Annotation	CG11961	FBgn0034436	CG11961	SO0001217:protein_coding_gene	-	CG11961	>Expression	2895	104.87	97	96.38	87.93	86.23	83.45	>Stat	99.4167	85.87	DOWN	-1.15776	1.32359e-06	4.58879e-05	YES	NO
Dmel_CG1444	>Annotation	CG1444	FBgn0029975	CG1444	SO0001217:protein_coding_gene	spidey	spidey	>Expression	1705	104.81	97.78	101.86	84.99	81.63	88.43	>Stat	101.483	85.0167	DOWN	-1.19369	6.18997e-07	2.3275e-05	YES	NO
Dmel_CG17904	>Annotation	CG17904	FBgn0032597	CG17904	SO0001217:protein_coding_gene	-	CG17904	>Expression	1075	104.56	95.22	94.2	114.04	110.16	118.47	>Stat	97.9933	114.223	UP	1.16562	0.0011377	0.0177704	YES	NO
Dmel_CG12921	>Annotation	CG12921	FBgn0033480	CG12921	SO0001217:protein_coding_gene	mitochondrial ribosomal protein L42	mRpL42	>Expression	460	104.56	99.25	85.56	136.97	94.47	103.82	>Stat	96.4567	111.753	UP	1.15859	0.189155	0.736167	NO	NO
Dmel_CG42641	>Annotation	CG42641	FBgn0261396	CG42641	SO0001217:protein_coding_gene	Regulatory particle non-ATPase 3	Rpn3	>Expression	1692	104.47	98.98	100.11	98.52	95.35	98.33	>Stat	101.187	97.4	DOWN	-1.03888	0.134386	0.613685	NO	NO
Dmel_CG9586	>Annotation	CG9586	FBgn0032101	CG9586	SO0001217:protein_coding_gene	-	CG9586	>Expression	936	104.41	102.13	100.99	115.9	112.8	111.36	>Stat	102.51	113.353	UP	1.10578	0.0536813	0.338952	NO	NO
Dmel_CG45089	>Annotation	CG45089	FBgn0266490	CG45089	SO0001217:protein_coding_gene	-	CG45089	>Expression	511	104.23	90.95	102.3	134.08	125.63	125.96	>Stat	99.16	128.557	UP	1.29646	0.00186197	0.0267429	YES	NO
Dmel_CG5452	>Annotation	CG5452	FBgn0022338	CG5452	SO0001217:protein_coding_gene	deoxyribonucleoside kinase	dnk	>Expression	1176	104.2	103.24	98.11	93.24	88.82	94.77	>Stat	101.85	92.2767	DOWN	-1.10375	0.0216138	0.176094	NO	NO
Dmel_CG12141	>Annotation	CG12141	FBgn0027084	CG12141	SO0001217:protein_coding_gene	Lysyl-tRNA synthetase	LysRS	>Expression	1999	104.17	100.72	96.83	104.27	97.78	98.78	>Stat	100.573	100.277	DOWN	-1.00296	0.650331	0.987021	NO	NO
Dmel_CG10166	>Annotation	CG10166	FBgn0032799	CG10166	SO0001217:protein_coding_gene	Dolichyl-phosphate mannosyltransferase subunit 1	Dpm1	>Expression	810	104	97.97	101.94	103.04	94.45	103.78	>Stat	101.303	100.423	DOWN	-1.00876	0.599218	0.987021	NO	NO
Dmel_CG32505	>Annotation	CG32505	FBgn0023177	CG32505	SO0001217:protein_coding_gene	Protein phosphatase 19C	Pp4-19C	>Expression	1973	103.93	103.82	99.01	91.22	79.19	84.41	>Stat	102.253	84.94	DOWN	-1.20383	4.44994e-07	1.71663e-05	YES	NO
Dmel_CG18525	>Annotation	CG18525	FBgn0028984	CG18525	SO0001217:protein_coding_gene	Serpin 88Ea	Spn88Ea	>Expression	1520	103.9	102.68	100.47	105.32	96.5	98.44	>Stat	102.35	100.087	DOWN	-1.02261	0.312752	0.912143	NO	NO
Dmel_CG6912	>Annotation	CG6912	FBgn0038290	CG6912	SO0001217:protein_coding_gene	-	CG6912	>Expression	1428	103.78	95.85	104.4	97.22	89.67	91.03	>Stat	101.343	92.64	DOWN	-1.09395	0.00878269	0.0914191	NO	NO
Dmel_CG4299	>Annotation	CG4299	FBgn0014879	CG4299	SO0001217:protein_coding_gene	Set	Set	>Expression	1169	103.65	103.72	109.82	102.43	92.44	97.83	>Stat	105.73	97.5667	DOWN	-1.08367	0.033559	0.242298	NO	NO
Dmel_CG14696	>Annotation	CG14696	FBgn0037853	CG14696	SO0001217:protein_coding_gene	-	CG14696	>Expression	1642	103.53	104.82	93.75	115.49	104.83	106.31	>Stat	100.7	108.877	UP	1.0812	0.130278	0.602592	NO	NO
Dmel_CG12052	>Annotation	CG12052	FBgn0283521	CG12052	SO0001217:protein_coding_gene	longitudinals lacking	lola	>Expression	4413	103.44	101.05	92.55	88.55	88.36	84.6	>Stat	99.0133	87.17	DOWN	-1.13586	0.000785896	0.0129557	YES	NO
Dmel_CG7740	>Annotation	CG7740	FBgn0026189	CG7740	SO0001217:protein_coding_gene	prominin-like	promL	>Expression	4655	103.42	98.94	98.42	88.53	91.79	91.74	>Stat	100.26	90.6867	DOWN	-1.10556	0.00223575	0.0313379	YES	NO
Dmel_CG3689	>Annotation	CG3689	FBgn0035987	CG3689	SO0001217:protein_coding_gene	Cleavage and polyadenylation specific factor 5	Cpsf5	>Expression	1509	103.41	93.99	100.96	99.23	87.96	95.13	>Stat	99.4533	94.1067	DOWN	-1.05681	0.0749046	0.424682	NO	NO
Dmel_CG9543	>Annotation	CG9543	FBgn0027496	CG9543	SO0001217:protein_coding_gene	Coat Protein (coatomer) epsilon	epsilonCOP	>Expression	1105	103.36	103.45	103.89	111.98	94.24	101.78	>Stat	103.567	102.667	DOWN	-1.00877	0.58581	0.987021	NO	NO
Dmel_CG3011	>Annotation	CG3011	FBgn0029823	CG3011	SO0001217:protein_coding_gene	Serine hydroxymethyl transferase	Shmt	>Expression	1680	103.3	103.87	96.31	98.21	88.26	92.11	>Stat	101.16	92.86	DOWN	-1.08938	0.0059643	0.0678319	NO	NO
Dmel_CG18445	>Annotation	CG18445	FBgn0033476	CG18445	SO0001217:protein_coding_gene	oysgedart	oys	>Expression	3691	103.17	93.78	93.17	122.35	118.68	114.52	>Stat	96.7067	118.517	UP	1.22553	8.42628e-10	5.99969e-08	YES	NO
Dmel_CG3278	>Annotation	CG3278	FBgn0032988	CG3278	SO0001217:protein_coding_gene	Tif-IA	Tif-IA	>Expression	2129	103.07	90.43	98.46	97.69	93.09	96.3	>Stat	97.32	95.6933	DOWN	-1.017	0.434028	0.987021	NO	NO
Dmel_CG6601	>Annotation	CG6601	FBgn0015797	CG6601	SO0001217:protein_coding_gene	Rab6	Rab6	>Expression	1840	103.01	99.28	97	103.29	94.99	96.61	>Stat	99.7633	98.2967	DOWN	-1.01492	0.422774	0.987021	NO	NO
Dmel_CG6523	>Annotation	CG6523	FBgn0032509	CG6523	SO0001217:protein_coding_gene	-	CG6523	>Expression	837	102.9	101.5	102.22	114.17	102.36	115.78	>Stat	102.207	110.77	UP	1.08378	0.211686	0.778041	NO	NO
Dmel_CG8470	>Annotation	CG8470	FBgn0030692	CG8470	SO0001217:protein_coding_gene	mitochondrial ribosomal protein S30	mRpS30	>Expression	1884	102.7	98.1	87.39	90.67	84.03	84.21	>Stat	96.0633	86.3033	DOWN	-1.11309	0.00641642	0.0718146	NO	NO
Dmel_CG11710	>Annotation	CG11710	FBgn0031115	CG11710	SO0001217:protein_coding_gene	-	CG11710	>Expression	1800	102.69	99.89	91.66	122.08	119.16	113.25	>Stat	98.08	118.163	UP	1.20476	8.21585e-06	0.000238413	YES	NO
Dmel_CG8426	>Annotation	CG8426	FBgn0033029	CG8426	SO0001217:protein_coding_gene	CCR4-NOT transcription complex subunit 3	Not3	>Expression	3643	102.68	96.95	96.58	97.64	97.04	92.3	>Stat	98.7367	95.66	DOWN	-1.03216	0.297266	0.895531	NO	NO
Dmel_CG9375	>Annotation	CG9375	FBgn0003205	CG9375	SO0001217:protein_coding_gene	Ras oncogene at 85D	Ras85D	>Expression	1958	102.46	95.79	100.16	113.14	107.72	110.1	>Stat	99.47	110.32	UP	1.10908	0.00403085	0.0505688	NO	NO
Dmel_CG45050	>Annotation	CG45050	FBgn0266410	CG45050	SO0001217:protein_coding_gene	-	CG45050	>Expression	2494	102.41	96.76	106.18	112.45	104.71	103	>Stat	101.783	106.72	UP	1.0485	0.161222	0.6795	NO	NO
Dmel_CG4599	>Annotation	CG4599	FBgn0032586	CG4599	SO0001217:protein_coding_gene	Tetratricopeptide repeat protein 2	Tpr2	>Expression	2307	102.34	100.84	102.31	101.26	96.75	94.09	>Stat	101.83	97.3667	DOWN	-1.04584	0.134544	0.614051	NO	NO
novel.3332	>Annotation							>Expression	462	102.29	50.69	115.7	116.22	86.62	138.69	>Stat	89.56	113.843	UP	1.27114	0.47142	0.987021	NO	NO
Dmel_CG17704	>Annotation	CG17704	FBgn0026401	CG17704	SO0001217:protein_coding_gene	Nipped-B	Nipped-B	>Expression	6582	102.28	88.68	96.5	103.74	110.8	110.77	>Stat	95.82	108.437	UP	1.13167	0.00371437	0.0472629	YES	NO
Dmel_CG34423	>Annotation	CG34423	FBgn0085452	CG34423	SO0001217:protein_coding_gene	-	CG34423	>Expression	424	101.83	84.98	107.16	144.38	137.84	150.08	>Stat	97.99	144.1	UP	1.47056	0.0012544	0.0191683	YES	NO
Dmel_CG3832	>Annotation	CG3832	FBgn0283509	CG3832	SO0001217:protein_coding_gene	Peptidylglycine-alpha-hydroxylating monooxygenase	Phm	>Expression	1478	101.6	98.18	98.09	98	89.97	96.34	>Stat	99.29	94.77	DOWN	-1.04769	0.0924005	0.489463	NO	NO
Dmel_CG34117	>Annotation	CG34117	FBgn0083953	CG34117	SO0001217:protein_coding_gene	-	CG34117	>Expression	428	101.58	83.76	89.21	113.05	84.25	107.55	>Stat	91.5167	101.617	UP	1.11036	0.484582	0.987021	NO	NO
Dmel_CG5014	>Annotation	CG5014	FBgn0029687	CG5014	SO0001217:protein_coding_gene	VAMP-associated protein 33kDa	Vap33	>Expression	2633	101.58	91.11	116.77	108.4	104.98	111.09	>Stat	103.153	108.157	UP	1.0485	0.53225	0.987021	NO	NO
Dmel_CR45184	>Annotation	CR45184	FBgn0266694	CR45184	SO0002127:lncRNA_gene	long non-coding RNA:CR45184	lncRNA:CR45184	>Expression	2507	101.24	99.11	109.35	89.38	89.41	102.43	>Stat	103.233	93.74	DOWN	-1.10127	0.0294315	0.219727	NO	NO
Dmel_CG1637	>Annotation	CG1637	FBgn0030245	CG1637	SO0001217:protein_coding_gene	-	CG1637	>Expression	1779	101.12	99.01	98.04	92.41	83.16	89.03	>Stat	99.39	88.2	DOWN	-1.12687	5.45096e-05	0.0012815	YES	NO
Dmel_CG7272	>Annotation	CG7272	FBgn0036501	CG7272	SO0001217:protein_coding_gene	-	CG7272	>Expression	1191	101.09	88.69	99.34	101.89	96.02	104.82	>Stat	96.3733	100.91	UP	1.04707	0.481248	0.987021	NO	NO
Dmel_CG7217	>Annotation	CG7217	FBgn0038570	CG7217	SO0001217:protein_coding_gene	Peroxiredoxin 5	Prx5	>Expression	765	101.07	91.17	88.7	106.81	112.19	91.95	>Stat	93.6467	103.65	UP	1.10682	0.208709	0.773461	NO	NO
Dmel_CG15019	>Annotation	CG15019	FBgn0035541	CG15019	SO0001217:protein_coding_gene	-	CG15019	>Expression	699	101.04	98.08	125.31	119.48	107.56	114.92	>Stat	108.143	113.987	UP	1.05403	0.742328	0.987021	NO	NO
Dmel_CG18811	>Annotation	CG18811	FBgn0042134	CG18811	SO0001217:protein_coding_gene	Caprin	Capr	>Expression	3927	100.92	98.37	102.65	92.65	94.53	90.51	>Stat	100.647	92.5633	DOWN	-1.08733	0.00322268	0.0420046	YES	NO
Dmel_CG15012	>Annotation	CG15012	FBgn0035528	CG15012	SO0001217:protein_coding_gene	-	CG15012	>Expression	858	100.89	94.34	95.37	116.84	107.84	113.42	>Stat	96.8667	112.7	UP	1.16345	0.0028407	0.0379876	YES	NO
Dmel_CG8210	>Annotation	CG8210	FBgn0262512	CG8210	SO0001217:protein_coding_gene	Vacuolar H[+] ATPase 14kD subunit 1	Vha14-1	>Expression	659	100.77	88.19	91.49	108.55	99.1	95.92	>Stat	93.4833	101.19	UP	1.08244	0.313049	0.912559	NO	NO
Dmel_CG4747	>Annotation	CG4747	FBgn0043456	CG4747	SO0001217:protein_coding_gene	Nucleosome-destabilizing factor	Ndf	>Expression	3062	100.63	96.96	96.58	90.77	89.76	83.79	>Stat	98.0567	88.1067	DOWN	-1.11293	0.00101011	0.0160586	YES	NO
Dmel_CG3373	>Annotation	CG3373	FBgn0015737	CG3373	SO0001217:protein_coding_gene	Hemomucin	Hmu	>Expression	2360	100.57	100.5	95.75	109.7	99.24	100.16	>Stat	98.94	103.033	UP	1.04137	0.441373	0.987021	NO	NO
Dmel_CG7831	>Annotation	CG7831	FBgn0002924	CG7831	SO0001217:protein_coding_gene	non-claret disjunctional	ncd	>Expression	2348	100.28	96.6	99.32	82.7	73.54	72.1	>Stat	98.7333	76.1133	DOWN	-1.29719	6.57887e-14	7.59613e-12	YES	NO
Dmel_CG13384	>Annotation	CG13384	FBgn0032036	CG13384	SO0001217:protein_coding_gene	-	CG13384	>Expression	2489	100.25	95.18	90.95	95.41	96.32	88.39	>Stat	95.46	93.3733	DOWN	-1.02235	0.336983	0.939272	NO	NO
Dmel_CG4993	>Annotation	CG4993	FBgn0024734	CG4993	SO0001217:protein_coding_gene	PRL-1 phosphatase	PRL-1	>Expression	3019	100.25	90.77	103.8	96.79	103.59	109.1	>Stat	98.2733	103.16	UP	1.04973	0.456457	0.987021	NO	NO
Dmel_CG8939	>Annotation	CG8939	FBgn0030720	CG8939	SO0001217:protein_coding_gene	-	CG8939	>Expression	2622	100	93.92	94.99	91.6	86.23	83.5	>Stat	96.3033	87.11	DOWN	-1.10554	0.00041456	0.00744873	YES	NO
Dmel_CG6050	>Annotation	CG6050	FBgn0024556	CG6050	SO0001217:protein_coding_gene	mitochondrial translation elongation factor Tu 1	mEFTu1	>Expression	1729	99.89	97.78	96.11	102.06	94.85	95.83	>Stat	97.9267	97.58	DOWN	-1.00355	0.570387	0.987021	NO	NO
Dmel_CG12352	>Annotation	CG12352	FBgn0024188	CG12352	SO0001217:protein_coding_gene	separation anxiety	san	>Expression	808	99.85	84.65	85.95	94.54	86.2	95.37	>Stat	90.15	92.0367	UP	1.02093	0.927666	0.995245	NO	NO
Dmel_CG4859	>Annotation	CG4859	FBgn0035049	CG4859	SO0001217:protein_coding_gene	Matrix metalloproteinase 1	Mmp1	>Expression	3073	99.83	98.39	95.66	91.08	86.61	85.55	>Stat	97.96	87.7467	DOWN	-1.1164	7.5839e-05	0.00170906	YES	NO
Dmel_CG9998	>Annotation	CG9998	FBgn0005411	CG9998	SO0001217:protein_coding_gene	U2 small nuclear riboprotein auxiliary factor 50	U2af50	>Expression	1476	99.73	99.36	96.12	95.44	90.35	88.17	>Stat	98.4033	91.32	DOWN	-1.07757	0.0207226	0.172615	NO	NO
Dmel_CG1871	>Annotation	CG1871	FBgn0011586	CG1871	SO0001217:protein_coding_gene	enhancer of rudimentary	e(r)	>Expression	941	99.71	94.72	106	97.39	95.04	96.91	>Stat	100.143	96.4467	DOWN	-1.03833	0.27689	0.866158	NO	NO
Dmel_CG10203	>Annotation	CG10203	FBgn0028554	CG10203	SO0001217:protein_coding_gene	x16 splicing factor	x16	>Expression	1702	99.69	89.43	99.87	91.72	87.33	89.37	>Stat	96.33	89.4733	DOWN	-1.07663	0.0318511	0.233365	NO	NO
Dmel_CG7277	>Annotation	CG7277	FBgn0031713	CG7277	SO0001217:protein_coding_gene	Coenzyme Q6	Coq6	>Expression	1604	99.63	97.27	93.68	116.91	103.81	112.62	>Stat	96.86	111.113	UP	1.14715	0.0011085	0.0174775	YES	NO
Dmel_CG11471	>Annotation	CG11471	FBgn0027086	CG11471	SO0001217:protein_coding_gene	Isoleucyl-tRNA synthetase	IleRS	>Expression	3880	99.29	92.13	91.54	115.86	110.13	106.21	>Stat	94.32	110.733	UP	1.17402	1.60571e-06	5.48108e-05	YES	NO
Dmel_CG7523	>Annotation	CG7523	FBgn0038533	CG7523	SO0001217:protein_coding_gene	-	CG7523	>Expression	1134	99.15	95.9	87.64	94.15	87.66	90.75	>Stat	94.23	90.8533	DOWN	-1.03717	0.232861	0.811339	NO	NO
Dmel_CG1906	>Annotation	CG1906	FBgn0086361	CG1906	SO0001217:protein_coding_gene	alphabet	alph	>Expression	2367	99.14	99.41	95.23	98.61	91.14	90.23	>Stat	97.9267	93.3267	DOWN	-1.04929	0.12901	0.59963	NO	NO
Dmel_CG4511	>Annotation	CG4511	FBgn0037843	CG4511	SO0001217:protein_coding_gene	-	CG4511	>Expression	1451	99.12	92.43	95.45	91.87	87.41	85.85	>Stat	95.6667	88.3767	DOWN	-1.08249	0.0125198	0.118859	NO	NO
Dmel_CG15792	>Annotation	CG15792	FBgn0287873	CG15792	SO0001217:protein_coding_gene	zipper	zip	>Expression	6393	99.08	93.51	92.05	95.56	94.47	88.99	>Stat	94.88	93.0067	DOWN	-1.02014	0.326401	0.927651	NO	NO
Dmel_CG2944	>Annotation	CG2944	FBgn0026238	CG2944	SO0001217:protein_coding_gene	gustavus	gus	>Expression	1623	99.01	82.55	94.83	89.63	94.41	100.78	>Stat	92.13	94.94	UP	1.0305	0.7497	0.987021	NO	NO
Dmel_CG2522	>Annotation	CG2522	FBgn0010391	CG2522	SO0001217:protein_coding_gene	Signal recognition particle receptor alpha	SrpRalpha	>Expression	2056	99	97.4	103.57	97.92	81.68	85.48	>Stat	99.99	88.36	DOWN	-1.13162	0.0014966	0.0223274	YES	NO
Dmel_CG1354	>Annotation	CG1354	FBgn0030151	CG1354	SO0001217:protein_coding_gene	-	CG1354	>Expression	1566	98.8	94.71	91.91	100.45	92.75	94.59	>Stat	95.14	95.93	UP	1.0083	0.919648	0.995245	NO	NO
Dmel_CG16916	>Annotation	CG16916	FBgn0028686	CG16916	SO0001217:protein_coding_gene	Regulatory particle triple-A ATPase 3	Rpt3	>Expression	1441	98.78	98.43	98.11	99.95	93.74	96.87	>Stat	98.44	96.8533	DOWN	-1.01638	0.380315	0.977785	NO	NO
Dmel_CG9273	>Annotation	CG9273	FBgn0032906	CG9273	SO0001217:protein_coding_gene	Replication protein A2	RPA2	>Expression	924	98.69	103.3	108.03	110.64	99.72	108.5	>Stat	103.34	106.287	UP	1.02851	0.77733	0.987021	NO	NO
Dmel_CG4659	>Annotation	CG4659	FBgn0010747	CG4659	SO0001217:protein_coding_gene	Signal recognition particle 54k	Srp54k	>Expression	2015	98.67	95.03	94.41	95.42	82.25	87.28	>Stat	96.0367	88.3167	DOWN	-1.08741	0.00908902	0.0940229	NO	NO
Dmel_CG8397	>Annotation	CG8397	FBgn0034066	CG8397	SO0001217:protein_coding_gene	ER membrane protein complex subunit 7	EMC7	>Expression	921	98.47	95.72	101.1	105.53	97.73	102.88	>Stat	98.43	102.047	UP	1.03674	0.687757	0.987021	NO	NO
Dmel_CG32500	>Annotation	CG32500	FBgn0285970	CG32500	SO0001217:protein_coding_gene	-	CG32500	>Expression	1127	98.41	86.96	97.22	124.35	118.39	123.74	>Stat	94.1967	122.16	UP	1.29686	2.23577e-08	1.18293e-06	YES	NO
Dmel_CG34191	>Annotation	CG34191	FBgn0085220	CG34191	SO0001217:protein_coding_gene	Ubiquitin-fold modifier 1	Ufm1	>Expression	501	98.4	82.91	90.41	96.69	87.87	99.34	>Stat	90.5733	94.6333	UP	1.04483	0.816122	0.987021	NO	NO
Dmel_CG7961	>Annotation	CG7961	FBgn0025725	CG7961	SO0001217:protein_coding_gene	Coat Protein (coatomer) alpha	alphaCOP	>Expression	4022	98.35	93.99	90.66	92.67	87.71	85.17	>Stat	94.3333	88.5167	DOWN	-1.06571	0.0188687	0.160775	NO	NO
Dmel_CG7085	>Annotation	CG7085	FBgn0267378	CG7085	SO0001217:protein_coding_gene	sauron	sau	>Expression	2175	98.27	91.8	101.43	98.61	88.2	90.89	>Stat	97.1667	92.5667	DOWN	-1.04969	0.244937	0.829492	NO	NO
Dmel_CG4071	>Annotation	CG4071	FBgn0034744	CG4071	SO0001217:protein_coding_gene	Vacuolar protein sorting 20	Vps20	>Expression	780	98.23	83.92	94.64	92.17	84.49	90.28	>Stat	92.2633	88.98	DOWN	-1.0369	0.369706	0.972942	NO	NO
novel.11257	>Annotation							>Expression	2654	98.2	76.76	106.49	94.57	122.21	136.3	>Stat	93.8167	117.693	UP	1.2545	0.128081	0.597117	NO	NO
Dmel_CG1349	>Annotation	CG1349	FBgn0039802	CG1349	SO0001217:protein_coding_gene	dj-1beta	dj-1beta	>Expression	733	98.15	88.86	80.83	103.4	93.4	111.68	>Stat	89.28	102.827	UP	1.15173	0.0363845	0.256055	NO	NO
Dmel_CG5738	>Annotation	CG5738	FBgn0022238	CG5738	SO0001217:protein_coding_gene	lola like	lolal	>Expression	1406	98.05	89.81	108.43	94.24	93.3	93.78	>Stat	98.7633	93.7733	DOWN	-1.05321	0.514352	0.987021	NO	NO
Dmel_CG40439	>Annotation	CG40439	FBgn0058439	CG40439	SO0001217:protein_coding_gene	-	CG40439	>Expression	680	98.02	80.7	90.55	93.87	89.96	102.05	>Stat	89.7567	95.2933	UP	1.06169	0.45976	0.987021	NO	NO
Dmel_CG30410	>Annotation	CG30410	FBgn0050410	CG30410	SO0001217:protein_coding_gene	Ribose-5-phosphate isomerase	Rpi	>Expression	1059	97.53	92.9	88.91	111.2	93.13	98.58	>Stat	93.1133	100.97	UP	1.08438	0.159437	0.675816	NO	NO
Dmel_CG4758	>Annotation	CG4758	FBgn0011584	CG4758	SO0001217:protein_coding_gene	Translocation protein 1	Trp1	>Expression	1678	97.4	90.01	96.72	94.1	83.64	88.61	>Stat	94.71	88.7833	DOWN	-1.06675	0.0752878	0.426265	NO	NO
Dmel_CG3402	>Annotation	CG3402	FBgn0035148	CG3402	SO0001217:protein_coding_gene	-	CG3402	>Expression	1035	97.25	86.74	97.23	88.81	85.58	86.45	>Stat	93.74	86.9467	DOWN	-1.07813	0.0645329	0.382865	NO	NO
Dmel_CG1307	>Annotation	CG1307	FBgn0026566	CG1307	SO0001217:protein_coding_gene	-	CG1307	>Expression	953	97.18	94.09	89.7	85.46	70.2	78.83	>Stat	93.6567	78.1633	DOWN	-1.19822	2.08559e-05	0.00054848	YES	NO
Dmel_CG7038	>Annotation	CG7038	FBgn0029718	CG7038	SO0001217:protein_coding_gene	mitochondrial ribosomal protein L30	mRpL30	>Expression	696	97.06	82.54	92.42	103.2	94.12	109.28	>Stat	90.6733	102.2	UP	1.12712	0.111052	0.549324	NO	NO
Dmel_CG9548	>Annotation	CG9548	FBgn0031822	CG9548	SO0001217:protein_coding_gene	PHD finger protein 5a	Phf5a	>Expression	483	96.95	78.89	80.9	93.88	84.54	101.44	>Stat	85.58	93.2867	UP	1.09005	0.456354	0.987021	NO	NO
Dmel_CG17077	>Annotation	CG17077	FBgn0003118	CG17077	SO0001217:protein_coding_gene	pointed	pnt	>Expression	3436	96.92	95.38	104.88	102.95	92.27	94.6	>Stat	99.06	96.6067	DOWN	-1.0254	0.226509	0.800582	NO	NO
Dmel_CG6259	>Annotation	CG6259	FBgn0036740	CG6259	SO0001217:protein_coding_gene	Vacuolar protein sorting 60	Vps60	>Expression	984	96.9	93.08	92.55	103.01	86.15	100.38	>Stat	94.1767	96.5133	UP	1.02481	0.861686	0.992867	NO	NO
Dmel_CG8544	>Annotation	CG8544	FBgn0003345	CG8544	SO0001217:protein_coding_gene	scalloped	sd	>Expression	3348	96.77	95.62	93.61	88.98	86.29	83.53	>Stat	95.3333	86.2667	DOWN	-1.1051	0.00168757	0.0246076	YES	NO
Dmel_CG5972	>Annotation	CG5972	FBgn0284255	CG5972	SO0001217:protein_coding_gene	Actin-related protein 2/3 complex, subunit 4	Arpc4	>Expression	712	96.75	91.68	85.09	105.68	84.66	100.08	>Stat	91.1733	96.8067	UP	1.06179	0.496869	0.987021	NO	NO
Dmel_CG44250	>Annotation	CG44250	FBgn0265185	CG44250	SO0001217:protein_coding_gene	-	CG44250	>Expression	1072	96.49	97.48	83.6	109.72	97.76	106.48	>Stat	92.5233	104.653	UP	1.1311	0.0326838	0.238154	NO	NO
Dmel_CG12366	>Annotation	CG12366	FBgn0033901	CG12366	SO0001217:protein_coding_gene	O-fucosyltransferase 1	O-fut1	>Expression	1415	96.44	87.83	90.11	93.54	88.18	92.37	>Stat	91.46	91.3633	DOWN	-1.00106	0.95082	0.995245	NO	NO
Dmel_CG32409	>Annotation	CG32409	FBgn0052409	CG32409	SO0001217:protein_coding_gene	-	CG32409	>Expression	1231	96.29	94.04	96	94.11	82.33	88.04	>Stat	95.4433	88.16	DOWN	-1.08261	0.0262414	0.203163	NO	NO
Dmel_CG7870	>Annotation	CG7870	FBgn0261020	CG7870	SO0001217:protein_coding_gene	wollknaeuel	wol	>Expression	1335	96.26	85.52	91.22	90.68	80.95	85.79	>Stat	91	85.8067	DOWN	-1.06052	0.0826105	0.454137	NO	NO
Dmel_CG3061	>Annotation	CG3061	FBgn0038195	CG3061	SO0001217:protein_coding_gene	-	CG3061	>Expression	1981	96.24	86.44	83.64	125.01	115.01	112.91	>Stat	88.7733	117.643	UP	1.32521	3.88344e-12	3.73983e-10	YES	NO
Dmel_CG30382	>Annotation	CG30382	FBgn0050382	CG30382	SO0001217:protein_coding_gene	Proteasome alpha1 subunit-related	Prosalpha1R	>Expression	952	96.19	87.92	86.23	117.49	88.85	109.02	>Stat	90.1133	105.12	UP	1.16653	0.023564	0.187867	NO	NO
Dmel_CG11100	>Annotation	CG11100	FBgn0037207	CG11100	SO0001217:protein_coding_gene	Mesoderm-expressed 2	Mes2	>Expression	2288	96.08	85.5	93.98	99.11	105.48	106.27	>Stat	91.8533	103.62	UP	1.1281	0.00949595	0.0971068	NO	NO
Dmel_CR45018	>Annotation	CR45018	FBgn0266376	CR45018	SO0002127:lncRNA_gene	long non-coding RNA:CR45018	lncRNA:CR45018	>Expression	1921	96.06	99.01	92.98	123.21	113.84	102.73	>Stat	96.0167	113.26	UP	1.17959	0.000655332	0.0109791	YES	NO
Dmel_CG5394	>Annotation	CG5394	FBgn0005674	CG5394	SO0001217:protein_coding_gene	Glutamyl-prolyl-tRNA synthetase	GluProRS	>Expression	4871	96.06	92.73	89.24	119.25	113.49	115.69	>Stat	92.6767	116.143	UP	1.25321	1.37647e-07	6.16236e-06	YES	NO
Dmel_CG7603	>Annotation	CG7603	FBgn0036726	CG7603	SO0001217:protein_coding_gene	QIL1	QIL1	>Expression	762	95.93	89	95.92	112.98	99.66	103.86	>Stat	93.6167	105.5	UP	1.12694	0.0647906	0.383366	NO	NO
Dmel_CG33134	>Annotation	CG33134	FBgn0029131	CG33134	SO0001217:protein_coding_gene	Death executioner Bcl-2	Debcl	>Expression	1724	95.84	88.97	87.68	92.75	83.56	82.63	>Stat	90.83	86.3133	DOWN	-1.05233	0.093289	0.492416	NO	NO
Dmel_CG7048	>Annotation	CG7048	FBgn0038976	CG7048	SO0001217:protein_coding_gene	Prefoldin 5	Pfdn5	>Expression	672	95.82	90.02	94.34	94.96	87.72	96.59	>Stat	93.3933	93.09	DOWN	-1.00326	0.62348	0.987021	NO	NO
Dmel_CG13298	>Annotation	CG13298	FBgn0035692	CG13298	SO0001217:protein_coding_gene	Splicing factor 3b subunit 6	Sf3b6	>Expression	920	95.59	94.55	93.96	98.5	93.96	92.83	>Stat	94.7	95.0967	UP	1.00419	0.782968	0.987021	NO	NO
Dmel_CG10545	>Annotation	CG10545	FBgn0001105	CG10545	SO0001217:protein_coding_gene	G protein beta-subunit 13F	Gbeta13F	>Expression	3717	95.53	91.43	93.27	79.93	74.57	72.24	>Stat	93.41	75.58	DOWN	-1.23591	5.04554e-07	1.9133e-05	YES	NO
Dmel_CG4210	>Annotation	CG4210	FBgn0038302	CG4210	SO0001217:protein_coding_gene	-	CG4210	>Expression	682	95.41	88.01	90.51	118.14	109.47	110.67	>Stat	91.31	112.76	UP	1.23491	0.000423503	0.00757889	YES	NO
Dmel_CG6673	>Annotation	CG6673	FBgn0035906	CG6673	SO0001217:protein_coding_gene	Glutathione S transferase O2	GstO2	>Expression	932	95.34	84.47	96.87	95.82	90.62	97.56	>Stat	92.2267	94.6667	UP	1.02646	0.757937	0.987021	NO	NO
Dmel_CG8269	>Annotation	CG8269	FBgn0021825	CG8269	SO0001217:protein_coding_gene	Dynactin 2, p50 subunit	DCTN2-p50	>Expression	1358	95.31	90.89	91.63	109.59	95.03	97.48	>Stat	92.61	100.7	UP	1.08736	0.0905418	0.484581	NO	NO
Dmel_CG1587	>Annotation	CG1587	FBgn0024811	CG1587	SO0001217:protein_coding_gene	Crk oncogene	Crk	>Expression	1153	95.23	77.6	90.8	92.17	88.16	96.33	>Stat	87.8767	92.22	UP	1.04943	0.562459	0.987021	NO	NO
Dmel_CG11752	>Annotation	CG11752	FBgn0030292	CG11752	SO0001217:protein_coding_gene	-	CG11752	>Expression	477	95.2	93.05	96.58	111.1	99.02	106.96	>Stat	94.9433	105.693	UP	1.11323	0.356313	0.958136	NO	NO
Dmel_CG4654	>Annotation	CG4654	FBgn0011763	CG4654	SO0001217:protein_coding_gene	DP transcription factor	Dp	>Expression	2535	95.19	89.47	91.36	80.95	77.31	78.2	>Stat	92.0067	78.82	DOWN	-1.1673	6.35883e-08	3.01842e-06	YES	NO
Dmel_CG7668	>Annotation	CG7668	FBgn0036929	CG7668	SO0001217:protein_coding_gene	-	CG7668	>Expression	1522	95.17	78.92	96.71	98.44	97.29	106.63	>Stat	90.2667	100.787	UP	1.11654	0.0584082	0.359288	NO	NO
Dmel_CG33123	>Annotation	CG33123	FBgn0284253	CG33123	SO0001217:protein_coding_gene	Leucyl-tRNA synthetase	LeuRS	>Expression	3828	95.06	88.84	85.89	110.16	102.24	103.41	>Stat	89.93	105.27	UP	1.17058	4.0187e-06	0.000125103	YES	NO
Dmel_CG31142	>Annotation	CG31142	FBgn0047114	CG31142	SO0001217:protein_coding_gene	-	CG31142	>Expression	644	95.04	79.24	92.7	101.71	91.95	94.56	>Stat	88.9933	96.0733	UP	1.07956	0.413799	0.987021	NO	NO
Dmel_CG9659	>Annotation	CG9659	FBgn0001404	CG9659	SO0001217:protein_coding_gene	egghead	egh	>Expression	3414	94.87	88.71	96.01	88.82	87.87	81.19	>Stat	93.1967	85.96	DOWN	-1.08419	0.00421618	0.0522089	NO	NO
Dmel_CG11822	>Annotation	CG11822	FBgn0031261	CG11822	SO0001217:protein_coding_gene	nicotinic Acetylcholine Receptor beta3	nAChRbeta3	>Expression	1532	94.76	95.32	99.02	94.62	81.9	82.67	>Stat	96.3667	86.3967	DOWN	-1.1154	0.00513742	0.0604833	NO	NO
Dmel_CG2918	>Annotation	CG2918	FBgn0023529	CG2918	SO0001217:protein_coding_gene	-	CG2918	>Expression	3210	94.72	89.82	96.37	91.59	84.45	81.87	>Stat	93.6367	85.97	DOWN	-1.08918	0.00394297	0.0496058	YES	NO
Dmel_CG15347	>Annotation	CG15347	FBgn0030040	CG15347	SO0001217:protein_coding_gene	-	CG15347	>Expression	930	94.58	95.57	67.32	102.2	99.7	98.32	>Stat	85.8233	100.073	UP	1.16604	0.0621741	0.374555	NO	NO
Dmel_CG8545	>Annotation	CG8545	FBgn0033741	CG8545	SO0001217:protein_coding_gene	-	CG8545	>Expression	2949	94.53	89.27	98.96	90.12	83.42	83.01	>Stat	94.2533	85.5167	DOWN	-1.10216	0.00172382	0.025	YES	NO
Dmel_CG7359	>Annotation	CG7359	FBgn0260855	CG7359	SO0001217:protein_coding_gene	Secretory 22	Sec22	>Expression	1743	94.47	92.68	91.75	95.99	83.32	88.14	>Stat	92.9667	89.15	DOWN	-1.04281	0.145757	0.641808	NO	NO
Dmel_CG3983	>Annotation	CG3983	FBgn0038473	CG3983	SO0001217:protein_coding_gene	Nucleostemin 1	Ns1	>Expression	1895	94.44	87.01	88.97	89.28	82.03	86.57	>Stat	90.14	85.96	DOWN	-1.04863	0.082901	0.454987	NO	NO
Dmel_CG1956	>Annotation	CG1956	FBgn0004636	CG1956	SO0001217:protein_coding_gene	Rap1 GTPase	Rap1	>Expression	2736	94.3	86.85	100.68	86.44	89.76	89.89	>Stat	93.9433	88.6967	DOWN	-1.05915	0.113309	0.554235	NO	NO
Dmel_CG6203	>Annotation	CG6203	FBgn0028734	CG6203	SO0001217:protein_coding_gene	Fmr1	Fmr1	>Expression	3940	94.13	93.34	91.62	71.34	71.97	65.02	>Stat	93.03	69.4433	DOWN	-1.33965	5.62966e-16	8.86572e-14	YES	NO
Dmel_CG3086	>Annotation	CG3086	FBgn0013987	CG3086	SO0001217:protein_coding_gene	MAP kinase activated protein-kinase-2	MAPk-Ak2	>Expression	2023	94.02	85.25	82.55	101.06	90.27	91.75	>Stat	87.2733	94.36	UP	1.0812	0.0930298	0.49168	NO	NO
Dmel_CG8223	>Annotation	CG8223	FBgn0037624	CG8223	SO0001217:protein_coding_gene	-	CG8223	>Expression	1999	93.96	88.73	98.97	89.13	81.47	84.54	>Stat	93.8867	85.0467	DOWN	-1.10394	0.00416537	0.0517713	NO	NO
Dmel_CG7506	>Annotation	CG7506	FBgn0035805	CG7506	SO0001217:protein_coding_gene	-	CG7506	>Expression	793	93.96	81.06	92.62	113.2	100.07	112.88	>Stat	89.2133	108.717	UP	1.21861	0.00196147	0.0279637	YES	NO
Dmel_CG4798	>Annotation	CG4798	FBgn0022029	CG4798	SO0001217:protein_coding_gene	lethal (2) k01209	l(2)k01209	>Expression	2332	93.85	91.5	84.53	111.01	108.47	106.79	>Stat	89.96	108.757	UP	1.20894	5.20424e-06	0.000157611	YES	NO
Dmel_CG17800	>Annotation	CG17800	FBgn0033159	CG17800	SO0001217:protein_coding_gene	Down syndrome cell adhesion molecule 1	Dscam1	>Expression	7409	93.83	92.23	85.57	86.91	89.7	82.66	>Stat	90.5433	86.4233	DOWN	-1.04767	0.0900124	0.482155	NO	NO
Dmel_CG10417	>Annotation	CG10417	FBgn0033021	CG10417	SO0001217:protein_coding_gene	-	CG10417	>Expression	2443	93.76	82.81	93.32	82.63	82.12	86.6	>Stat	89.9633	83.7833	DOWN	-1.07376	0.0342567	0.245788	NO	NO
Dmel_CG30187	>Annotation	CG30187	FBgn0050187	CG30187	SO0001217:protein_coding_gene	-	CG30187	>Expression	1605	93.75	86.58	89.97	108.57	102.72	101.91	>Stat	90.1	104.4	UP	1.15871	0.000120634	0.00256725	YES	NO
Dmel_CG32066	>Annotation	CG32066	FBgn0052066	CG32066	SO0001217:protein_coding_gene	-	CG32066	>Expression	2117	93.74	87.72	93.59	85.18	82	83.56	>Stat	91.6833	83.58	DOWN	-1.09695	0.00195105	0.0278728	YES	NO
Dmel_CG1844	>Annotation	CG1844	FBgn0030350	CG1844	SO0001217:protein_coding_gene	Selenoprotein G	SelG	>Expression	827	93.65	82.76	119.15	105.88	107.26	108.08	>Stat	98.52	107.073	UP	1.08682	0.459861	0.987021	NO	NO
Dmel_CG7993	>Annotation	CG7993	FBgn0038585	CG7993	SO0001217:protein_coding_gene	Novel nucleolar protein 3	Non3	>Expression	1093	93.62	81.3	84.5	84.78	76.11	85.77	>Stat	86.4733	82.22	DOWN	-1.05173	0.182551	0.723609	NO	NO
Dmel_CG12157	>Annotation	CG12157	FBgn0016041	CG12157	SO0001217:protein_coding_gene	Translocase of outer membrane 40	Tom40	>Expression	1932	93.6	85.59	93.49	78.13	76.32	76.12	>Stat	90.8933	76.8567	DOWN	-1.18263	4.48271e-05	0.00107345	YES	NO
Dmel_CG11804	>Annotation	CG11804	FBgn0029092	CG11804	SO0001217:protein_coding_gene	ced-6	ced-6	>Expression	2497	93.59	88.74	91.7	97.43	91.16	94.58	>Stat	91.3433	94.39	UP	1.03335	0.508779	0.987021	NO	NO
Dmel_CG17531	>Annotation	CG17531	FBgn0063493	CG17531	SO0001217:protein_coding_gene	Glutathione S transferase E7	GstE7	>Expression	765	93.55	79.47	69.9	127.78	111.39	111.01	>Stat	80.9733	116.727	UP	1.44154	1.68518e-08	9.0959e-07	YES	NO
Dmel_CG17278	>Annotation	CG17278	FBgn0046763	CG17278	SO0001217:protein_coding_gene	-	CG17278	>Expression	1934	93.54	86.18	92.49	104	97.2	103.59	>Stat	90.7367	101.597	UP	1.11969	0.00414849	0.0517537	NO	NO
Dmel_CG4108	>Annotation	CG4108	FBgn0036805	CG4108	SO0001217:protein_coding_gene	Charged multivesicular body protein 1	Chmp1	>Expression	888	93.49	93.55	97.88	103.15	91.17	94.4	>Stat	94.9733	96.24	UP	1.01334	0.979538	0.995735	NO	NO
Dmel_CG4600	>Annotation	CG4600	FBgn0040064	CG4600	SO0001217:protein_coding_gene	yippee interacting protein 2	yip2	>Expression	1391	93.46	90.68	81.52	86.09	81.16	82.2	>Stat	88.5533	83.15	DOWN	-1.06498	0.0769452	0.431138	NO	NO
Dmel_CG10223	>Annotation	CG10223	FBgn0284220	CG10223	SO0001217:protein_coding_gene	Topoisomerase 2	Top2	>Expression	4939	93.44	86.35	89.17	79.69	74.63	71.47	>Stat	89.6533	75.2633	DOWN	-1.1912	8.38802e-10	5.99969e-08	YES	NO
Dmel_CG14782	>Annotation	CG14782	FBgn0025381	CG14782	SO0001217:protein_coding_gene	rush hour	rush	>Expression	2429	93.33	90.69	86.67	87.05	83.26	81.82	>Stat	90.23	84.0433	DOWN	-1.07361	0.0127102	0.120155	NO	NO
Dmel_CG5676	>Annotation	CG5676	FBgn0032200	CG5676	SO0001217:protein_coding_gene	-	CG5676	>Expression	769	93.17	79.65	88.38	98.42	93.74	94.08	>Stat	87.0667	95.4133	UP	1.09587	0.19723	0.749395	NO	NO
Dmel_CG14695	>Annotation	CG14695	FBgn0037850	CG14695	SO0001217:protein_coding_gene	-	CG14695	>Expression	1104	93.17	91.8	87.98	97.68	84.39	86.77	>Stat	90.9833	89.6133	DOWN	-1.01529	0.524223	0.987021	NO	NO
Dmel_CG8993	>Annotation	CG8993	FBgn0035334	CG8993	SO0001217:protein_coding_gene	-	CG8993	>Expression	616	93.11	92.98	100.71	113.91	87.94	117.12	>Stat	95.6	106.323	UP	1.11217	0.315666	0.915802	NO	NO
Dmel_CG6343	>Annotation	CG6343	FBgn0019957	CG6343	SO0001217:protein_coding_gene	NADH dehydrogenase (ubiquinone) 42 kDa subunit	ND-42	>Expression	1386	93.09	87.59	87.88	99.08	91.56	94.86	>Stat	89.52	95.1667	UP	1.06308	0.20448	0.763063	NO	NO
Dmel_CG16936	>Annotation	CG16936	FBgn0027590	CG16936	SO0001217:protein_coding_gene	Glutathione S transferase E12	GstE12	>Expression	891	93.08	94.17	96.31	111.93	96.03	105.04	>Stat	94.52	104.333	UP	1.10382	0.120581	0.575846	NO	NO
Dmel_CG4755	>Annotation	CG4755	FBgn0038747	CG4755	SO0001217:protein_coding_gene	Rho GTPase activating protein at 92B	RhoGAP92B	>Expression	3030	93.03	89.34	92.79	89.03	83.6	85.47	>Stat	91.72	86.0333	DOWN	-1.0661	0.00879524	0.0914787	NO	NO
Dmel_CG7185	>Annotation	CG7185	FBgn0035872	CG7185	SO0001217:protein_coding_gene	Cleavage and polyadenylation specific factor 6	Cpsf6	>Expression	2804	92.75	86.92	88.53	84.41	80.25	79.97	>Stat	89.4	81.5433	DOWN	-1.09635	0.000518674	0.00899349	YES	NO
Dmel_CG9373	>Annotation	CG9373	FBgn0267790	CG9373	SO0001217:protein_coding_gene	rumpelstiltskin	rump	>Expression	2333	92.64	86.96	86.97	91.35	81.61	87.84	>Stat	88.8567	86.9333	DOWN	-1.02212	0.312677	0.912143	NO	NO
Dmel_CG34439	>Annotation	CG34439	FBgn0085468	CG34439	SO0001217:protein_coding_gene	NADH dehydrogenase (ubiquinone) MWFE subunit	ND-MWFE	>Expression	478	92.47	93.08	106.49	106.84	105.93	86.84	>Stat	97.3467	99.87	UP	1.02592	0.774957	0.987021	NO	NO
Dmel_CG7583	>Annotation	CG7583	FBgn0020496	CG7583	SO0001217:protein_coding_gene	C-terminal Binding Protein	CtBP	>Expression	3611	92.41	90.48	89.51	95.12	89.41	89.51	>Stat	90.8	91.3467	UP	1.00602	0.787793	0.987021	NO	NO
Dmel_CG4205	>Annotation	CG4205	FBgn0011769	CG4205	SO0001217:protein_coding_gene	Ferredoxin 1	Fdx1	>Expression	735	92.4	90.86	81.85	131.21	107.49	119.28	>Stat	88.37	119.327	UP	1.35031	1.81884e-07	7.82862e-06	YES	NO
Dmel_CG5395	>Annotation	CG5395	FBgn0005322	CG5395	SO0001217:protein_coding_gene	no mitochondrial derivative	nmd	>Expression	1325	92.31	84.64	82.64	101.96	99.25	93.41	>Stat	86.53	98.2067	UP	1.13494	0.00635255	0.0713075	NO	NO
Dmel_CG8531	>Annotation	CG8531	FBgn0033918	CG8531	SO0001217:protein_coding_gene	-	CG8531	>Expression	1993	92.29	87.34	84.17	120.65	116.12	114.1	>Stat	87.9333	116.957	UP	1.33006	1.43251e-15	2.15456e-13	YES	NO
Dmel_CG8578	>Annotation	CG8578	FBgn0030699	CG8578	SO0001217:protein_coding_gene	-	CG8578	>Expression	1613	92.26	86.09	87.69	92.89	79.87	80.31	>Stat	88.68	84.3567	DOWN	-1.05125	0.118357	0.568889	NO	NO
Dmel_CG5482	>Annotation	CG5482	FBgn0034368	CG5482	SO0001217:protein_coding_gene	zonda	zda	>Expression	1718	92.17	88.72	98.03	102.77	92.58	98.31	>Stat	92.9733	97.8867	UP	1.05285	0.364674	0.967596	NO	NO
Dmel_CG14224	>Annotation	CG14224	FBgn0031057	CG14224	SO0001217:protein_coding_gene	Ubiquilin	Ubqn	>Expression	3120	92.15	93.23	91.42	94.05	90.42	84.69	>Stat	92.2667	89.72	DOWN	-1.02838	0.216998	0.787639	NO	NO
Dmel_CG12876	>Annotation	CG12876	FBgn0086346	CG12876	SO0001217:protein_coding_gene	ALG-2 interacting protein X	ALiX	>Expression	2892	92.14	90.02	83.57	96.96	92.16	91.74	>Stat	88.5767	93.62	UP	1.05694	0.230319	0.807504	NO	NO
Dmel_CG9575	>Annotation	CG9575	FBgn0031090	CG9575	SO0001217:protein_coding_gene	Rab35	Rab35	>Expression	2069	91.97	85.15	96.37	94.37	86.05	87.86	>Stat	91.1633	89.4267	DOWN	-1.01942	0.589489	0.987021	NO	NO
Dmel_CG30185	>Annotation	CG30185	FBgn0050185	CG30185	SO0001217:protein_coding_gene	aaRS-interacting multifunctional protein 3	AIMP3	>Expression	739	91.92	96.66	96.48	116.05	104.5	106.22	>Stat	95.02	108.923	UP	1.14632	0.0433548	0.29101	NO	NO
Dmel_CG11444	>Annotation	CG11444	FBgn0029715	CG11444	SO0001217:protein_coding_gene	-	CG11444	>Expression	1083	91.86	85.64	92.16	94.71	82.24	87.66	>Stat	89.8867	88.2033	DOWN	-1.01908	0.435311	0.987021	NO	NO
Dmel_CG8029	>Annotation	CG8029	FBgn0262515	CG8029	SO0001217:protein_coding_gene	Vacuolar H[+] ATPase AC45 accessory subunit	VhaAC45	>Expression	1919	91.67	88.01	88.08	90.34	82.93	90.55	>Stat	89.2533	87.94	DOWN	-1.01493	0.461169	0.987021	NO	NO
novel.1901	>Annotation							>Expression	8720	91.64	78.54	76.86	82.98	80.18	85.16	>Stat	82.3467	82.7733	UP	1.00518	0.91815	0.995245	NO	NO
Dmel_CG4930	>Annotation	CG4930	FBgn0028515	CG4930	SO0001217:protein_coding_gene	Endonuclease G inhibitor	EndoGI	>Expression	1384	91.58	83.23	87.1	95.87	87.82	90.1	>Stat	87.3033	91.2633	UP	1.04536	0.431565	0.987021	NO	NO
Dmel_CG4101	>Annotation	CG4101	FBgn0025558	CG4101	SO0001217:protein_coding_gene	-	CG4101	>Expression	465	91.58	77.17	83.64	110.87	86.35	110.96	>Stat	84.13	102.727	UP	1.22105	0.0643586	0.382381	NO	NO
Dmel_CG4258	>Annotation	CG4258	FBgn0020305	CG4258	SO0001217:protein_coding_gene	dribble	dbe	>Expression	1185	91.33	88.34	82.57	92.42	83.6	87.16	>Stat	87.4133	87.7267	UP	1.00358	0.783556	0.987021	NO	NO
Dmel_CG30152	>Annotation	CG30152	FBgn0034543	CG30152	SO0001217:protein_coding_gene	galla-1	galla-1	>Expression	780	91.16	93.17	80.48	133.81	118.2	124.51	>Stat	88.27	125.507	UP	1.42185	1.60919e-06	5.48108e-05	YES	NO
Dmel_CG15218	>Annotation	CG15218	FBgn0025674	CG15218	SO0001217:protein_coding_gene	Cyclin K	CycK	>Expression	1780	91.12	87.21	90.29	84.4	75.38	82.63	>Stat	89.54	80.8033	DOWN	-1.10812	0.00462288	0.0555493	NO	NO
Dmel_CG14483	>Annotation	CG14483	FBgn0034248	CG14483	SO0001217:protein_coding_gene	-	CG14483	>Expression	517	91.11	72.89	86.28	109.06	89.25	105.4	>Stat	83.4267	101.237	UP	1.21348	0.0577785	0.356735	NO	NO
Dmel_CG4560	>Annotation	CG4560	FBgn0038369	CG4560	SO0001217:protein_coding_gene	Actin-related protein 2/3 complex, subunit 3A	Arpc3A	>Expression	856	91.03	78.18	83.03	93.52	87.07	91.09	>Stat	84.08	90.56	UP	1.07707	0.217834	0.789369	NO	NO
Dmel_CG10756	>Annotation	CG10756	FBgn0032847	CG10756	SO0001217:protein_coding_gene	TBP-associated factor 13	Taf13	>Expression	638	90.94	89.1	90.74	94.43	85.62	98.07	>Stat	90.26	92.7067	UP	1.02711	0.892802	0.995245	NO	NO
Dmel_CG12065	>Annotation	CG12065	FBgn0030052	CG12065	SO0001217:protein_coding_gene	-	CG12065	>Expression	2646	90.93	89.4	85.29	89.18	83.69	83.61	>Stat	88.54	85.4933	DOWN	-1.03564	0.156157	0.668686	NO	NO
Dmel_CG1112	>Annotation	CG1112	FBgn0015575	CG1112	SO0001217:protein_coding_gene	alpha-Esterase-7	alpha-Est7	>Expression	2044	90.88	91.34	87.94	87.58	80.63	79.38	>Stat	90.0533	82.53	DOWN	-1.09116	0.00873464	0.0911431	NO	NO
Dmel_CG34407	>Annotation	CG34407	FBgn0085436	CG34407	SO0001217:protein_coding_gene	Not1	Not1	>Expression	9741	90.83	89.44	79.55	76.94	80.03	73.68	>Stat	86.6067	76.8833	DOWN	-1.12647	0.0027821	0.0373416	YES	NO
Dmel_CG2943	>Annotation	CG2943	FBgn0037530	CG2943	SO0001217:protein_coding_gene	ER membrane protein complex subunit 1	EMC1	>Expression	3266	90.81	83.41	87.12	84.85	77.03	80.33	>Stat	87.1133	80.7367	DOWN	-1.07898	0.0101689	0.102193	NO	NO
Dmel_CG3564	>Annotation	CG3564	FBgn0029709	CG3564	SO0001217:protein_coding_gene	CHOp24	CHOp24	>Expression	1106	90.69	94.81	92.49	96.79	82.8	89.85	>Stat	92.6633	89.8133	DOWN	-1.03173	0.332793	0.936189	NO	NO
Dmel_CG1667	>Annotation	CG1667	FBgn0033453	CG1667	SO0001217:protein_coding_gene	Sting	Sting	>Expression	1576	90.65	81.48	91.7	84.93	87.59	87.62	>Stat	87.9433	86.7133	DOWN	-1.01418	0.559074	0.987021	NO	NO
Dmel_CG17136	>Annotation	CG17136	FBgn0260944	CG17136	SO0001217:protein_coding_gene	RNA-binding protein 1	Rbp1	>Expression	885	90.64	84.35	96.67	98.3	87.27	90.69	>Stat	90.5533	92.0867	UP	1.01693	0.569425	0.987021	NO	NO
Dmel_CG12868	>Annotation	CG12868	FBgn0033945	CG12868	SO0001217:protein_coding_gene	-	CG12868	>Expression	688	90.58	84.16	81.03	97.04	87.72	88.99	>Stat	85.2567	91.25	UP	1.0703	0.379902	0.977605	NO	NO
Dmel_CG42806	>Annotation	CG42806	FBgn0261975	CG42806	SO0001217:protein_coding_gene	-	CG42806	>Expression	803	90.57	81.42	96.12	81.57	76.41	77.46	>Stat	89.37	78.48	DOWN	-1.13876	0.0187883	0.160527	NO	NO
Dmel_CG32441	>Annotation	CG32441	FBgn0052441	CG32441	SO0001217:protein_coding_gene	ER membrane protein complex subunit 10	EMC10	>Expression	887	90.56	79.18	84.32	101.65	92.45	106.25	>Stat	84.6867	100.117	UP	1.1822	0.00416211	0.0517713	NO	NO
novel.1103	>Annotation							>Expression	1109	90.5	77.92	70.88	68.78	68.82	77.18	>Stat	79.7667	71.5933	DOWN	-1.11416	0.0473253	0.309023	NO	NO
Dmel_CG5384	>Annotation	CG5384	FBgn0032216	CG5384	SO0001217:protein_coding_gene	Ubiquitin specific protease 14	Usp14	>Expression	1564	90.49	82.56	91.67	95.86	88.89	91.01	>Stat	88.24	91.92	UP	1.0417	0.520006	0.987021	NO	NO
Dmel_CG7340	>Annotation	CG7340	FBgn0040493	CG7340	SO0001217:protein_coding_gene	granny smith	grsm	>Expression	1957	90.49	83.44	81.77	67.09	63.25	62.9	>Stat	85.2333	64.4133	DOWN	-1.32323	2.84976e-15	3.97364e-13	YES	NO
Dmel_CG5684	>Annotation	CG5684	FBgn0036239	CG5684	SO0001217:protein_coding_gene	Pop2	Pop2	>Expression	1693	90.48	90.2	85.93	90.98	82.87	84.9	>Stat	88.87	86.25	DOWN	-1.03038	0.255122	0.842993	NO	NO
Dmel_CG5264	>Annotation	CG5264	FBgn0014949	CG5264	SO0001217:protein_coding_gene	buttonless	btn	>Expression	477	90.45	81.1	108.9	87.97	71.36	81.94	>Stat	93.4833	80.4233	DOWN	-1.16239	0.0963555	0.503834	NO	NO
Dmel_CG1828	>Annotation	CG1828	FBgn0002183	CG1828	SO0001217:protein_coding_gene	dre4	dre4	>Expression	3596	90.36	90.36	87.06	93.24	91.06	89.71	>Stat	89.26	91.3367	UP	1.02327	0.717851	0.987021	NO	NO
Dmel_CG31549	>Annotation	CG31549	FBgn0051549	CG31549	SO0001217:protein_coding_gene	-	CG31549	>Expression	1087	90.35	80.52	81.34	89.16	81.9	81.07	>Stat	84.07	84.0433	DOWN	-1.00032	0.896738	0.995245	NO	NO
Dmel_CG31705	>Annotation	CG31705	FBgn0028490	CG31705	SO0001217:protein_coding_gene	-	CG31705	>Expression	2389	90.27	88.88	83.09	90.67	81.4	81.69	>Stat	87.4133	84.5867	DOWN	-1.03342	0.221519	0.795616	NO	NO
Dmel_CG16973	>Annotation	CG16973	FBgn0010909	CG16973	SO0001217:protein_coding_gene	misshapen	msn	>Expression	6001	90.27	89.42	85.92	81.09	82.66	80.61	>Stat	88.5367	81.4533	DOWN	-1.08696	0.00578796	0.0662768	NO	NO
Dmel_CG14813	>Annotation	CG14813	FBgn0028969	CG14813	SO0001217:protein_coding_gene	Coat Protein (coatomer) delta	deltaCOP	>Expression	2168	89.87	89.78	87.43	90.26	84.78	84.51	>Stat	89.0267	86.5167	DOWN	-1.02901	0.224365	0.799187	NO	NO
Dmel_CG6391	>Annotation	CG6391	FBgn0036111	CG6391	SO0001217:protein_coding_gene	Aps	Aps	>Expression	2505	89.67	81.78	86.39	78.81	80.4	81.24	>Stat	85.9467	80.15	DOWN	-1.07232	0.057277	0.354466	NO	NO
Dmel_CG14938	>Annotation	CG14938	FBgn0020309	CG14938	SO0001217:protein_coding_gene	crooked legs	crol	>Expression	5823	89.52	84.82	82.35	80.14	84.1	81.99	>Stat	85.5633	82.0767	DOWN	-1.04248	0.154488	0.666442	NO	NO
Dmel_CG42553	>Annotation	CG42553	FBgn0260755	CG42553	SO0001217:protein_coding_gene	-	CG42553	>Expression	1251	89.51	80.19	78	118.3	114.96	114.35	>Stat	82.5667	115.87	UP	1.40335	2.07078e-15	3.01299e-13	YES	NO
Dmel_CG17540	>Annotation	CG17540	FBgn0086683	CG17540	SO0001217:protein_coding_gene	Spf45	Spf45	>Expression	1390	89.47	80.12	85.24	87.63	82.64	83.85	>Stat	84.9433	84.7067	DOWN	-1.00279	0.739961	0.987021	NO	NO
Dmel_CG11738	>Annotation	CG11738	FBgn0027334	CG11738	SO0001217:protein_coding_gene	lethal (1) G0004	l(1)G0004	>Expression	955	89.44	81.04	83.45	86.25	76.05	88.09	>Stat	84.6433	83.4633	DOWN	-1.01414	0.562003	0.987021	NO	NO
Dmel_CG12372	>Annotation	CG12372	FBgn0028683	CG12372	SO0001217:protein_coding_gene	spt4	spt4	>Expression	457	89.41	86.53	87.2	97.24	79.56	85.09	>Stat	87.7133	87.2967	DOWN	-1.00477	0.674591	0.987021	NO	NO
Dmel_CG1146	>Annotation	CG1146	FBgn0035346	CG1146	SO0001217:protein_coding_gene	-	CG1146	>Expression	2483	89.36	87.04	82.17	91.36	95.87	94.31	>Stat	86.19	93.8467	UP	1.08883	0.0739279	0.420569	NO	NO
novel.5972	>Annotation							>Expression	2246	89.23	101.28	51.73	55.02	59.28	68.09	>Stat	80.7467	60.7967	DOWN	-1.32814	0.144966	0.639589	NO	NO
Dmel_CG40191	>Annotation	CG40191	FBgn0058191	CG40191	SO0001217:protein_coding_gene	-	CG40191	>Expression	1831	89.2	81.44	81.09	81.99	78.99	79.64	>Stat	83.91	80.2067	DOWN	-1.04617	0.337818	0.940462	NO	NO
Dmel_CG10590	>Annotation	CG10590	FBgn0035622	CG10590	SO0001217:protein_coding_gene	Transmembrane 9 superfamily protein member 3	TM9SF3	>Expression	2653	89.19	80.35	79.28	78.17	75.62	76.18	>Stat	82.94	76.6567	DOWN	-1.08197	0.0110246	0.107877	NO	NO
Dmel_CG5802	>Annotation	CG5802	FBgn0250820	CG5802	SO0001217:protein_coding_gene	medial glomeruli	meigo	>Expression	1516	89.07	87.13	79.35	89.2	80.39	85.89	>Stat	85.1833	85.16	DOWN	-1.00027	0.699279	0.987021	NO	NO
Dmel_CG33105	>Annotation	CG33105	FBgn0053105	CG33105	SO0001217:protein_coding_gene	p24-related-2	p24-2	>Expression	1408	89.06	78.61	65.49	65.24	77.46	77.94	>Stat	77.72	73.5467	DOWN	-1.05674	0.132003	0.606171	NO	NO
Dmel_CG6395	>Annotation	CG6395	FBgn0004179	CG6395	SO0001217:protein_coding_gene	Cysteine string protein	Csp	>Expression	2258	88.86	80.49	79.98	80.31	81.1	81.11	>Stat	83.11	80.84	DOWN	-1.02808	0.567714	0.987021	NO	NO
Dmel_CG3907	>Annotation	CG3907	FBgn0034958	CG3907	SO0001217:protein_coding_gene	-	CG3907	>Expression	1703	88.79	79.46	86.89	87.62	82.26	80.4	>Stat	85.0467	83.4267	DOWN	-1.01942	0.418512	0.987021	NO	NO
Dmel_CG11825	>Annotation	CG11825	FBgn0033519	CG11825	SO0001217:protein_coding_gene	-	CG11825	>Expression	601	88.65	66.52	45.91	105.12	84.31	94.24	>Stat	67.0267	94.5567	UP	1.41073	0.00163013	0.0239002	YES	NO
Dmel_CG6501	>Annotation	CG6501	FBgn0034243	CG6501	SO0001217:protein_coding_gene	Nucleostemin 2	Ns2	>Expression	2233	88.64	81.7	87.46	89.39	83.53	85.77	>Stat	85.9333	86.23	UP	1.00345	0.801595	0.987021	NO	NO
novel.8593	>Annotation							>Expression	282	88.51	60.51	28.78	24.2	80.95	43.3	>Stat	59.2667	49.4833	DOWN	-1.19771	0.6863	0.987021	NO	NO
Dmel_CG11217	>Annotation	CG11217	FBgn0015614	CG11217	SO0001217:protein_coding_gene	Calcineurin B2	CanB2	>Expression	1520	88.46	79.25	88.12	89.92	83.04	83.08	>Stat	85.2767	85.3467	UP	1.00082	0.905284	0.995245	NO	NO
Dmel_CG1785	>Annotation	CG1785	FBgn0030061	CG1785	SO0001217:protein_coding_gene	-	CG1785	>Expression	1885	88.37	86.93	88.03	91.69	84.8	83.88	>Stat	87.7767	86.79	DOWN	-1.01137	0.490796	0.987021	NO	NO
Dmel_CG8206	>Annotation	CG8206	FBgn0030679	CG8206	SO0001217:protein_coding_gene	-	CG8206	>Expression	1034	88.37	89.62	87.86	97.69	84.68	86.49	>Stat	88.6167	89.62	UP	1.01132	0.977721	0.995571	NO	NO
Dmel_CG32280	>Annotation	CG32280	FBgn0052280	CG32280	SO0001217:protein_coding_gene	-	CG32280	>Expression	1177	88.36	83.12	79.57	108.09	109.11	108.39	>Stat	83.6833	108.53	UP	1.29691	2.29079e-09	1.48138e-07	YES	NO
Dmel_CG1882	>Annotation	CG1882	FBgn0033226	CG1882	SO0001217:protein_coding_gene	pummelig	puml	>Expression	1967	88.3	86.09	79.04	129.05	118.48	119.48	>Stat	84.4767	122.337	UP	1.44817	1.85405e-21	4.68269e-19	YES	NO
Dmel_CG4572	>Annotation	CG4572	FBgn0038738	CG4572	SO0001217:protein_coding_gene	-	CG4572	>Expression	1803	88.28	82.39	84.75	88.87	88.45	84.33	>Stat	85.14	87.2167	UP	1.02439	0.694285	0.987021	NO	NO
Dmel_CG10992	>Annotation	CG10992	FBgn0030521	CG10992	SO0001217:protein_coding_gene	Cathepsin B	CtsB	>Expression	1425	88.27	86.44	82.13	83.5	74.17	82.3	>Stat	85.6133	79.99	DOWN	-1.0703	0.0551242	0.345294	NO	NO
Dmel_CG46302	>Annotation	CG46302	FBgn0284080	CG46302	SO0001217:protein_coding_gene	-	CG46302	>Expression	690	88.22	71.13	80.51	86.14	81.99	93.53	>Stat	79.9533	87.22	UP	1.09089	0.3053	0.904501	NO	NO
Dmel_CG42670	>Annotation	CG42670	FBgn0261552	CG42670	SO0001217:protein_coding_gene	pasilla	ps	>Expression	5790	88.17	81.79	81.26	77.01	83.06	75.4	>Stat	83.74	78.49	DOWN	-1.06689	0.333731	0.93733	NO	NO
Dmel_CG1973	>Annotation	CG1973	FBgn0260990	CG1973	SO0001217:protein_coding_gene	yata	yata	>Expression	4341	88.16	88.98	80.54	82.48	81.4	79	>Stat	85.8933	80.96	DOWN	-1.06094	0.0513311	0.329711	NO	NO
Dmel_CG7461	>Annotation	CG7461	FBgn0034432	CG7461	SO0001217:protein_coding_gene	-	CG7461	>Expression	2030	88.15	83.45	79.49	83.17	77.81	80.73	>Stat	83.6967	80.57	DOWN	-1.03881	0.128796	0.599049	NO	NO
Dmel_CG44242	>Annotation	CG44242	FBgn0265177	CG44242	SO0001217:protein_coding_gene	-	CG44242	>Expression	440	88.11	74.48	88.83	94.18	92.78	92.81	>Stat	83.8067	93.2567	UP	1.11276	0.520212	0.987021	NO	NO
Dmel_CG3702	>Annotation	CG3702	FBgn0031590	CG3702	SO0001217:protein_coding_gene	-	CG3702	>Expression	2254	88.09	87.65	90.16	87.42	79.43	81.04	>Stat	88.6333	82.63	DOWN	-1.07265	0.0192093	0.162641	NO	NO
Dmel_CG10072	>Annotation	CG10072	FBgn0261445	CG10072	SO0001217:protein_coding_gene	sugarless	sgl	>Expression	2275	88.06	83.62	91.6	80.85	79.85	81.68	>Stat	87.76	80.7933	DOWN	-1.08623	0.0112556	0.109736	NO	NO
Dmel_CG14210	>Annotation	CG14210	FBgn0031040	CG14210	SO0001217:protein_coding_gene	-	CG14210	>Expression	563	87.99	73.87	90.91	100.9	85.38	105.19	>Stat	84.2567	97.1567	UP	1.1531	0.199128	0.753188	NO	NO
Dmel_CG11563	>Annotation	CG11563	FBgn0039868	CG11563	SO0001217:protein_coding_gene	-	CG11563	>Expression	831	87.93	79.29	92.14	89.14	76.03	91.65	>Stat	86.4533	85.6067	DOWN	-1.00989	0.667502	0.987021	NO	NO
Dmel_CG5788	>Annotation	CG5788	FBgn0026316	CG5788	SO0001217:protein_coding_gene	Ubiquitin conjugating enzyme 10	Ubc10	>Expression	999	87.91	89.75	92.5	97.06	86.49	87.28	>Stat	90.0533	90.2767	UP	1.00248	0.770221	0.987021	NO	NO
Dmel_CG8597	>Annotation	CG8597	FBgn0011640	CG8597	SO0001217:protein_coding_gene	lark	lark	>Expression	1619	87.9	87.04	80.28	83.13	76.9	82.02	>Stat	85.0733	80.6833	DOWN	-1.05441	0.0793589	0.441456	NO	NO
Dmel_CG10882	>Annotation	CG10882	FBgn0262126	CG10882	SO0001217:protein_coding_gene	Secretory 24CD	Sec24CD	>Expression	4366	87.68	86.01	83.74	79.15	75.59	73.48	>Stat	85.81	76.0733	DOWN	-1.12799	2.70176e-05	0.000691506	YES	NO
Dmel_CG10978	>Annotation	CG10978	FBgn0037374	CG10978	SO0001217:protein_coding_gene	jagunal	jagn	>Expression	1508	87.58	81.36	80.46	92.42	84.87	79.58	>Stat	83.1333	85.6233	UP	1.02995	0.819786	0.987021	NO	NO
Dmel_CG1528	>Annotation	CG1528	FBgn0028968	CG1528	SO0001217:protein_coding_gene	Coat Protein (coatomer) gamma	gammaCOP	>Expression	3069	87.52	85.66	84.62	85.92	78.84	77.87	>Stat	85.9333	80.8767	DOWN	-1.06252	0.0236755	0.188531	NO	NO
Dmel_CG17896	>Annotation	CG17896	FBgn0023537	CG17896	SO0001217:protein_coding_gene	-	CG17896	>Expression	1954	87.35	87.2	82.57	79.47	68.51	70.61	>Stat	85.7067	72.8633	DOWN	-1.17627	2.0659e-05	0.000545446	YES	NO
Dmel_CG11306	>Annotation	CG11306	FBgn0037108	CG11306	SO0001217:protein_coding_gene	ALG11, alpha-1,2-mannosyltransferase	Alg11	>Expression	1569	87.34	79.97	83.85	83.24	78.53	77.79	>Stat	83.72	79.8533	DOWN	-1.04842	0.111696	0.550205	NO	NO
Dmel_CG7324	>Annotation	CG7324	FBgn0037074	CG7324	SO0001217:protein_coding_gene	TBC1 domain family member 8/9	Tbc1d8-9	>Expression	4219	86.99	81.48	79.76	79.43	77.1	77.3	>Stat	82.7433	77.9433	DOWN	-1.06158	0.0228586	0.183775	NO	NO
Dmel_CG1320	>Annotation	CG1320	FBgn0035335	CG1320	SO0001217:protein_coding_gene	mitochondrial ribosomal protein L23	mRpL23	>Expression	597	86.94	82.02	79.62	87.86	84.76	95.4	>Stat	82.86	89.34	UP	1.0782	0.403311	0.987021	NO	NO
Dmel_CG32423	>Annotation	CG32423	FBgn0052423	CG32423	SO0001217:protein_coding_gene	alan shepard	shep	>Expression	4362	86.75	81.07	83.97	79.74	76.43	76.23	>Stat	83.93	77.4667	DOWN	-1.08343	0.124764	0.587534	NO	NO
Dmel_CG8974	>Annotation	CG8974	FBgn0030693	CG8974	SO0001217:protein_coding_gene	suppression of retinal degeneration disease 1 upon overexpression 1	sordd1	>Expression	1382	86.74	78.29	84.04	85.43	82.15	82.15	>Stat	83.0233	83.2433	UP	1.00265	0.722141	0.987021	NO	NO
Dmel_CG14629	>Annotation	CG14629	FBgn0040398	CG14629	SO0001217:protein_coding_gene	-	CG14629	>Expression	1107	86.73	83.96	77.54	108.3	93.96	97.61	>Stat	82.7433	99.9567	UP	1.20803	0.000174214	0.00350154	YES	NO
Dmel_CG32854	>Annotation	CG32854	FBgn0044511	CG32854	SO0001217:protein_coding_gene	mitochondrial ribosomal protein S21	mRpS21	>Expression	426	86.72	74.49	76.68	86.91	83.09	84.22	>Stat	79.2967	84.74	UP	1.06865	0.728624	0.987021	NO	NO
Dmel_CG11979	>Annotation	CG11979	FBgn0033571	CG11979	SO0001217:protein_coding_gene	RNA polymerase II, I and III subunit E	Polr2E	>Expression	822	86.71	85.19	85.31	90.53	82.1	86.36	>Stat	85.7367	86.33	UP	1.00692	0.803617	0.987021	NO	NO
Dmel_CG8286	>Annotation	CG8286	FBgn0037718	CG8286	SO0001217:protein_coding_gene	P58IPK	P58IPK	>Expression	2217	86.67	84.24	85.85	86.88	79.4	77.83	>Stat	85.5867	81.37	DOWN	-1.05182	0.0715744	0.411354	NO	NO
Dmel_CG10103	>Annotation	CG10103	FBgn0035715	CG10103	SO0001217:protein_coding_gene	-	Ist1	>Expression	1444	86.66	81.23	86.45	88.76	85.02	83.11	>Stat	84.78	85.63	UP	1.01003	0.841878	0.987721	NO	NO
Dmel_CG11050	>Annotation	CG11050	FBgn0031836	CG11050	SO0001217:protein_coding_gene	-	CG11050	>Expression	2014	86.61	90.73	84.48	95.62	90.12	89.89	>Stat	87.2733	91.8767	UP	1.05275	0.263046	0.851705	NO	NO
Dmel_CG10418	>Annotation	CG10418	FBgn0036277	CG10418	SO0001217:protein_coding_gene	-	CG10418	>Expression	437	86.52	89.1	81.2	110.22	86.28	101.55	>Stat	85.6067	99.35	UP	1.16054	0.207574	0.769903	NO	NO
Dmel_CG4236	>Annotation	CG4236	FBgn0263979	CG4236	SO0001217:protein_coding_gene	Chromatin assembly factor 1, p55 subunit	Caf1-55	>Expression	1827	86.52	89.84	91.91	84.56	79.08	80.34	>Stat	89.4233	81.3267	DOWN	-1.09956	0.00723356	0.07883	NO	NO
Dmel_CG12972	>Annotation	CG12972	FBgn0037076	CG12972	SO0001217:protein_coding_gene	earthbound 2	ebd2	>Expression	1754	86.48	80.74	79.56	89.91	83.22	85.74	>Stat	82.26	86.29	UP	1.04899	0.378523	0.977605	NO	NO
Dmel_CG10335	>Annotation	CG10335	FBgn0036271	CG10335	SO0001217:protein_coding_gene	Porphobilinogen synthase	Pbgs	>Expression	1449	86.3	79.39	79.91	93.23	87.36	87.62	>Stat	81.8667	89.4033	UP	1.09206	0.0290967	0.217713	NO	NO
Dmel_CG7581	>Annotation	CG7581	FBgn0025457	CG7581	SO0001217:protein_coding_gene	Bub3	Bub3	>Expression	1293	86.18	83.86	83.89	77.22	72.11	76.57	>Stat	84.6433	75.3	DOWN	-1.12408	0.00246182	0.0338367	YES	NO
Dmel_CG13096	>Annotation	CG13096	FBgn0032050	CG13096	SO0001217:protein_coding_gene	-	CG13096	>Expression	2275	86.13	85.05	93.98	80.57	75.47	78.44	>Stat	88.3867	78.16	DOWN	-1.13084	0.000704765	0.0116902	YES	NO
Dmel_CG2028	>Annotation	CG2028	FBgn0015024	CG2028	SO0001217:protein_coding_gene	Casein kinase Ialpha	CkIalpha	>Expression	2426	86.13	78.85	83.69	80.85	82.62	81.28	>Stat	82.89	81.5833	DOWN	-1.01602	0.598944	0.987021	NO	NO
Dmel_CG34132	>Annotation	CG34132	FBgn0083968	CG34132	SO0001217:protein_coding_gene	-	CG34132	>Expression	535	86.06	78.19	88.57	103.34	87.12	104.37	>Stat	84.2733	98.2767	UP	1.16617	0.123649	0.585073	NO	NO
Dmel_CG32103	>Annotation	CG32103	FBgn0052103	CG32103	SO0001217:protein_coding_gene	Short Calcium-binding Mitochondrial Carrier	SCaMC	>Expression	2839	86.04	77.81	78.82	85.71	82.99	82.79	>Stat	80.89	83.83	UP	1.03635	0.308818	0.907141	NO	NO
Dmel_CG5581	>Annotation	CG5581	FBgn0266420	CG5581	SO0001217:protein_coding_gene	Otefin	Ote	>Expression	1571	86.02	83.26	84.88	83.41	69.09	75.73	>Stat	84.72	76.0767	DOWN	-1.11361	0.0061047	0.0690873	NO	NO
Dmel_CG14213	>Annotation	CG14213	FBgn0031047	CG14213	SO0001217:protein_coding_gene	Required for cell differentiation 1	Rcd-1	>Expression	1612	85.74	80.09	80.62	97.32	88.83	90.97	>Stat	82.15	92.3733	UP	1.12445	0.00419792	0.0520403	NO	NO
Dmel_CG4094	>Annotation	CG4094	FBgn0286222	CG4094	SO0001217:protein_coding_gene	Fumarase 1	Fum1	>Expression	1700	85.7	86.61	81.56	83.68	72.1	78.32	>Stat	84.6233	78.0333	DOWN	-1.08445	0.0208347	0.172836	NO	NO
Dmel_CG31289	>Annotation	CG31289	FBgn0024558	CG31289	SO0001217:protein_coding_gene	Diphthamide methyltransferase	Dph5	>Expression	1128	85.66	96.24	88.69	91.84	80.8	90.51	>Stat	90.1967	87.7167	DOWN	-1.02827	0.408657	0.987021	NO	NO
Dmel_CG5081	>Annotation	CG5081	FBgn0267849	CG5081	SO0001217:protein_coding_gene	Syntaxin 7	Syx7	>Expression	1573	85.62	75.12	81.42	83.05	74.92	78.7	>Stat	80.72	78.89	DOWN	-1.0232	0.385461	0.980938	NO	NO
Dmel_CG12819	>Annotation	CG12819	FBgn0037810	CG12819	SO0001217:protein_coding_gene	slender lobes	sle	>Expression	4759	85.55	78.35	85.93	72.68	70.04	69.67	>Stat	83.2767	70.7967	DOWN	-1.17628	4.88696e-09	2.86916e-07	YES	NO
novel.11285	>Annotation							>Expression	217	85.5	36.58	73.02	59.66	114.4	59.55	>Stat	65.0333	77.87	UP	1.19739	0.843189	0.988027	NO	NO
Dmel_CG6757	>Annotation	CG6757	FBgn0040475	CG6757	SO0001217:protein_coding_gene	SH3 and PX domain containing 1	SH3PX1	>Expression	2146	85.5	85.72	77.99	83.97	80.2	78.95	>Stat	83.07	81.04	DOWN	-1.02505	0.339372	0.942691	NO	NO
Dmel_CG4427	>Annotation	CG4427	FBgn0043364	CG4427	SO0001217:protein_coding_gene	cabut	cbt	>Expression	2075	85.48	79.8	79.33	89.86	88.78	91.24	>Stat	81.5367	89.96	UP	1.10331	0.0152401	0.136593	NO	NO
Dmel_CG1129	>Annotation	CG1129	FBgn0037279	CG1129	SO0001217:protein_coding_gene	-	CG1129	>Expression	1641	85.47	78.67	76.36	79.75	74.61	81.08	>Stat	80.1667	78.48	DOWN	-1.02149	0.438398	0.987021	NO	NO
Dmel_CG5703	>Annotation	CG5703	FBgn0030853	CG5703	SO0001217:protein_coding_gene	NADH dehydrogenase (ubiquinone) 24 kDa subunit	ND-24	>Expression	916	85.37	78.38	86.7	85.68	74.67	80.83	>Stat	83.4833	80.3933	DOWN	-1.03844	0.245921	0.830058	NO	NO
Dmel_CG6668	>Annotation	CG6668	FBgn0039213	CG6668	SO0001217:protein_coding_gene	atlastin	atl	>Expression	2908	85.29	79.33	79.55	93.41	87.52	86.42	>Stat	81.39	89.1167	UP	1.09493	0.0112231	0.109543	NO	NO
Dmel_CG7528	>Annotation	CG7528	FBgn0029113	CG7528	SO0001217:protein_coding_gene	Ubiquitin-like activating enzyme 2	Uba2	>Expression	2329	85.22	78.89	81.79	75.75	72.2	74.83	>Stat	81.9667	74.26	DOWN	-1.10378	0.000797845	0.0130882	YES	NO
Dmel_CG12357	>Annotation	CG12357	FBgn0022943	CG12357	SO0001217:protein_coding_gene	cap binding protein 20	Cbp20	>Expression	600	85.2	72.73	76.35	92.48	79.31	88.34	>Stat	78.0933	86.71	UP	1.11034	0.216906	0.787639	NO	NO
Dmel_CG13623	>Annotation	CG13623	FBgn0039205	CG13623	SO0001217:protein_coding_gene	-	CG13623	>Expression	564	85.16	91.14	76.88	123.98	114.13	121.94	>Stat	84.3933	120.017	UP	1.42211	3.39871e-07	1.33809e-05	YES	NO
Dmel_CG7843	>Annotation	CG7843	FBgn0033062	CG7843	SO0001217:protein_coding_gene	Arsenic resistance protein 2	Ars2	>Expression	3178	85.12	77.87	84.77	80.86	74.05	75.91	>Stat	82.5867	76.94	DOWN	-1.07339	0.0142989	0.130981	NO	NO
Dmel_CG10840	>Annotation	CG10840	FBgn0026259	CG10840	SO0001217:protein_coding_gene	eukaryotic translation initiation factor 5B	eIF5B	>Expression	4103	85.1	79.93	84.68	82.46	76.32	77.06	>Stat	83.2367	78.6133	DOWN	-1.05881	0.0162528	0.144105	NO	NO
Dmel_CG9372	>Annotation	CG9372	FBgn0036891	CG9372	SO0001217:protein_coding_gene	-	CG9372	>Expression	1693	85.09	83.29	84.87	85.1	86.93	86.6	>Stat	84.4167	86.21	UP	1.02124	0.837509	0.987021	NO	NO
Dmel_CG3001	>Annotation	CG3001	FBgn0001186	CG3001	SO0001217:protein_coding_gene	Hexokinase A	Hex-A	>Expression	2966	85.06	84.78	82.02	108	101.83	96.9	>Stat	83.9533	102.243	UP	1.21786	3.03587e-09	1.90789e-07	YES	NO
novel.11238	>Annotation							>Expression	212	85.04	206.11	168.25	161.22	65.83	75.7	>Stat	153.133	100.917	DOWN	-1.51742	0.0950114	0.497858	NO	NO
Dmel_CG3501	>Annotation	CG3501	FBgn0034791	CG3501	SO0001217:protein_coding_gene	ER membrane protein complex subunit 8/9	EMC8-9	>Expression	888	85.02	81.2	80.73	84.68	81.28	95.24	>Stat	82.3167	87.0667	UP	1.0577	0.479542	0.987021	NO	NO
Dmel_CG10363	>Annotation	CG10363	FBgn0041180	CG10363	SO0001217:protein_coding_gene	Thioester-containing protein 4	Tep4	>Expression	4766	84.82	78.51	69.81	87.61	87.37	83.47	>Stat	77.7133	86.15	UP	1.10856	0.0449407	0.298105	NO	NO
Dmel_CG13387	>Annotation	CG13387	FBgn0020497	CG13387	SO0001217:protein_coding_gene	embargoed	emb	>Expression	4403	84.77	80.07	75.86	71.15	69.55	68.75	>Stat	80.2333	69.8167	DOWN	-1.1492	3.34266e-06	0.000106789	YES	NO
novel.5495	>Annotation							>Expression	1913	84.71	21.44	68.08	35.76	122.62	126.3	>Stat	58.0767	94.8933	UP	1.63393	0.338746	0.94179	NO	NO
Dmel_CG6033	>Annotation	CG6033	FBgn0004638	CG6033	SO0001217:protein_coding_gene	downstream of receptor kinase	drk	>Expression	2159	84.68	78.92	83.91	76.51	76.37	73.87	>Stat	82.5033	75.5833	DOWN	-1.09155	0.204264	0.76291	NO	NO
Dmel_CG18426	>Annotation	CG18426	FBgn0021895	CG18426	SO0001217:protein_coding_gene	yantar	ytr	>Expression	2055	84.61	85.93	90.16	84.41	81.12	82.49	>Stat	86.9	82.6733	DOWN	-1.05112	0.108622	0.541533	NO	NO
Dmel_CG6751	>Annotation	CG6751	FBgn0263510	CG6751	SO0001217:protein_coding_gene	no child left behind	nclb	>Expression	1549	84.58	80.16	84.11	89.45	72.52	82.47	>Stat	82.95	81.48	DOWN	-1.01804	0.497598	0.987021	NO	NO
Dmel_CG44303	>Annotation	CG44303	FBgn0265362	CG44303	SO0001217:protein_coding_gene	-	CG44303	>Expression	398	84.53	70.03	59.67	71.15	64.71	60.97	>Stat	71.41	65.61	DOWN	-1.0884	0.319662	0.919616	NO	NO
Dmel_CG4775	>Annotation	CG4775	FBgn0031312	CG4775	SO0001217:protein_coding_gene	Transport and Golgi organization 14	Tango14	>Expression	1269	84.51	81.4	86.63	90.28	83.45	80.08	>Stat	84.18	84.6033	UP	1.00503	0.836564	0.987021	NO	NO
Dmel_CG12389	>Annotation	CG12389	FBgn0025373	CG12389	SO0001217:protein_coding_gene	Farnesyl pyrophosphate synthase	Fpps	>Expression	1465	84.42	83.45	82.52	95.76	85.55	86.14	>Stat	83.4633	89.15	UP	1.06813	0.202396	0.759904	NO	NO
Dmel_CG8327	>Annotation	CG8327	FBgn0037723	CG8327	SO0001217:protein_coding_gene	Spermidine Synthase	SpdS	>Expression	1061	84.39	73.2	78.2	88.12	78.6	80.8	>Stat	78.5967	82.5067	UP	1.04975	0.553607	0.987021	NO	NO
Dmel_CG9901	>Annotation	CG9901	FBgn0011742	CG9901	SO0001217:protein_coding_gene	Actin-related protein 2	Arp2	>Expression	2339	84.25	77.44	83.18	74.19	73.27	71.87	>Stat	81.6233	73.11	DOWN	-1.11645	0.000460081	0.00813391	YES	NO
Dmel_CG4919	>Annotation	CG4919	FBgn0046114	CG4919	SO0001217:protein_coding_gene	Glutamate-cysteine ligase modifier subunit	Gclm	>Expression	1223	84.22	84.72	81.65	93.46	79.09	82.66	>Stat	83.53	85.07	UP	1.01844	0.954195	0.995245	NO	NO
Dmel_CG6174	>Annotation	CG6174	FBgn0011745	CG6174	SO0001217:protein_coding_gene	Actin-related protein 1	Arp1	>Expression	1469	84.14	78.1	79.36	86.15	78.47	86.42	>Stat	80.5333	83.68	UP	1.03907	0.534961	0.987021	NO	NO
Dmel_CG5064	>Annotation	CG5064	FBgn0035947	CG5064	SO0001217:protein_coding_gene	Signal recognition particle 68	Srp68	>Expression	2132	84.11	76.53	77.33	77.65	71.22	73.37	>Stat	79.3233	74.08	DOWN	-1.07078	0.0222955	0.180878	NO	NO
Dmel_CG1542	>Annotation	CG1542	FBgn0039828	CG1542	SO0001217:protein_coding_gene	-	CG1542	>Expression	1207	83.84	76.34	74.7	81.54	74.3	76.74	>Stat	78.2933	77.5267	DOWN	-1.00989	0.577217	0.987021	NO	NO
Dmel_CG8390	>Annotation	CG8390	FBgn0259978	CG8390	SO0001217:protein_coding_gene	vulcan	vlc	>Expression	2523	83.79	79.68	76.45	76.4	75.51	72.67	>Stat	79.9733	74.86	DOWN	-1.06831	0.0284	0.214176	NO	NO
Dmel_CG3204	>Annotation	CG3204	FBgn0283666	CG3204	SO0001217:protein_coding_gene	Ras-associated protein 2-like	Rap2l	>Expression	976	83.78	71.64	80.17	74.71	69.57	78.79	>Stat	78.53	74.3567	DOWN	-1.05613	0.32044	0.920141	NO	NO
Dmel_CG10470	>Annotation	CG10470	FBgn0032746	CG10470	SO0001217:protein_coding_gene	-	CG10470	>Expression	701	83.69	76.89	78.18	80.44	65.88	77.97	>Stat	79.5867	74.7633	DOWN	-1.06451	0.195047	0.745544	NO	NO
Dmel_CG8635	>Annotation	CG8635	FBgn0033317	CG8635	SO0001217:protein_coding_gene	-	CG8635	>Expression	1447	83.68	79.81	83.49	89.06	73.01	77.85	>Stat	82.3267	79.9733	DOWN	-1.02943	0.353785	0.955812	NO	NO
Dmel_CG17299	>Annotation	CG17299	FBgn0264357	CG17299	SO0001217:protein_coding_gene	SNF4/AMP-activated protein kinase gamma subunit	SNF4Agamma	>Expression	3508	83.55	86.84	75.78	102.18	94.55	93.87	>Stat	82.0567	96.8667	UP	1.18049	0.00043775	0.00777152	YES	NO
Dmel_CG6907	>Annotation	CG6907	FBgn0031711	CG6907	SO0001217:protein_coding_gene	-	CG6907	>Expression	1518	83.47	80.33	79.92	88.97	74.68	82.67	>Stat	81.24	82.1067	UP	1.01067	0.979855	0.995775	NO	NO
Dmel_CG12223	>Annotation	CG12223	FBgn0278608	CG12223	SO0001217:protein_coding_gene	Dorsal switch protein 1	Dsp1	>Expression	3039	83.39	76.88	84.65	83.65	79.45	81.81	>Stat	81.64	81.6367	DOWN	-1.00004	0.813788	0.987021	NO	NO
Dmel_CG8287	>Annotation	CG8287	FBgn0262518	CG8287	SO0001217:protein_coding_gene	Rab8	Rab8	>Expression	2157	83.36	76.11	77.77	77.04	71.52	67.91	>Stat	79.08	72.1567	DOWN	-1.09595	0.0126018	0.119382	NO	NO
Dmel_CG6625	>Annotation	CG6625	FBgn0250791	CG6625	SO0001217:protein_coding_gene	alpha Soluble NSF attachment protein	alphaSnap	>Expression	2070	83.33	73.8	73.13	86.46	84.48	86.14	>Stat	76.7533	85.6933	UP	1.11648	0.0107878	0.106809	NO	NO
Dmel_CG32267	>Annotation	CG32267	FBgn0052267	CG32267	SO0001217:protein_coding_gene	-	CG32267	>Expression	489	83.18	71.09	80.42	96.28	87.89	108.5	>Stat	78.23	97.5567	UP	1.24705	0.0338532	0.243765	NO	NO
Dmel_CG1851	>Annotation	CG1851	FBgn0026602	CG1851	SO0001217:protein_coding_gene	Adenosine kinase 3	Adk3	>Expression	2203	83.15	81.1	70.25	95.95	87.31	89.5	>Stat	78.1667	90.92	UP	1.16316	0.00284889	0.0380592	YES	NO
Dmel_CG17454	>Annotation	CG17454	FBgn0039977	CG17454	SO0001217:protein_coding_gene	Splicing factor 30	Spf30	>Expression	997	83.07	72.79	88.44	89.94	85.56	96.75	>Stat	81.4333	90.75	UP	1.11441	0.173439	0.704171	NO	NO
Dmel_CG5108	>Annotation	CG5108	FBgn0032236	CG5108	SO0001217:protein_coding_gene	mitochondrial ribosomal protein S7	mRpS7	>Expression	795	82.92	78	86.18	81.43	69.72	81.14	>Stat	82.3667	77.43	DOWN	-1.06376	0.196013	0.747106	NO	NO
novel.4269	>Annotation							>Expression	1023	82.82	69.44	88.27	64.82	70.91	63.89	>Stat	80.1767	66.54	DOWN	-1.20494	0.00429068	0.0526927	NO	NO
Dmel_CG7012	>Annotation	CG7012	FBgn0039234	CG7012	SO0001217:protein_coding_gene	Nicastrin	Nct	>Expression	2724	82.64	77.92	77.49	82.78	79.44	80.08	>Stat	79.35	80.7667	UP	1.01785	0.790086	0.987021	NO	NO
Dmel_CG8153	>Annotation	CG8153	FBgn0004698	CG8153	SO0001217:protein_coding_gene	Xeroderma pigmentosum, complementation group C	Xpc	>Expression	3308	82.63	78.79	77.35	82.3	75.09	70.04	>Stat	79.59	75.81	DOWN	-1.04986	0.0276448	0.210017	NO	NO
Dmel_CG10742	>Annotation	CG10742	FBgn0040334	CG10742	SO0001217:protein_coding_gene	Tetraspanin 3A	Tsp3A	>Expression	1698	82.62	77.39	83.36	81.99	77.66	76.52	>Stat	81.1233	78.7233	DOWN	-1.03049	0.433724	0.987021	NO	NO
Dmel_CG4457	>Annotation	CG4457	FBgn0015298	CG4457	SO0001217:protein_coding_gene	Signal recognition particle 19	Srp19	>Expression	653	82.53	75.98	94.84	87.54	84.96	85.27	>Stat	84.45	85.9233	UP	1.01745	0.943405	0.995245	NO	NO
Dmel_CG17059	>Annotation	CG17059	FBgn0040754	CG17059	SO0001217:protein_coding_gene	-	CG17059	>Expression	423	82.51	70.21	78.26	87	81.91	91.37	>Stat	76.9933	86.76	UP	1.12685	0.430386	0.987021	NO	NO
Dmel_CG3621	>Annotation	CG3621	FBgn0025839	CG3621	SO0001217:protein_coding_gene	NADH dehydrogenase (ubiquinone) B14.5 A subunit	ND-B14.5A	>Expression	524	82.28	74.36	83.24	107.98	89.04	94.93	>Stat	79.96	97.3167	UP	1.21707	0.0454639	0.300682	NO	NO
Dmel_CG7872	>Annotation	CG7872	FBgn0030658	CG7872	SO0001217:protein_coding_gene	-	CG7872	>Expression	1653	82.24	81.89	81.39	81.53	71.39	77.74	>Stat	81.84	76.8867	DOWN	-1.06442	0.0604238	0.368489	NO	NO
Dmel_CG7891	>Annotation	CG7891	FBgn0037551	CG7891	SO0001217:protein_coding_gene	ADP ribosylation factor-like 8	Arl8	>Expression	998	82.23	87.47	77.28	88.54	80.72	75.56	>Stat	82.3267	81.6067	DOWN	-1.00882	0.940818	0.995245	NO	NO
Dmel_CG9302	>Annotation	CG9302	FBgn0032514	CG9302	SO0001217:protein_coding_gene	-	CG9302	>Expression	1972	82.23	77.03	77.81	82.44	77.71	83.92	>Stat	79.0233	81.3567	UP	1.02953	0.644933	0.987021	NO	NO
Dmel_CG33786	>Annotation	CG33786	FBgn0061361	CG33786	SO0001217:protein_coding_gene	Threonyl-carbamoyl synthesis 1	Tcs1	>Expression	1245	82.17	81.59	73.77	104.83	87.34	95.82	>Stat	79.1767	95.9967	UP	1.21244	0.000327063	0.0061663	YES	NO
Dmel_CG33785	>Annotation	CG33785	FBgn0061362	CG33785	SO0001217:protein_coding_gene	RNA polymerase III subunit K	Polr3K	>Expression	1245	82.17	81.59	73.77	104.83	87.34	95.82	>Stat	79.1767	95.9967	UP	1.21244	0.000327063	0.0061663	YES	NO
Dmel_CG9126	>Annotation	CG9126	FBgn0045073	CG9126	SO0001217:protein_coding_gene	Stromal interaction molecule	Stim	>Expression	2232	82.16	79.97	77.47	83.14	76.62	76.74	>Stat	79.8667	78.8333	DOWN	-1.01311	0.464635	0.987021	NO	NO
Dmel_CG2065	>Annotation	CG2065	FBgn0033204	CG2065	SO0001217:protein_coding_gene	-	CG2065	>Expression	1205	82.15	74.82	75.93	87.69	78.12	85.68	>Stat	77.6333	83.83	UP	1.07982	0.154068	0.665489	NO	NO
novel.11229	>Annotation							>Expression	412	82.1	79.26	72.97	85.92	89.41	88.43	>Stat	78.11	87.92	UP	1.12559	0.398714	0.987021	NO	NO
Dmel_CG9712	>Annotation	CG9712	FBgn0036666	CG9712	SO0001217:protein_coding_gene	Tumor susceptibility gene 101	TSG101	>Expression	1754	82.09	81.32	78.63	82.53	75.03	81.7	>Stat	80.68	79.7533	DOWN	-1.01162	0.517984	0.987021	NO	NO
Dmel_CG2248	>Annotation	CG2248	FBgn0010333	CG2248	SO0001217:protein_coding_gene	Rac1	Rac1	>Expression	1805	82.06	75.68	82.69	83.97	74.22	77.52	>Stat	80.1433	78.57	DOWN	-1.02002	0.413739	0.987021	NO	NO
Dmel_CG43175	>Annotation	CG43175	FBgn0262794	CG43175	SO0001217:protein_coding_gene	-	CG43175	>Expression	441	82.04	78.16	54.18	76.33	59.4	73.64	>Stat	71.46	69.79	DOWN	-1.02393	0.639733	0.987021	NO	NO
Dmel_CG8209	>Annotation	CG8209	FBgn0035830	CG8209	SO0001217:protein_coding_gene	-	CG8209	>Expression	1295	81.98	79.25	80.24	82.36	69.99	80.25	>Stat	80.49	77.5333	DOWN	-1.03813	0.263652	0.852268	NO	NO
Dmel_CR43883	>Annotation	CR43883	FBgn0264475	CR43883	SO0002127:lncRNA_gene	long non-coding RNA:CR43883	lncRNA:CR43883	>Expression	754	81.96	72.24	93.97	82.05	73.32	73.95	>Stat	82.7233	76.44	DOWN	-1.0822	0.206021	0.766267	NO	NO
Dmel_CG12304	>Annotation	CG12304	FBgn0036515	CG12304	SO0001217:protein_coding_gene	aaRS-interacting multifunctional protein 2	AIMP2	>Expression	1072	81.94	77.17	79.73	102.69	93.48	105.51	>Stat	79.6133	100.56	UP	1.26311	3.46445e-06	0.000109894	YES	NO
Dmel_CG1877	>Annotation	CG1877	FBgn0015509	CG1877	SO0001217:protein_coding_gene	Cullin 1	Cul1	>Expression	3593	81.84	80.77	78.31	79.51	72.81	71.64	>Stat	80.3067	74.6533	DOWN	-1.07573	0.0197754	0.166068	NO	NO
Dmel_CG10753	>Annotation	CG10753	FBgn0261933	CG10753	SO0001217:protein_coding_gene	Small ribonucleoprotein particle protein SmD1	SmD1	>Expression	729	81.82	73.97	86.18	91.62	87.43	93.16	>Stat	80.6567	90.7367	UP	1.12497	0.131222	0.604243	NO	NO
Dmel_CG12261	>Annotation	CG12261	FBgn0039555	CG12261	SO0001217:protein_coding_gene	mitochondrial ribosomal protein S22	mRpS22	>Expression	1341	81.8	84.06	82.43	97.59	89.66	92.01	>Stat	82.7633	93.0867	UP	1.12473	0.0143753	0.131175	NO	NO
Dmel_CG17608	>Annotation	CG17608	FBgn0026718	CG17608	SO0001217:protein_coding_gene	1-Acylglycerol-3-phosphate O-acyltransferase 2	Agpat2	>Expression	1616	81.79	75.93	85.88	69.59	64.61	68.03	>Stat	81.2	67.41	DOWN	-1.20457	7.07848e-06	0.000208706	YES	NO
Dmel_CG11009	>Annotation	CG11009	FBgn0036318	CG11009	SO0001217:protein_coding_gene	WW domain binding protein 2	Wbp2	>Expression	1621	81.7	77.96	77.21	80.1	81.29	80.71	>Stat	78.9567	80.7	UP	1.02208	0.823573	0.987021	NO	NO
Dmel_CG7471	>Annotation	CG7471	FBgn0015805	CG7471	SO0001217:protein_coding_gene	Histone deacetylase 1	HDAC1	>Expression	2124	81.64	77.57	76.27	72.07	70.09	69.44	>Stat	78.4933	70.5333	DOWN	-1.11285	0.000627109	0.0105991	YES	NO
Dmel_CG6769	>Annotation	CG6769	FBgn0030878	CG6769	SO0001217:protein_coding_gene	-	CG6769	>Expression	1481	81.58	79.07	71.87	83.2	73.44	74.76	>Stat	77.5067	77.1333	DOWN	-1.00484	0.6953	0.987021	NO	NO
Dmel_CG12306	>Annotation	CG12306	FBgn0003124	CG12306	SO0001217:protein_coding_gene	polo	polo	>Expression	2438	81.52	79.81	81.05	67.88	61.68	65.43	>Stat	80.7933	64.9967	DOWN	-1.24304	1.30042e-10	1.10876e-08	YES	NO
Dmel_CG4016	>Annotation	CG4016	FBgn0086532	CG4016	SO0001217:protein_coding_gene	Serine palmitoyltransferase subunit I	Spt-I	>Expression	1769	81.5	79.3	82.04	81.15	74.32	70.69	>Stat	80.9467	75.3867	DOWN	-1.07375	0.0370948	0.259838	NO	NO
Dmel_CG2803	>Annotation	CG2803	FBgn0035083	CG2803	SO0001217:protein_coding_gene	Troponin C-akin-1	Tina-1	>Expression	921	81.5	76.65	81.53	65.3	59.46	57.25	>Stat	79.8933	60.67	DOWN	-1.31685	2.09828e-07	8.86044e-06	YES	NO
Dmel_CG14817	>Annotation	CG14817	FBgn0026089	CG14817	SO0001217:protein_coding_gene	-	CG14817	>Expression	520	81.45	67.98	72.77	95.51	69.16	84.65	>Stat	74.0667	83.1067	UP	1.12205	0.374191	0.976587	NO	NO
Dmel_CG10849	>Annotation	CG10849	FBgn0035471	CG10849	SO0001217:protein_coding_gene	Sc2	Sc2	>Expression	1105	81.14	71.87	73.62	86.44	72.77	77.06	>Stat	75.5433	78.7567	UP	1.04254	0.588972	0.987021	NO	NO
Dmel_CG7800	>Annotation	CG7800	FBgn0037552	CG7800	SO0001217:protein_coding_gene	-	CG7800	>Expression	1778	81.12	74.41	76.71	72.05	71.63	71.9	>Stat	77.4133	71.86	DOWN	-1.07728	0.0210928	0.173114	NO	NO
Dmel_CG7382	>Annotation	CG7382	FBgn0031708	CG7382	SO0001217:protein_coding_gene	-	CG7382	>Expression	888	81	74.24	78.88	87.31	73.71	80.91	>Stat	78.04	80.6433	UP	1.03336	0.769434	0.987021	NO	NO
Dmel_CG4866	>Annotation	CG4866	FBgn0034232	CG4866	SO0001217:protein_coding_gene	-	CG4866	>Expression	692	80.93	68.2	75.58	88.03	73.65	80.84	>Stat	74.9033	80.84	UP	1.07926	0.389562	0.98353	NO	NO
Dmel_CG12721	>Annotation	CG12721	FBgn0030373	CG12721	SO0001217:protein_coding_gene	moonshiner	moon	>Expression	811	80.92	81.06	82.48	83.99	83.33	83.79	>Stat	81.4867	83.7033	UP	1.0272	0.874062	0.995245	NO	NO
Dmel_CG12233	>Annotation	CG12233	FBgn0027291	CG12233	SO0001217:protein_coding_gene	Isocitrate dehydrogenase 3a	Idh3a	>Expression	1852	80.75	84.93	80.67	75.24	77.39	75	>Stat	82.1167	75.8767	DOWN	-1.08224	0.316212	0.91615	NO	NO
Dmel_CG6134	>Annotation	CG6134	FBgn0003495	CG6134	SO0001217:protein_coding_gene	spatzle	spz	>Expression	1914	80.66	72.41	73.1	75.61	73.96	76.45	>Stat	75.39	75.34	DOWN	-1.00066	0.778416	0.987021	NO	NO
Dmel_CG3887	>Annotation	CG3887	FBgn0031670	CG3887	SO0001217:protein_coding_gene	Selenoprotein T	SelT	>Expression	962	80.51	71.25	81.5	85.74	82.11	85.49	>Stat	77.7533	84.4467	UP	1.08608	0.237193	0.817789	NO	NO
Dmel_CG17593	>Annotation	CG17593	FBgn0031544	CG17593	SO0001217:protein_coding_gene	-	CG17593	>Expression	1698	80.41	73.58	74.93	90.47	78.93	84.56	>Stat	76.3067	84.6533	UP	1.10938	0.0225816	0.18222	NO	NO
Dmel_CG46280	>Annotation	CG46280	FBgn0283438	CG46280	SO0001217:protein_coding_gene	-	CG46280	>Expression	2561	80.3	77.13	80.4	76.52	73.73	73.28	>Stat	79.2767	74.51	DOWN	-1.06397	0.104914	0.529554	NO	NO
Dmel_CG10754	>Annotation	CG10754	FBgn0036314	CG10754	SO0001217:protein_coding_gene	Splicing factor 3a subunit 2	Sf3a2	>Expression	992	80.23	69.69	65.13	70.49	66.7	71.41	>Stat	71.6833	69.5333	DOWN	-1.03092	0.412734	0.987021	NO	NO
Dmel_CG9020	>Annotation	CG9020	FBgn0027093	CG9020	SO0001217:protein_coding_gene	Arginyl-tRNA synthetase	ArgRS	>Expression	2135	80.21	75.93	76.43	83.18	74.75	78.5	>Stat	77.5233	78.81	UP	1.0166	0.912761	0.995245	NO	NO
Dmel_CG5680	>Annotation	CG5680	FBgn0000229	CG5680	SO0001217:protein_coding_gene	basket	bsk	>Expression	1543	80.2	72.53	77.63	80.55	78.66	81.44	>Stat	76.7867	80.2167	UP	1.04467	0.467642	0.987021	NO	NO
Dmel_CG30122	>Annotation	CG30122	FBgn0050122	CG30122	SO0001217:protein_coding_gene	-	CG30122	>Expression	4622	80.14	74.18	75.2	71.95	69.73	68.08	>Stat	76.5067	69.92	DOWN	-1.0942	0.000550592	0.00942485	YES	NO
Dmel_CG1532	>Annotation	CG1532	FBgn0031143	CG1532	SO0001217:protein_coding_gene	-	CG1532	>Expression	1112	79.91	77.5	75.27	106.88	106.12	109.71	>Stat	77.56	107.57	UP	1.38693	5.73606e-13	6.0459e-11	YES	NO
Dmel_CG2835	>Annotation	CG2835	FBgn0001123	CG2835	SO0001217:protein_coding_gene	G protein alpha s subunit	Galphas	>Expression	1662	79.86	69.75	75.33	75.48	73.26	79.7	>Stat	74.98	76.1467	UP	1.01556	0.974599	0.995245	NO	NO
Dmel_CG11856	>Annotation	CG11856	FBgn0039302	CG11856	SO0001217:protein_coding_gene	Nucleoporin 358kD	Nup358	>Expression	8552	79.76	76.58	74.07	69.75	69.73	64.77	>Stat	76.8033	68.0833	DOWN	-1.12808	8.48689e-05	0.00187937	YES	NO
Dmel_CG8583	>Annotation	CG8583	FBgn0035771	CG8583	SO0001217:protein_coding_gene	Secretory 63	Sec63	>Expression	2944	79.73	77.23	76.73	76.77	69.78	71.08	>Stat	77.8967	72.5433	DOWN	-1.07379	0.00974412	0.0988142	NO	NO
Dmel_CG8402	>Annotation	CG8402	FBgn0005777	CG8402	SO0001217:protein_coding_gene	Protein phosphatase D3	PpD3	>Expression	2385	79.67	72.21	78.38	74.42	71.96	70.78	>Stat	76.7533	72.3867	DOWN	-1.06032	0.0651303	0.384237	NO	NO
Dmel_CG5510	>Annotation	CG5510	FBgn0039160	CG5510	SO0001217:protein_coding_gene	-	CG5510	>Expression	1362	79.51	74.38	72.86	87.18	76.01	77.19	>Stat	75.5833	80.1267	UP	1.06011	0.313971	0.913458	NO	NO
Dmel_CG3724	>Annotation	CG3724	FBgn0004654	CG3724	SO0001217:protein_coding_gene	Phosphogluconate dehydrogenase	Pgd	>Expression	1669	79.49	83.82	74.84	86.3	77.32	76.27	>Stat	79.3833	79.9633	UP	1.00731	0.857792	0.992064	NO	NO
Dmel_CG12909	>Annotation	CG12909	FBgn0033507	CG12909	SO0001217:protein_coding_gene	-	CG12909	>Expression	1031	79.48	76.76	78.4	82.75	75.63	80.4	>Stat	78.2133	79.5933	UP	1.01764	0.971067	0.995245	NO	NO
Dmel_CG2914	>Annotation	CG2914	FBgn0005660	CG2914	SO0001217:protein_coding_gene	Ets at 21C	Ets21C	>Expression	724	79.47	77.33	21.13	62.33	34.37	61.17	>Stat	59.31	52.6233	DOWN	-1.12707	0.631669	0.987021	NO	NO
Dmel_CG1676	>Annotation	CG1676	FBgn0031114	CG1676	SO0001217:protein_coding_gene	cactin	cactin	>Expression	2334	79.46	80.39	74.97	106.84	94.68	94.73	>Stat	78.2733	98.75	UP	1.2616	4.23435e-08	2.0993e-06	YES	NO
novel.6982	>Annotation							>Expression	1093	79.46	58.63	54.77	67.63	74.95	71.37	>Stat	64.2867	71.3167	UP	1.10935	0.228796	0.805752	NO	NO
Dmel_CG1371	>Annotation	CG1371	FBgn0033482	CG1371	SO0001217:protein_coding_gene	-	CG1371	>Expression	3870	79.42	74.03	70.81	77.24	75.78	72.13	>Stat	74.7533	75.05	UP	1.00397	0.837417	0.987021	NO	NO
Dmel_CG32675	>Annotation	CG32675	FBgn0052675	CG32675	SO0001217:protein_coding_gene	Transport and Golgi organization 5	Tango5	>Expression	2239	79.32	76.51	76.66	79.33	75.89	76.25	>Stat	77.4967	77.1567	DOWN	-1.00441	0.456253	0.987021	NO	NO
Dmel_CR32957	>Annotation	CR32957	FBgn0259936	CR32957	SO0002127:lncRNA_gene	U snoRNA host gene 3	Uhg3	>Expression	458	79.28	70.97	94.84	78.78	82.72	79.88	>Stat	81.6967	80.46	DOWN	-1.01537	0.631079	0.987021	NO	NO
Dmel_CG3510	>Annotation	CG3510	FBgn0000405	CG3510	SO0001217:protein_coding_gene	Cyclin B	CycB	>Expression	2631	79.27	72.91	75.26	64.82	64.22	63.13	>Stat	75.8133	64.0567	DOWN	-1.18354	7.75136e-08	3.61532e-06	YES	NO
Dmel_CG7215	>Annotation	CG7215	FBgn0038571	CG7215	SO0001217:protein_coding_gene	-	CG7215	>Expression	719	79.24	71.94	93.9	86.18	66.98	91	>Stat	81.6933	81.3867	DOWN	-1.00377	0.667428	0.987021	NO	NO
Dmel_CG8705	>Annotation	CG8705	FBgn0013726	CG8705	SO0001217:protein_coding_gene	peanut	pnut	>Expression	2452	79.2	76.62	81.11	82.46	69.95	74.73	>Stat	78.9767	75.7133	DOWN	-1.0431	0.16353	0.683572	NO	NO
Dmel_CG13072	>Annotation	CG13072	FBgn0036580	CG13072	SO0001217:protein_coding_gene	Programmed Cell Death 5	PDCD-5	>Expression	650	79.19	76.39	78.24	81.61	78.95	82.03	>Stat	77.94	80.8633	UP	1.03751	0.800766	0.987021	NO	NO
Dmel_CG34163	>Annotation	CG34163	FBgn0085192	CG34163	SO0001217:protein_coding_gene	-	CG34163	>Expression	477	79.14	67.45	72.53	78.45	74.25	83.98	>Stat	73.04	78.8933	UP	1.08014	0.58217	0.987021	NO	NO
Dmel_CG12112	>Annotation	CG12112	FBgn0030048	CG12112	SO0001217:protein_coding_gene	-	CG12112	>Expression	1116	79.14	68.59	75.06	88.1	83.56	87.18	>Stat	74.2633	86.28	UP	1.16181	0.00373215	0.047399	YES	NO
Dmel_CG11139	>Annotation	CG11139	FBgn0033179	CG11139	SO0001217:protein_coding_gene	p47	p47	>Expression	1432	79.1	76.88	75.04	85.66	73.5	77.77	>Stat	77.0067	78.9767	UP	1.02558	0.807017	0.987021	NO	NO
Dmel_CG2206	>Annotation	CG2206	FBgn0027280	CG2206	SO0001217:protein_coding_gene	lethal (1) G0193	l(1)G0193	>Expression	2502	78.98	78.23	73.51	87.67	80.84	79.86	>Stat	76.9067	82.79	UP	1.0765	0.0972463	0.506513	NO	NO
Dmel_CG7949	>Annotation	CG7949	FBgn0036107	CG7949	SO0001217:protein_coding_gene	galla-2	galla-2	>Expression	629	78.97	69.2	71.06	87.4	64.93	73.23	>Stat	73.0767	75.1867	UP	1.02887	0.929436	0.995245	NO	NO
Dmel_CG4280	>Annotation	CG4280	FBgn0015924	CG4280	SO0001217:protein_coding_gene	croquemort	crq	>Expression	2446	78.91	74.44	72.77	84.77	80.12	75.27	>Stat	75.3733	80.0533	UP	1.06209	0.273071	0.862514	NO	NO
Dmel_CG5405	>Annotation	CG5405	FBgn0020647	CG5405	SO0001217:protein_coding_gene	Krueppel target at 95D	KrT95D	>Expression	4538	78.77	78.28	69.18	89.72	83.08	85.38	>Stat	75.41	86.06	UP	1.14123	0.00117244	0.0181437	YES	NO
Dmel_CG12276	>Annotation	CG12276	FBgn0029512	CG12276	SO0001217:protein_coding_gene	Activator of SUMO 1	Aos1	>Expression	1167	78.71	79.48	77.87	82.18	70.39	81.83	>Stat	78.6867	78.1333	DOWN	-1.00708	0.648123	0.987021	NO	NO
Dmel_CG8549	>Annotation	CG8549	FBgn0035714	CG8549	SO0001217:protein_coding_gene	SBDS ribosome maturation factor	Sbds	>Expression	902	78.7	70.21	74.12	88.83	78.72	85.2	>Stat	74.3433	84.25	UP	1.13326	0.0412397	0.280526	NO	NO
Dmel_CG5269	>Annotation	CG5269	FBgn0267975	CG5269	SO0001217:protein_coding_gene	vibrator	vib	>Expression	1492	78.66	70.11	72.08	71.96	66.81	71.31	>Stat	73.6167	70.0267	DOWN	-1.05127	0.0395614	0.272272	NO	NO
Dmel_CG6146	>Annotation	CG6146	FBgn0004924	CG6146	SO0001217:protein_coding_gene	Topoisomerase 1	Top1	>Expression	4065	78.61	77.42	76.61	70.72	67.96	64.44	>Stat	77.5467	67.7067	DOWN	-1.14533	9.85356e-06	0.000280042	YES	NO
Dmel_CG31605	>Annotation	CG31605	FBgn0261822	CG31605	SO0001217:protein_coding_gene	Basigin	Bsg	>Expression	2802	78.6	72.24	82.3	80.87	79.98	79.55	>Stat	77.7133	80.1333	UP	1.03114	0.681316	0.987021	NO	NO
Dmel_CG12919	>Annotation	CG12919	FBgn0033483	CG12919	SO0001217:protein_coding_gene	eiger	egr	>Expression	2161	78.51	74.76	75.91	84.38	85	83.3	>Stat	76.3933	84.2267	UP	1.10254	0.0137823	0.127235	NO	NO
Dmel_CG7765	>Annotation	CG7765	FBgn0001308	CG7765	SO0001217:protein_coding_gene	Kinesin heavy chain	Khc	>Expression	3718	78.39	77.4	70.9	72.01	68.84	67.35	>Stat	75.5633	69.4	DOWN	-1.08881	0.0100568	0.101295	NO	NO
Dmel_CG16969	>Annotation	CG16969	FBgn0032390	CG16969	SO0001217:protein_coding_gene	dim gamma-tubulin 2	dgt2	>Expression	857	78.34	67.58	71.6	81.7	71.03	78.7	>Stat	72.5067	77.1433	UP	1.06395	0.42027	0.987021	NO	NO
Dmel_CG13240	>Annotation	CG13240	FBgn0001989	CG13240	SO0001217:protein_coding_gene	NADH dehydrogenase (ubiquinone) B17 subunit	ND-B17	>Expression	727	78.34	69.69	88.88	102.54	87.5	95.34	>Stat	78.97	95.1267	UP	1.20459	0.0387989	0.268404	NO	NO
Dmel_CG8073	>Annotation	CG8073	FBgn0033377	CG8073	SO0001217:protein_coding_gene	Phosphoglucomutase 2a	Pgm2a	>Expression	2443	78.3	77.03	72.47	80.69	71.84	74	>Stat	75.9333	75.51	DOWN	-1.00561	0.620897	0.987021	NO	NO
Dmel_CG14199	>Annotation	CG14199	FBgn0040890	CG14199	SO0001217:protein_coding_gene	kish	ksh	>Expression	435	78.27	66.12	87.1	78.22	63.01	82.63	>Stat	77.1633	74.62	DOWN	-1.03408	0.528796	0.987021	NO	NO
Dmel_CG13425	>Annotation	CG13425	FBgn0267791	CG13425	SO0001217:protein_coding_gene	Heterogeneous nuclear ribonucleoprotein K	HnRNP-K	>Expression	2073	78.15	77.63	80.43	81.57	74.91	76.53	>Stat	78.7367	77.67	DOWN	-1.01373	0.448197	0.987021	NO	NO
Dmel_CG5261	>Annotation	CG5261	FBgn0283658	CG5261	SO0001217:protein_coding_gene	midline uncoordinated	muc	>Expression	2199	78.1	78.18	77.36	79.18	70.55	71.79	>Stat	77.88	73.84	DOWN	-1.05471	0.0817324	0.450225	NO	NO
Dmel_CG31717	>Annotation	CG31717	FBgn0051717	CG31717	SO0001217:protein_coding_gene	-	CG31717	>Expression	834	78.06	73.64	68.49	88.78	74.84	82.04	>Stat	73.3967	81.8867	UP	1.11567	0.0523674	0.334442	NO	NO
Dmel_CG32638	>Annotation	CG32638	FBgn0052638	CG32638	SO0001217:protein_coding_gene	-	CG32638	>Expression	1573	78.06	72.26	79.27	76.92	71.07	71.95	>Stat	76.53	73.3133	DOWN	-1.04388	0.174624	0.706228	NO	NO
Dmel_CG8479	>Annotation	CG8479	FBgn0261276	CG8479	SO0001217:protein_coding_gene	Optic atrophy 1	Opa1	>Expression	3163	77.86	74.25	70.78	75.46	70.72	67.14	>Stat	74.2967	71.1067	DOWN	-1.04486	0.138201	0.621916	NO	NO
Dmel_CG8026	>Annotation	CG8026	FBgn0033391	CG8026	SO0001217:protein_coding_gene	-	CG8026	>Expression	1807	77.82	73.89	82.07	91.17	80.76	85.11	>Stat	77.9267	85.68	UP	1.0995	0.0559249	0.348936	NO	NO
Dmel_CG10214	>Annotation	CG10214	FBgn0039115	CG10214	SO0001217:protein_coding_gene	-	CG10214	>Expression	970	77.8	72.25	76.74	73.85	74.95	77.47	>Stat	75.5967	75.4233	DOWN	-1.0023	0.739067	0.987021	NO	NO
Dmel_CG11527	>Annotation	CG11527	FBgn0011722	CG11527	SO0001217:protein_coding_gene	Tiggrin	Tig	>Expression	6951	77.75	76.34	68.76	70.93	68.77	63.41	>Stat	74.2833	67.7033	DOWN	-1.09719	0.0116334	0.112437	NO	NO
Dmel_CG15811	>Annotation	CG15811	FBgn0004574	CG15811	SO0001217:protein_coding_gene	Ras opposite	Rop	>Expression	2292	77.68	76.7	71.48	79.58	75.13	72.32	>Stat	75.2867	75.6767	UP	1.00518	0.893615	0.995245	NO	NO
Dmel_CG18593	>Annotation	CG18593	FBgn0036237	CG18593	SO0001217:protein_coding_gene	viral IAP-associated factor	viaf	>Expression	1158	77.58	82.58	75.85	82.97	73.21	75.72	>Stat	78.67	77.3	DOWN	-1.01772	0.491737	0.987021	NO	NO
Dmel_CG7438	>Annotation	CG7438	FBgn0086347	CG7438	SO0001217:protein_coding_gene	Myosin 31DF	Myo31DF	>Expression	3802	77.45	75.13	68.9	75.73	74.67	70.59	>Stat	73.8267	73.6633	DOWN	-1.00222	0.717191	0.987021	NO	NO
Dmel_CG30349	>Annotation	CG30349	FBgn0050349	CG30349	SO0001217:protein_coding_gene	-	CG30349	>Expression	2014	77.42	71.2	81.71	69.07	68.11	70.77	>Stat	76.7767	69.3167	DOWN	-1.10762	0.0092316	0.094984	NO	NO
Dmel_CG11661	>Annotation	CG11661	FBgn0010352	CG11661	SO0001217:protein_coding_gene	Oxoglutarate dehydrogenase	Ogdh	>Expression	3793	77.4	78.78	76.45	79.19	78.91	75.61	>Stat	77.5433	77.9033	UP	1.00464	0.84112	0.987132	NO	NO
Dmel_CG5734	>Annotation	CG5734	FBgn0032191	CG5734	SO0001217:protein_coding_gene	Sorting nexin 17	Snx17	>Expression	2205	77.38	77.07	77.37	72.52	71.27	68.23	>Stat	77.2733	70.6733	DOWN	-1.09339	0.00520997	0.0610688	NO	NO
Dmel_CG8340	>Annotation	CG8340	FBgn0010339	CG8340	SO0001217:protein_coding_gene	upstream of RpIII128	128up	>Expression	1304	77.35	72.96	80.88	81.07	70.65	77.22	>Stat	77.0633	76.3133	DOWN	-1.00983	0.617423	0.987021	NO	NO
Dmel_CG6331	>Annotation	CG6331	FBgn0019952	CG6331	SO0001217:protein_coding_gene	Organic cation transporter	Orct	>Expression	2283	77.32	78.48	73.72	69.61	62.69	63.22	>Stat	76.5067	65.1733	DOWN	-1.1739	2.11582e-05	0.000554254	YES	NO
Dmel_CG5604	>Annotation	CG5604	FBgn0032208	CG5604	SO0001217:protein_coding_gene	Ubiquitin fusion-degradation 4-like	Ufd4	>Expression	8431	77.22	73.32	63.84	81.73	85.62	77.2	>Stat	71.46	81.5167	UP	1.14073	0.0134919	0.125331	NO	NO
Dmel_CG7770	>Annotation	CG7770	FBgn0036918	CG7770	SO0001217:protein_coding_gene	Prefoldin 6	Pfdn6	>Expression	667	77.18	75.52	85.38	83.08	74.61	82.31	>Stat	79.36	80	UP	1.00806	0.858002	0.992071	NO	NO
Dmel_CG8649	>Annotation	CG8649	FBgn0024238	CG8649	SO0001217:protein_coding_gene	Fimbrin	Fim	>Expression	3372	77.16	74.17	70.36	73.67	71.47	68.5	>Stat	73.8967	71.2133	DOWN	-1.03768	0.169319	0.696315	NO	NO
Dmel_CG2310	>Annotation	CG2310	FBgn0039665	CG2310	SO0001217:protein_coding_gene	-	CG2310	>Expression	1139	77.08	73.23	71.3	68.17	67.57	71.69	>Stat	73.87	69.1433	DOWN	-1.06836	0.0950397	0.497858	NO	NO
Dmel_CG8198	>Annotation	CG8198	FBgn0026666	CG8198	SO0001217:protein_coding_gene	Magnetic receptor	MagR	>Expression	780	77.01	73.07	74.39	99.65	89.56	96.2	>Stat	74.8233	95.1367	UP	1.27148	2.80732e-05	0.000715787	YES	NO
Dmel_CG3107	>Annotation	CG3107	FBgn0033005	CG3107	SO0001217:protein_coding_gene	-	CG3107	>Expression	3271	76.98	67.07	75.84	70.8	72.71	75.24	>Stat	73.2967	72.9167	DOWN	-1.00521	0.741825	0.987021	NO	NO
novel.11101	>Annotation							>Expression	5140	76.96	56.04	64.56	64.11	73.64	74.19	>Stat	65.8533	70.6467	UP	1.07279	0.317152	0.917303	NO	NO
Dmel_CG2286	>Annotation	CG2286	FBgn0017566	CG2286	SO0001217:protein_coding_gene	NADH dehydrogenase (ubiquinone) 75 kDa subunit	ND-75	>Expression	2569	76.93	78.88	76.02	79.99	77.33	75.4	>Stat	77.2767	77.5733	UP	1.00384	0.798484	0.987021	NO	NO
Dmel_CG11377	>Annotation	CG11377	FBgn0031217	CG11377	SO0001217:protein_coding_gene	-	CG11377	>Expression	1539	76.87	76	76.56	79.33	74.84	77.87	>Stat	76.4767	77.3467	UP	1.01138	0.807642	0.987021	NO	NO
Dmel_CG17224	>Annotation	CG17224	FBgn0031489	CG17224	SO0001217:protein_coding_gene	-	CG17224	>Expression	1257	76.86	72.78	79.19	72.61	72.54	76.68	>Stat	76.2767	73.9433	DOWN	-1.03156	0.369886	0.972942	NO	NO
Dmel_CG9248	>Annotation	CG9248	FBgn0032923	CG9248	SO0001217:protein_coding_gene	Phospholipase D family member 3	Pld3	>Expression	1800	76.84	72.5	73.57	81.76	74.74	78.27	>Stat	74.3033	78.2567	UP	1.05321	0.255128	0.842993	NO	NO
Dmel_CG8288	>Annotation	CG8288	FBgn0030686	CG8288	SO0001217:protein_coding_gene	mitochondrial ribosomal protein L3	mRpL3	>Expression	1243	76.82	72.28	69.79	71.95	63.69	70.1	>Stat	72.9633	68.58	DOWN	-1.06392	0.0932598	0.492416	NO	NO
Dmel_CG12770	>Annotation	CG12770	FBgn0021814	CG12770	SO0001217:protein_coding_gene	Vacuolar protein sorting 28	Vps28	>Expression	835	76.81	80.87	74.06	85.72	70.24	77.82	>Stat	77.2467	77.9267	UP	1.0088	0.996771	0.999652	NO	NO
novel.7773	>Annotation							>Expression	1147	76.8	65.75	93.3	85.76	58.48	65.84	>Stat	78.6167	70.0267	DOWN	-1.12267	0.353193	0.955119	NO	NO
Dmel_CG17494	>Annotation	CG17494	FBgn0040011	CG17494	SO0001217:protein_coding_gene	Sarcolemma associated protein	Slmap	>Expression	3155	76.78	67.94	73.27	62.42	60.47	60.21	>Stat	72.6633	61.0333	DOWN	-1.19055	3.92354e-08	1.97445e-06	YES	NO
Dmel_CG1898	>Annotation	CG1898	FBgn0042712	CG1898	SO0001217:protein_coding_gene	HBS1	HBS1	>Expression	2259	76.66	75.63	69.67	86.74	78.99	73.83	>Stat	73.9867	79.8533	UP	1.07929	0.157791	0.672772	NO	NO
Dmel_CG15154	>Annotation	CG15154	FBgn0041184	CG15154	SO0001217:protein_coding_gene	Suppressor of cytokine signaling at 36E	Socs36E	>Expression	3499	76.62	75.21	71.24	85.09	86.03	86.45	>Stat	74.3567	85.8567	UP	1.15466	0.000242806	0.00473013	YES	NO
Dmel_CG1927	>Annotation	CG1927	FBgn0027547	CG1927	SO0001217:protein_coding_gene	-	CG1927	>Expression	1073	76.62	80.49	80.62	85.35	75.82	81.75	>Stat	79.2433	80.9733	UP	1.02183	0.837958	0.987021	NO	NO
Dmel_CG12121	>Annotation	CG12121	FBgn0030109	CG12121	SO0001217:protein_coding_gene	-	CG12121	>Expression	2954	76.58	73.41	71.62	68.64	70.88	69.2	>Stat	73.87	69.5733	DOWN	-1.06176	0.0503066	0.324532	NO	NO
Dmel_CG14049	>Annotation	CG14049	FBgn0044047	CG14049	SO0001217:protein_coding_gene	Insulin-like peptide 6	Ilp6	>Expression	1881	76.58	70.41	88.38	69.73	64.95	66.57	>Stat	78.4567	67.0833	DOWN	-1.16954	0.000569711	0.00972724	YES	NO
Dmel_CG1599	>Annotation	CG1599	FBgn0266186	CG1599	SO0001217:protein_coding_gene	Vesicle-associated membrane protein 7	Vamp7	>Expression	1091	76.56	73.79	77.65	79.01	69.82	74.98	>Stat	76	74.6033	DOWN	-1.01872	0.473977	0.987021	NO	NO
Dmel_CG10539	>Annotation	CG10539	FBgn0283472	CG10539	SO0001217:protein_coding_gene	Ribosomal protein S6 kinase	S6k	>Expression	4114	76.52	72.39	72.04	70.78	67.94	65.58	>Stat	73.65	68.1	DOWN	-1.0815	0.0398146	0.273305	NO	NO
Dmel_CG3129	>Annotation	CG3129	FBgn0015794	CG3129	SO0001217:protein_coding_gene	Rab18	Rab18	>Expression	833	76.5	76.08	61.75	91.44	85.92	89.92	>Stat	71.4433	89.0933	UP	1.24705	0.000639237	0.0107498	YES	NO
Dmel_CG3712	>Annotation	CG3712	FBgn0040907	CG3712	SO0001217:protein_coding_gene	mitochondrial ribosomal protein L33	mRpL33	>Expression	349	76.33	72.52	94.12	89.92	85.86	75.12	>Stat	80.99	83.6333	UP	1.03264	0.790439	0.987021	NO	NO
Dmel_CG8553	>Annotation	CG8553	FBgn0261270	CG8553	SO0001217:protein_coding_gene	Selenophosphate synthetase 1	Sps1	>Expression	1535	76.3	78.05	82.05	79.58	68.93	73.84	>Stat	78.8	74.1167	DOWN	-1.06319	0.0886595	0.477584	NO	NO
Dmel_CG17183	>Annotation	CG17183	FBgn0035149	CG17183	SO0001217:protein_coding_gene	Mediator complex subunit 30	MED30	>Expression	1086	76.26	65.24	69.61	82.18	71.96	82.22	>Stat	70.37	78.7867	UP	1.11961	0.0614254	0.372055	NO	NO
Dmel_CG15891	>Annotation	CG15891	FBgn0029860	CG15891	SO0001217:protein_coding_gene	-	CG15891	>Expression	614	76.26	66.54	75.16	90.33	75.64	90.14	>Stat	72.6533	85.37	UP	1.17503	0.129114	0.599903	NO	NO
Dmel_CG8268	>Annotation	CG8268	FBgn0035827	CG8268	SO0001217:protein_coding_gene	Signal recognition particle 9	Srp9	>Expression	821	76.25	71.24	80.62	76.55	71.27	87.17	>Stat	76.0367	78.33	UP	1.03016	0.863564	0.992867	NO	NO
Dmel_CG5045	>Annotation	CG5045	FBgn0032229	CG5045	SO0001217:protein_coding_gene	Caseinolytic protease proteolytic subunit	ClpP	>Expression	1054	76.18	71.01	63.1	85.31	79	76.66	>Stat	70.0967	80.3233	UP	1.14589	0.00781363	0.0836962	NO	NO
Dmel_CG3181	>Annotation	CG3181	FBgn0024920	CG3181	SO0001217:protein_coding_gene	Thymidylate synthase	Ts	>Expression	1148	75.98	68	73	64.56	60.25	62.85	>Stat	72.3267	62.5533	DOWN	-1.15624	0.0012305	0.0188677	YES	NO
Dmel_CG44128	>Annotation	CG44128	FBgn0264959	CG44128	SO0001217:protein_coding_gene	Src oncogene at 42A	Src42A	>Expression	3156	75.95	73.36	71.52	71.23	70.49	67.94	>Stat	73.61	69.8867	DOWN	-1.05328	0.0680944	0.397205	NO	NO
Dmel_CG8251	>Annotation	CG8251	FBgn0003074	CG8251	SO0001217:protein_coding_gene	Phosphoglucose isomerase	Pgi	>Expression	2289	75.88	70.04	63.87	100.22	93.2	93.54	>Stat	69.93	95.6533	UP	1.36784	2.27736e-12	2.22516e-10	YES	NO
Dmel_CG8048	>Annotation	CG8048	FBgn0287825	CG8048	SO0001217:protein_coding_gene	Vacuolar H[+] ATPase 44kD subunit	Vha44	>Expression	1867	75.79	73.42	77.33	80.39	74.37	71.84	>Stat	75.5133	75.5333	UP	1.00026	0.995029	0.998822	NO	NO
Dmel_CG5826	>Annotation	CG5826	FBgn0038519	CG5826	SO0001217:protein_coding_gene	Peroxiredoxin 3	Prx3	>Expression	1017	75.74	75.15	78.81	81.94	73.9	74.83	>Stat	76.5667	76.89	UP	1.00422	0.80836	0.987021	NO	NO
Dmel_CG4636	>Annotation	CG4636	FBgn0041781	CG4636	SO0001217:protein_coding_gene	SCAR	SCAR	>Expression	2834	75.66	78.78	65.2	66.11	68.32	64.51	>Stat	73.2133	66.3133	DOWN	-1.10405	0.0919829	0.48891	NO	NO
Dmel_CG4821	>Annotation	CG4821	FBgn0023479	CG4821	SO0001217:protein_coding_gene	Tequila	teq	>Expression	6487	75.61	69.98	71.58	61.88	63.28	57.92	>Stat	72.39	61.0267	DOWN	-1.1862	4.80727e-08	2.34e-06	YES	NO
Dmel_CG18803	>Annotation	CG18803	FBgn0284421	CG18803	SO0001217:protein_coding_gene	Presenilin	Psn	>Expression	1904	75.53	72.79	70.25	75.57	70.59	69.25	>Stat	72.8567	71.8033	DOWN	-1.01467	0.425035	0.987021	NO	NO
Dmel_CG7228	>Annotation	CG7228	FBgn0031969	CG7228	SO0001217:protein_coding_gene	peste	pes	>Expression	2930	75.52	71.59	67.32	68.76	67.75	70.5	>Stat	71.4767	69.0033	DOWN	-1.03584	0.244956	0.829492	NO	NO
Dmel_CG33486	>Annotation	CG33486	FBgn0270926	CG33486	SO0001217:protein_coding_gene	Asparagine synthetase	AsnS	>Expression	1856	75.51	71.8	77.26	93.73	86.81	88.21	>Stat	74.8567	89.5833	UP	1.19673	5.88138e-06	0.000177316	YES	NO
novel.5488	>Annotation							>Expression	1957	75.43	51.34	110.59	76.34	122.64	147.43	>Stat	79.12	115.47	UP	1.45943	0.197987	0.750567	NO	NO
Dmel_CG13281	>Annotation	CG13281	FBgn0022213	CG13281	SO0001217:protein_coding_gene	Chromosome segregation 1	Cse1	>Expression	3237	75.42	69.51	68.78	69.5	67.89	65.61	>Stat	71.2367	67.6667	DOWN	-1.05276	0.0641508	0.381607	NO	NO
Dmel_CG4921	>Annotation	CG4921	FBgn0016701	CG4921	SO0001217:protein_coding_gene	Rab4	Rab4	>Expression	1280	75.33	69.91	74.39	90.31	75.8	84.28	>Stat	73.21	83.4633	UP	1.14005	0.0271082	0.207	NO	NO
Dmel_CG32069	>Annotation	CG32069	FBgn0052069	CG32069	SO0001217:protein_coding_gene	-	CG32069	>Expression	356	75.21	84.3	75.44	95.94	92.82	82.61	>Stat	78.3167	90.4567	UP	1.15501	0.514355	0.987021	NO	NO
Dmel_CG4429	>Annotation	CG4429	FBgn0262734	CG4429	SO0001217:protein_coding_gene	eukaryotic translation initiation factor 4H1	eIF4H1	>Expression	3671	75.2	72.81	86.91	74.41	75.71	70.54	>Stat	78.3067	73.5533	DOWN	-1.06462	0.158242	0.673952	NO	NO
Dmel_CG17385	>Annotation	CG17385	FBgn0033934	CG17385	SO0001217:protein_coding_gene	-	CG17385	>Expression	1202	75.08	67.11	64.92	71.53	68.89	67.7	>Stat	69.0367	69.3733	UP	1.00488	0.906206	0.995245	NO	NO
Dmel_CG8891	>Annotation	CG8891	FBgn0031663	CG8891	SO0001217:protein_coding_gene	-	CG8891	>Expression	769	75.07	63.26	84	71.56	61.78	71.19	>Stat	74.11	68.1767	DOWN	-1.08703	0.207211	0.769412	NO	NO
Dmel_CG33713	>Annotation	CG33713	FBgn0064116	CG33713	SO0001217:protein_coding_gene	anorexia	anox	>Expression	1278	75.04	72.87	69.31	75.75	66.76	73.66	>Stat	72.4067	72.0567	DOWN	-1.00486	0.665522	0.987021	NO	NO
Dmel_CG4212	>Annotation	CG4212	FBgn0015791	CG4212	SO0001217:protein_coding_gene	Rab14	Rab14	>Expression	1178	75.04	64.49	76.3	85.66	75.12	74.66	>Stat	71.9433	78.48	UP	1.09086	0.172511	0.701382	NO	NO
Dmel_CG33714	>Annotation	CG33714	FBgn0064117	CG33714	SO0001217:protein_coding_gene	SRA stem-loop interacting RNA binding protein 1	SLIRP1	>Expression	1278	75.04	72.87	69.31	75.75	66.76	73.66	>Stat	72.4067	72.0567	DOWN	-1.00486	0.665522	0.987021	NO	NO
Dmel_CG5869	>Annotation	CG5869	FBgn0028894	CG5869	SO0001217:protein_coding_gene	Glia maturation factor	GMF	>Expression	1019	74.98	65.89	71.84	81	79.82	81.05	>Stat	70.9033	80.6233	UP	1.13709	0.0225442	0.18222	NO	NO
Dmel_CG2957	>Annotation	CG2957	FBgn0037529	CG2957	SO0001217:protein_coding_gene	mitochondrial ribosomal protein S9	mRpS9	>Expression	1293	74.97	69.28	68.11	75.95	69.05	76.34	>Stat	70.7867	73.78	UP	1.04229	0.537959	0.987021	NO	NO
Dmel_CG12203	>Annotation	CG12203	FBgn0031021	CG12203	SO0001217:protein_coding_gene	NADH dehydrogenase (ubiquinone) 18 kDa subunit	ND-18	>Expression	768	74.85	76.55	68.36	76.85	67.84	77.98	>Stat	73.2533	74.2233	UP	1.01324	0.919987	0.995245	NO	NO
Dmel_CG6686	>Annotation	CG6686	FBgn0032388	CG6686	SO0001217:protein_coding_gene	-	CG6686	>Expression	3170	74.8	70.79	71.23	79.88	73.56	73.38	>Stat	72.2733	75.6067	UP	1.04612	0.291288	0.889942	NO	NO
novel.2108	>Annotation							>Expression	561	74.79	2.78	4.27	2.09	0	0	>Stat	27.28	0.696667	DOWN	-39.1579	0.572823	0.987021	NO	NO
Dmel_CG11188	>Annotation	CG11188	FBgn0031851	CG11188	SO0001217:protein_coding_gene	Apoptosis antagonizing transcription factor	Aatf	>Expression	1703	74.78	73.39	74.44	100.98	88.86	91.68	>Stat	74.2033	93.84	UP	1.26463	1.41507e-08	7.82731e-07	YES	NO
Dmel_CG5469	>Annotation	CG5469	FBgn0034372	CG5469	SO0001217:protein_coding_gene	GDI interacting protein 3	Gint3	>Expression	1950	74.74	68.41	65.81	86.6	78.85	84.15	>Stat	69.6533	83.2	UP	1.19449	3.11921e-05	0.000781905	YES	NO
Dmel_CG42306	>Annotation	CG42306	FBgn0259202	CG42306	SO0001217:protein_coding_gene	-	CG42306	>Expression	1950	74.74	68.41	65.81	86.6	78.85	84.15	>Stat	69.6533	83.2	UP	1.19449	3.11921e-05	0.000781905	YES	NO
Dmel_CG43443	>Annotation	CG43443	FBgn0263391	CG43443	SO0001217:protein_coding_gene	hu li tai shao	hts	>Expression	3781	74.69	74.06	69.31	73.23	73.43	68.48	>Stat	72.6867	71.7133	DOWN	-1.01357	0.557681	0.987021	NO	NO
Dmel_CG2259	>Annotation	CG2259	FBgn0040319	CG2259	SO0001217:protein_coding_gene	Glutamate-cysteine ligase catalytic subunit	Gclc	>Expression	3492	74.6	74.05	66.2	82.38	82.89	77.63	>Stat	71.6167	80.9667	UP	1.13056	0.00750056	0.0812377	NO	NO
Dmel_CG3781	>Annotation	CG3781	FBgn0029853	CG3781	SO0001217:protein_coding_gene	-	CG3781	>Expression	951	74.44	74.76	80.91	76.72	70.23	70.43	>Stat	76.7033	72.46	DOWN	-1.05856	0.189109	0.736167	NO	NO
Dmel_CG5535	>Annotation	CG5535	FBgn0036764	CG5535	SO0001217:protein_coding_gene	-	CG5535	>Expression	2042	74.42	73.41	68.78	91.89	87.79	87.17	>Stat	72.2033	88.95	UP	1.23194	1.64816e-07	7.1864e-06	YES	NO
Dmel_CG7006	>Annotation	CG7006	FBgn0039233	CG7006	SO0001217:protein_coding_gene	-	CG7006	>Expression	708	74.41	70.32	80.35	87.49	65.43	72.05	>Stat	75.0267	74.99	DOWN	-1.00049	0.767546	0.987021	NO	NO
Dmel_CG1345	>Annotation	CG1345	FBgn0039580	CG1345	SO0001217:protein_coding_gene	Glutamine:fructose-6-phosphate aminotransferase 2	Gfat2	>Expression	2545	74.32	78.02	74.6	77.84	71.04	70.86	>Stat	75.6467	73.2467	DOWN	-1.03277	0.245489	0.829826	NO	NO
Dmel_CG3683	>Annotation	CG3683	FBgn0035046	CG3683	SO0001217:protein_coding_gene	NADH dehydrogenase (ubiquinone) 19 kDa subunit	ND-19	>Expression	682	74.31	67.79	79.03	82.15	70.69	79.18	>Stat	73.71	77.34	UP	1.04925	0.714719	0.987021	NO	NO
novel.6162	>Annotation							>Expression	2276	74.31	72.7	55.28	54.34	66.2	51.68	>Stat	67.43	57.4067	DOWN	-1.1746	0.170122	0.69662	NO	NO
Dmel_CG14884	>Annotation	CG14884	FBgn0027053	CG14884	SO0001217:protein_coding_gene	COP9 signalosome subunit 5	CSN5	>Expression	1194	74.25	75.44	68.63	78.37	72.57	77.73	>Stat	72.7733	76.2233	UP	1.04741	0.515431	0.987021	NO	NO
Dmel_CG10449	>Annotation	CG10449	FBgn0002022	CG10449	SO0001217:protein_coding_gene	Catecholamines up	Catsup	>Expression	1698	74.24	77.04	71.4	71.26	63.08	66.08	>Stat	74.2267	66.8067	DOWN	-1.11107	0.00667673	0.0744169	NO	NO
Dmel_CG14767	>Annotation	CG14767	FBgn0040777	CG14767	SO0001217:protein_coding_gene	-	CG14767	>Expression	2126	74.2	75.83	69.64	76.77	74.12	71.69	>Stat	73.2233	74.1933	UP	1.01325	0.999277	0.999767	NO	NO
Dmel_CG8431	>Annotation	CG8431	FBgn0027091	CG8431	SO0001217:protein_coding_gene	Cysteinyl-tRNA synthetase	CysRS	>Expression	2453	73.92	71.02	68.99	81.93	75.99	78.65	>Stat	71.31	78.8567	UP	1.10583	0.00974039	0.0988142	NO	NO
Dmel_CG1418	>Annotation	CG1418	FBgn0033468	CG1418	SO0001217:protein_coding_gene	-	CG1418	>Expression	1128	73.82	70.68	73.54	73.63	63.48	68.81	>Stat	72.68	68.64	DOWN	-1.05886	0.13587	0.615899	NO	NO
Dmel_CG1512	>Annotation	CG1512	FBgn0032956	CG1512	SO0001217:protein_coding_gene	Cullin 2	Cul2	>Expression	3316	73.81	64.38	67.78	72.21	68.68	69.45	>Stat	68.6567	70.1133	UP	1.02122	0.461678	0.987021	NO	NO
Dmel_CG5562	>Annotation	CG5562	FBgn0024234	CG5562	SO0001217:protein_coding_gene	glass bottom boat	gbb	>Expression	1683	73.8	76.5	73.28	78.93	70.96	71.5	>Stat	74.5267	73.7967	DOWN	-1.00989	0.576202	0.987021	NO	NO
Dmel_CG3359	>Annotation	CG3359	FBgn0260745	CG3359	SO0001217:protein_coding_gene	midline fasciclin	mfas	>Expression	2866	73.72	73.41	70.92	65.16	58.49	56.35	>Stat	72.6833	60	DOWN	-1.21139	1.75188e-07	7.61385e-06	YES	NO
Dmel_CG5786	>Annotation	CG5786	FBgn0010770	CG5786	SO0001217:protein_coding_gene	peter pan	ppan	>Expression	1477	73.7	68.59	72.02	70.79	62.34	64.04	>Stat	71.4367	65.7233	DOWN	-1.08693	0.0232961	0.186174	NO	NO
Dmel_CG18102	>Annotation	CG18102	FBgn0003392	CG18102	SO0001217:protein_coding_gene	shibire	shi	>Expression	3878	73.64	68.38	66.31	67.34	66.61	67.65	>Stat	69.4433	67.2	DOWN	-1.03338	0.32275	0.922269	NO	NO
Dmel_CG18000	>Annotation	CG18000	FBgn0003654	CG18000	SO0001217:protein_coding_gene	short wing	sw	>Expression	2597	73.45	69.77	61.52	71.98	70.67	66.9	>Stat	68.2467	69.85	UP	1.02349	0.462514	0.987021	NO	NO
Dmel_CG13220	>Annotation	CG13220	FBgn0033608	CG13220	SO0001217:protein_coding_gene	-	CG13220	>Expression	687	73.42	65.02	84.51	79.05	76.49	75.18	>Stat	74.3167	76.9067	UP	1.03485	0.864246	0.992867	NO	NO
Dmel_CG30498	>Annotation	CG30498	FBgn0004132	CG30498	SO0001217:protein_coding_gene	boca	boca	>Expression	704	73.37	70.72	77.79	78.86	68.53	72.5	>Stat	73.96	73.2967	DOWN	-1.00905	0.657538	0.987021	NO	NO
Dmel_CG34310	>Annotation	CG34310	FBgn0085339	CG34310	SO0001217:protein_coding_gene	-	CG34310	>Expression	2227	73.29	68.4	74.81	70.57	71.79	73.58	>Stat	72.1667	71.98	DOWN	-1.00259	0.413879	0.987021	NO	NO
Dmel_CG6439	>Annotation	CG6439	FBgn0038922	CG6439	SO0001217:protein_coding_gene	Isocitrate dehydrogenase 3b	Idh3b	>Expression	1789	73.09	76.06	70.13	72.64	70.1	71.72	>Stat	73.0933	71.4867	DOWN	-1.02248	0.385549	0.980938	NO	NO
Dmel_CG4247	>Annotation	CG4247	FBgn0038307	CG4247	SO0001217:protein_coding_gene	mitochondrial ribosomal protein S10	mRpS10	>Expression	723	72.99	64.3	66.29	78.84	68.15	73.54	>Stat	67.86	73.51	UP	1.08326	0.315508	0.91574	NO	NO
Dmel_CG11151	>Annotation	CG11151	FBgn0030519	CG11151	SO0001217:protein_coding_gene	-	CG11151	>Expression	723	72.99	69.73	73.69	52.1	64.6	73.64	>Stat	72.1367	63.4467	DOWN	-1.13697	0.105245	0.530426	NO	NO
Dmel_CG7769	>Annotation	CG7769	FBgn0260962	CG7769	SO0001217:protein_coding_gene	piccolo	pic	>Expression	3881	72.92	70.04	64.09	64.08	61.66	58.4	>Stat	69.0167	61.38	DOWN	-1.12442	0.00144966	0.0216817	YES	NO
Dmel_CG5422	>Annotation	CG5422	FBgn0005649	CG5422	SO0001217:protein_coding_gene	Rox8	Rox8	>Expression	3278	72.81	68.66	75.64	66.15	68.11	63.1	>Stat	72.37	65.7867	DOWN	-1.10007	0.00587109	0.0669995	NO	NO
Dmel_CG11059	>Annotation	CG11059	FBgn0039928	CG11059	SO0001217:protein_coding_gene	Calsyntenin-1	Cals	>Expression	3732	72.81	59.4	68.31	60.53	67.54	64.13	>Stat	66.84	64.0667	DOWN	-1.04329	0.322787	0.922269	NO	NO
Dmel_CG4217	>Annotation	CG4217	FBgn0038805	CG4217	SO0001217:protein_coding_gene	mitochondrial transcription factor A	TFAM	>Expression	1096	72.72	70.53	67.62	56.06	52.84	58.74	>Stat	70.29	55.88	DOWN	-1.25787	3.70772e-07	1.44698e-05	YES	NO
Dmel_CG31937	>Annotation	CG31937	FBgn0031360	CG31937	SO0001217:protein_coding_gene	-	CG31937	>Expression	1184	72.69	70.51	66.85	73.18	64.64	70.12	>Stat	70.0167	69.3133	DOWN	-1.01015	0.584892	0.987021	NO	NO
Dmel_CG3371	>Annotation	CG3371	FBgn0035153	CG3371	SO0001217:protein_coding_gene	earthbound 1	ebd1	>Expression	2329	72.67	72.63	76.68	74.3	64.35	60.6	>Stat	73.9933	66.4167	DOWN	-1.11408	0.010624	0.105971	NO	NO
Dmel_CG5057	>Annotation	CG5057	FBgn0036581	CG5057	SO0001217:protein_coding_gene	Mediator complex subunit 10	MED10	>Expression	603	72.41	63.71	67.67	81.38	65.7	77.14	>Stat	67.93	74.74	UP	1.10025	0.326468	0.927651	NO	NO
Dmel_CG1697	>Annotation	CG1697	FBgn0030318	CG1697	SO0001217:protein_coding_gene	rhomboid-4	rho-4	>Expression	2214	72.39	69.15	62.03	68.66	63.74	61.54	>Stat	67.8567	64.6467	DOWN	-1.04965	0.280684	0.871298	NO	NO
Dmel_CG18853	>Annotation	CG18853	FBgn0042173	CG18853	SO0001217:protein_coding_gene	-	CG18853	>Expression	1450	72.36	67.1	76.42	74.63	66.93	73.39	>Stat	71.96	71.65	DOWN	-1.00433	0.749539	0.987021	NO	NO
Dmel_CG1651	>Annotation	CG1651	FBgn0011747	CG1651	SO0001217:protein_coding_gene	Ankyrin	Ank	>Expression	5281	72.3	64.35	68.12	65.67	67.27	65.96	>Stat	68.2567	66.3	DOWN	-1.02951	0.250666	0.83551	NO	NO
Dmel_CG9306	>Annotation	CG9306	FBgn0032511	CG9306	SO0001217:protein_coding_gene	NADH dehydrogenase (ubiquinone) B22 subunit	ND-B22	>Expression	691	72.28	75.59	68.41	81.08	70.7	82.71	>Stat	72.0933	78.1633	UP	1.0842	0.351313	0.953696	NO	NO
novel.1906	>Annotation							>Expression	4998	72.28	65.85	60.59	69.73	68.75	65.53	>Stat	66.24	68.0033	UP	1.02662	0.749578	0.987021	NO	NO
Dmel_CG42551	>Annotation	CG42551	FBgn0261618	CG42551	SO0001217:protein_coding_gene	La related protein	larp	>Expression	7617	72.23	73.21	74.31	73.9	71.53	66.79	>Stat	73.25	70.74	DOWN	-1.03548	0.105857	0.532308	NO	NO
Dmel_CG9383	>Annotation	CG9383	FBgn0029094	CG9383	SO0001217:protein_coding_gene	anti-silencing factor 1	asf1	>Expression	1137	72.21	73.45	78.74	77.95	72.64	72.61	>Stat	74.8	74.4	DOWN	-1.00538	0.611959	0.987021	NO	NO
Dmel_CG10504	>Annotation	CG10504	FBgn0028427	CG10504	SO0001217:protein_coding_gene	Integrin linked kinase	Ilk	>Expression	1434	72.19	64.52	68.62	69.88	64.9	68.69	>Stat	68.4433	67.8233	DOWN	-1.00914	0.860707	0.992867	NO	NO
Dmel_CG17437	>Annotation	CG17437	FBgn0040066	CG17437	SO0001217:protein_coding_gene	will die slowly	wds	>Expression	1697	72.16	71.47	69.61	66.18	63.17	66.6	>Stat	71.08	65.3167	DOWN	-1.08824	0.0145686	0.132483	NO	NO
Dmel_CG3174	>Annotation	CG3174	FBgn0033079	CG3174	SO0001217:protein_coding_gene	Flavin-containing monooxygenase 2	Fmo-2	>Expression	1663	72.13	71.27	72.68	58.67	55.73	53.96	>Stat	72.0267	56.12	DOWN	-1.28344	1.98678e-10	1.62421e-08	YES	NO
Dmel_CG4510	>Annotation	CG4510	FBgn0038746	CG4510	SO0001217:protein_coding_gene	Surfeit 6	Surf6	>Expression	1150	72.1	71.46	79.55	79.71	65.7	70.69	>Stat	74.37	72.0333	DOWN	-1.03244	0.402355	0.987021	NO	NO
Dmel_CG33101	>Annotation	CG33101	FBgn0266464	CG33101	SO0001217:protein_coding_gene	N-ethylmaleimide-sensitive factor 2	Nsf2	>Expression	2470	72.04	69.17	63.99	83.31	80.69	78.39	>Stat	68.4	80.7967	UP	1.18124	4.75288e-05	0.00113005	YES	NO
Dmel_CG5861	>Annotation	CG5861	FBgn0015338	CG5861	SO0001217:protein_coding_gene	-	CG5861	>Expression	1126	72.03	60.32	68.52	74.78	66.31	77.16	>Stat	66.9567	72.75	UP	1.08652	0.219466	0.792488	NO	NO
Dmel_CG7147	>Annotation	CG7147	FBgn0259984	CG7147	SO0001217:protein_coding_gene	kuzbanian	kuz	>Expression	6000	72.03	67.45	66.7	61.06	66.55	60.81	>Stat	68.7267	62.8067	DOWN	-1.09426	0.0252952	0.197897	NO	NO
Dmel_CG4711	>Annotation	CG4711	FBgn0267347	CG4711	SO0001217:protein_coding_gene	squash	squ	>Expression	1051	71.98	62.51	71.53	65.44	63.75	65.63	>Stat	68.6733	64.94	DOWN	-1.05749	0.200471	0.755918	NO	NO
Dmel_CG5848	>Annotation	CG5848	FBgn0000250	CG5848	SO0001217:protein_coding_gene	cactus	cact	>Expression	2075	71.94	71.3	72.9	72.3	65.29	64.9	>Stat	72.0467	67.4967	DOWN	-1.06741	0.0307902	0.227891	NO	NO
Dmel_CG7484	>Annotation	CG7484	FBgn0036745	CG7484	SO0001217:protein_coding_gene	-	CG7484	>Expression	657	71.93	57.3	62.79	77.17	73	86.29	>Stat	64.0067	78.82	UP	1.23143	0.0108485	0.107251	NO	NO
novel.11461	>Annotation							>Expression	1473	71.87	563.86	248.21	611.87	162.37	289.27	>Stat	294.647	354.503	UP	1.20315	0.881283	0.995245	NO	NO
Dmel_CG11086	>Annotation	CG11086	FBgn0033153	CG11086	SO0001217:protein_coding_gene	Growth arrest and DNA damage-inducible 45	Gadd45	>Expression	1495	71.85	68.49	65.37	81.8	82.7	84.89	>Stat	68.57	83.13	UP	1.21234	2.9123e-05	0.000738335	YES	NO
Dmel_CG10420	>Annotation	CG10420	FBgn0039296	CG10420	SO0001217:protein_coding_gene	Sil1 nucleotide exchange factor	Sil1	>Expression	1831	71.85	65.8	63.8	96.82	96.29	96.73	>Stat	67.15	96.6133	UP	1.43877	1.56794e-19	3.22899e-17	YES	NO
Dmel_CG8602	>Annotation	CG8602	FBgn0035763	CG8602	SO0001217:protein_coding_gene	minerva	mrva	>Expression	2432	71.85	67.32	70.76	72.7	65.14	63.07	>Stat	69.9767	66.97	DOWN	-1.0449	0.162008	0.680465	NO	NO
Dmel_CG11699	>Annotation	CG11699	FBgn0030311	CG11699	SO0001217:protein_coding_gene	-	CG11699	>Expression	650	71.77	67.87	72.64	74.49	64.29	69.7	>Stat	70.76	69.4933	DOWN	-1.01823	0.574207	0.987021	NO	NO
Dmel_CG4199	>Annotation	CG4199	FBgn0025628	CG4199	SO0001217:protein_coding_gene	-	CG4199	>Expression	2516	71.76	70.92	68.31	76.09	65.11	66.2	>Stat	70.33	69.1333	DOWN	-1.01731	0.419159	0.987021	NO	NO
Dmel_CG7182	>Annotation	CG7182	FBgn0035878	CG7182	SO0001217:protein_coding_gene	-	CG7182	>Expression	1786	71.75	74.11	74.25	68.41	59.36	62.29	>Stat	73.37	63.3533	DOWN	-1.15811	0.000262742	0.00507512	YES	NO
Dmel_CG30109	>Annotation	CG30109	FBgn0050109	CG30109	SO0001217:protein_coding_gene	-	CG30109	>Expression	691	71.71	68.74	57.8	98.98	85.65	93.25	>Stat	66.0833	92.6267	UP	1.40166	4.88569e-08	2.36956e-06	YES	NO
Dmel_CG32115	>Annotation	CG32115	FBgn0052115	CG32115	SO0001217:protein_coding_gene	-	CG32115	>Expression	1560	71.71	61.5	68.67	89.71	91.26	102.6	>Stat	67.2933	94.5233	UP	1.40465	5.95739e-10	4.40583e-08	YES	NO
Dmel_CG44154	>Annotation	CG44154	FBgn0265003	CG44154	SO0001217:protein_coding_gene	klaroid	koi	>Expression	2657	71.6	68.06	70.82	62.46	57.54	59.02	>Stat	70.16	59.6733	DOWN	-1.17573	6.41433e-06	0.000192085	YES	NO
Dmel_CG3696	>Annotation	CG3696	FBgn0266557	CG3696	SO0001217:protein_coding_gene	kismet	kis	>Expression	13160	71.51	67.6	65.13	60.91	63.95	60.51	>Stat	68.08	61.79	DOWN	-1.1018	6.30502e-05	0.00145265	YES	NO
Dmel_CG12135	>Annotation	CG12135	FBgn0040235	CG12135	SO0001217:protein_coding_gene	c12.1	c12.1	>Expression	1246	71.48	64.42	73.36	74.44	68.89	71.08	>Stat	69.7533	71.47	UP	1.02461	0.82666	0.987021	NO	NO
Dmel_CG16928	>Annotation	CG16928	FBgn0020270	CG16928	SO0001217:protein_coding_gene	meiotic recombination 11	mre11	>Expression	2013	71.37	67.72	64.04	74.79	70.64	70.08	>Stat	67.71	71.8367	UP	1.06095	0.233526	0.812364	NO	NO
Dmel_CG12559	>Annotation	CG12559	FBgn0003256	CG12559	SO0001217:protein_coding_gene	rolled	rl	>Expression	1935	71.33	62.2	74.01	73.13	68.84	77.43	>Stat	69.18	73.1333	UP	1.05715	0.287484	0.883642	NO	NO
Dmel_CG2219	>Annotation	CG2219	FBgn0039889	CG2219	SO0001217:protein_coding_gene	ADP ribosylation factor-like 4	Arl4	>Expression	1007	71.31	57.77	64.69	68.91	69.69	73.99	>Stat	64.59	70.8633	UP	1.09713	0.178922	0.715837	NO	NO
Dmel_CG5247	>Annotation	CG5247	FBgn0011774	CG5247	SO0001217:protein_coding_gene	Inverted repeat-binding protein	Irbp	>Expression	2142	71.22	66.21	65.49	71.13	66.07	68.22	>Stat	67.64	68.4733	UP	1.01232	0.981202	0.996311	NO	NO
Dmel_CG31908	>Annotation	CG31908	FBgn0051908	CG31908	SO0001217:protein_coding_gene	-	CG31908	>Expression	2032	71.21	68.37	65.31	77.6	75.63	76.76	>Stat	68.2967	76.6633	UP	1.1225	0.00586859	0.0669995	NO	NO
Dmel_CG42631	>Annotation	CG42631	FBgn0261381	CG42631	SO0001217:protein_coding_gene	Mitochondrial Transcription Factor B1	mtTFB1	>Expression	1529	71.17	69.99	64.7	80.05	76.53	80.33	>Stat	68.62	78.97	UP	1.15083	0.00295811	0.0391277	YES	NO
Dmel_CG42630	>Annotation	CG42630	FBgn0261353	CG42630	SO0001217:protein_coding_gene	Coiled-coil domain containing 56	Ccdc56	>Expression	1529	71.17	69.99	64.7	80.05	76.53	80.33	>Stat	68.62	78.97	UP	1.15083	0.00295811	0.0391277	YES	NO
Dmel_CG3152	>Annotation	CG3152	FBgn0026761	CG3152	SO0001217:protein_coding_gene	Trap1	Trap1	>Expression	2323	71.15	69.03	66.47	69.88	65.53	67.63	>Stat	68.8833	67.68	DOWN	-1.01778	0.417939	0.987021	NO	NO
Dmel_CG5515	>Annotation	CG5515	FBgn0039163	CG5515	SO0001217:protein_coding_gene	-	CG5515	>Expression	990	71.09	67.29	73.07	74.21	74.17	75.75	>Stat	70.4833	74.71	UP	1.05997	0.32401	0.924578	NO	NO
Dmel_CG10724	>Annotation	CG10724	FBgn0260049	CG10724	SO0001217:protein_coding_gene	flare	flr	>Expression	2274	71.09	68.89	65.23	70.65	68.14	65.08	>Stat	68.4033	67.9567	DOWN	-1.00657	0.61149	0.987021	NO	NO
Dmel_CG12324	>Annotation	CG12324	FBgn0033555	CG12324	SO0001217:protein_coding_gene	Ribosomal protein S15Ab	RpS15Ab	>Expression	724	71.08	70.21	67.78	82.74	64.75	76.65	>Stat	69.69	74.7133	UP	1.07208	0.460297	0.987021	NO	NO
Dmel_CG3460	>Annotation	CG3460	FBgn0023542	CG3460	SO0001217:protein_coding_gene	Nonsense-mediated mRNA 3	Nmd3	>Expression	1791	71.08	67.26	67.76	73.17	66.76	70.45	>Stat	68.7	70.1267	UP	1.02077	0.840803	0.987132	NO	NO
Dmel_CG10219	>Annotation	CG10219	FBgn0039112	CG10219	SO0001217:protein_coding_gene	Succinate dehydrogenase, subunit D	SdhD	>Expression	894	71.03	67.57	67.95	65.79	62.76	75.55	>Stat	68.85	68.0333	DOWN	-1.012	0.649687	0.987021	NO	NO
Dmel_CG33002	>Annotation	CG33002	FBgn0053002	CG33002	SO0001217:protein_coding_gene	mitochondrial ribosomal protein L27	mRpL27	>Expression	521	70.92	64.7	57.27	68.73	57.63	75.25	>Stat	64.2967	67.2033	UP	1.04521	0.860056	0.992867	NO	NO
Dmel_CG17166	>Annotation	CG17166	FBgn0036462	CG17166	SO0001217:protein_coding_gene	mitochondrial ribosomal protein L39	mRpL39	>Expression	1137	70.89	66.44	64.19	67.15	59.94	63.96	>Stat	67.1733	63.6833	DOWN	-1.0548	0.154415	0.666408	NO	NO
Dmel_CG3448	>Annotation	CG3448	FBgn0035996	CG3448	SO0001217:protein_coding_gene	-	CG3448	>Expression	1028	70.86	55.56	68.22	71.85	64.94	68.4	>Stat	64.88	68.3967	UP	1.0542	0.536898	0.987021	NO	NO
Dmel_CG9775	>Annotation	CG9775	FBgn0037261	CG9775	SO0001217:protein_coding_gene	-	CG9775	>Expression	2052	70.81	65.51	65.68	72.97	69.56	68.48	>Stat	67.3333	70.3367	UP	1.0446	0.497613	0.987021	NO	NO
Dmel_CG31548	>Annotation	CG31548	FBgn0051548	CG31548	SO0001217:protein_coding_gene	-	CG31548	>Expression	952	70.76	61.95	68.79	72.64	67.46	64.7	>Stat	67.1667	68.2667	UP	1.01638	0.986861	0.997462	NO	NO
Dmel_CG7519	>Annotation	CG7519	FBgn0037087	CG7519	SO0001217:protein_coding_gene	-	CG7519	>Expression	709	70.73	68.38	70.48	77.43	69.49	70.04	>Stat	69.8633	72.32	UP	1.03516	0.816161	0.987021	NO	NO
Dmel_CR43995	>Annotation	CR43995	FBgn0264727	CR43995	SO0002127:lncRNA_gene	long non-coding RNA:CR43995	lncRNA:CR43995	>Expression	252	70.71	42.07	48.24	79.12	76.37	80.03	>Stat	53.6733	78.5067	UP	1.46268	0.634935	0.987021	NO	NO
Dmel_CG6022	>Annotation	CG6022	FBgn0038925	CG6022	SO0001217:protein_coding_gene	Cytochrome c heme lyase	Cchl	>Expression	1197	70.69	64.51	68.19	70.46	59.4	67.1	>Stat	67.7967	65.6533	DOWN	-1.03265	0.381414	0.97815	NO	NO
Dmel_CG34250	>Annotation	CG34250	FBgn0085279	CG34250	SO0001217:protein_coding_gene	-	CG34250	>Expression	342	70.68	60.69	49.65	68.15	73.11	71.46	>Stat	60.34	70.9067	UP	1.17512	0.380639	0.977785	NO	NO
Dmel_CG9450	>Annotation	CG9450	FBgn0003891	CG9450	SO0001217:protein_coding_gene	tudor	tud	>Expression	8829	70.68	67.34	58.17	63.43	67.37	62.42	>Stat	65.3967	64.4067	DOWN	-1.01537	0.606765	0.987021	NO	NO
Dmel_CG41128	>Annotation	CG41128	FBgn0069923	CG41128	SO0001217:protein_coding_gene	-	CG41128	>Expression	364	70.67	41.38	75.37	63.38	59.77	68.34	>Stat	62.4733	63.83	UP	1.02172	0.788024	0.987021	NO	NO
Dmel_CG18178	>Annotation	CG18178	FBgn0036035	CG18178	SO0001217:protein_coding_gene	-	CG18178	>Expression	1279	70.61	70.13	76.68	78.26	68.11	73.9	>Stat	72.4733	73.4233	UP	1.01311	0.949541	0.995245	NO	NO
Dmel_CG7044	>Annotation	CG7044	FBgn0038854	CG7044	SO0001217:protein_coding_gene	-	CG7044	>Expression	3171	70.41	68.2	58.44	87.97	84.68	84.16	>Stat	65.6833	85.6033	UP	1.30327	7.80406e-08	3.62726e-06	YES	NO
Dmel_CG10315	>Annotation	CG10315	FBgn0034858	CG10315	SO0001217:protein_coding_gene	eukaryotic translation initiation factor 2B subunit delta	eIF2Bdelta	>Expression	2044	70.4	71.05	67.69	82.1	78.13	80.21	>Stat	69.7133	80.1467	UP	1.14966	0.000821188	0.0134054	YES	NO
Dmel_CG5940	>Annotation	CG5940	FBgn0000404	CG5940	SO0001217:protein_coding_gene	Cyclin A	CycA	>Expression	2690	70.38	66.65	68.59	59.9	58.96	59.1	>Stat	68.54	59.32	DOWN	-1.15543	5.98445e-06	0.000179614	YES	NO
Dmel_CG9231	>Annotation	CG9231	FBgn0036887	CG9231	SO0001217:protein_coding_gene	-	CG9231	>Expression	847	70.37	63.21	61.27	79.56	72.23	71.3	>Stat	64.95	74.3633	UP	1.14493	0.0313437	0.230785	NO	NO
Dmel_CG9821	>Annotation	CG9821	FBgn0286516	CG9821	SO0001217:protein_coding_gene	aaquetzalli	aqz	>Expression	4706	70.34	66.29	74.14	71.48	68.19	67.65	>Stat	70.2567	69.1067	DOWN	-1.01664	0.8344	0.987021	NO	NO
Dmel_CG6963	>Annotation	CG6963	FBgn0250823	CG6963	SO0001217:protein_coding_gene	gilgamesh	gish	>Expression	2955	70.34	63.96	66.23	61	61.34	62.38	>Stat	66.8433	61.5733	DOWN	-1.08559	0.0123496	0.117659	NO	NO
Dmel_CG31352	>Annotation	CG31352	FBgn0051352	CG31352	SO0001217:protein_coding_gene	Uncoordinated 115a	Unc-115a	>Expression	3250	70.32	55.87	67.78	57.28	65.75	61.02	>Stat	64.6567	61.35	DOWN	-1.0539	0.311733	0.911499	NO	NO
Dmel_CG3558	>Annotation	CG3558	FBgn0025681	CG3558	SO0001217:protein_coding_gene	-	CG3558	>Expression	4170	70.32	69.58	62.84	61.09	59.07	57.76	>Stat	67.58	59.3067	DOWN	-1.1395	0.000317371	0.00602599	YES	NO
Dmel_CG3299	>Annotation	CG3299	FBgn0004397	CG3299	SO0001217:protein_coding_gene	Vinculin	Vinc	>Expression	3766	70.32	69.95	67.8	67.91	65.6	64.11	>Stat	69.3567	65.8733	DOWN	-1.05288	0.0524732	0.334639	NO	NO
novel.4838	>Annotation							>Expression	2241	70.29	68.87	59.13	60.89	58.78	57.53	>Stat	66.0967	59.0667	DOWN	-1.11902	0.0102771	0.103041	NO	NO
Dmel_CG32428	>Annotation	CG32428	FBgn0052428	CG32428	SO0001217:protein_coding_gene	-	CG32428	>Expression	1525	70.23	62.54	63.82	60.59	62.58	56.2	>Stat	65.53	59.79	DOWN	-1.096	0.044681	0.297274	NO	NO
Dmel_CG4389	>Annotation	CG4389	FBgn0028479	CG4389	SO0001217:protein_coding_gene	Mitochondrial trifunctional protein alpha subunit	Mtpalpha	>Expression	2727	70.21	68.88	64.86	71.04	67.43	67.67	>Stat	67.9833	68.7133	UP	1.01074	0.955208	0.995245	NO	NO
Dmel_CG32022	>Annotation	CG32022	FBgn0052022	CG32022	SO0001217:protein_coding_gene	-	CG32022	>Expression	792	70.14	67.32	65.77	75.46	64.55	70.54	>Stat	67.7433	70.1833	UP	1.03602	0.777601	0.987021	NO	NO
novel.10641	>Annotation							>Expression	913	70.11	63.79	67.02	61.41	58.67	60.03	>Stat	66.9733	60.0367	DOWN	-1.11554	0.0206107	0.17179	NO	NO
Dmel_CG5930	>Annotation	CG5930	FBgn0011289	CG5930	SO0001217:protein_coding_gene	Transcription factor IIA L	TfIIA-L	>Expression	1587	70.1	66.5	62.42	69.19	59.95	61.76	>Stat	66.34	63.6333	DOWN	-1.04254	0.221077	0.794879	NO	NO
Dmel_CG42668	>Annotation	CG42668	FBgn0261550	CG42668	SO0001217:protein_coding_gene	-	CG42668	>Expression	3625	70.08	68.3	68.16	66.65	65.71	65.4	>Stat	68.8467	65.92	DOWN	-1.0444	0.0148871	0.134466	NO	NO
Dmel_CG32531	>Annotation	CG32531	FBgn0044030	CG32531	SO0001217:protein_coding_gene	mitochondrial ribosomal protein S14	mRpS14	>Expression	498	69.98	68.56	71.93	81.59	67.57	81.47	>Stat	70.1567	76.8767	UP	1.09579	0.502698	0.987021	NO	NO
novel.4277	>Annotation							>Expression	1010	69.96	60.23	35.19	70.71	72.35	52.89	>Stat	55.1267	65.3167	UP	1.18485	0.441689	0.987021	NO	NO
Dmel_CG12107	>Annotation	CG12107	FBgn0033209	CG12107	SO0001217:protein_coding_gene	-	CG12107	>Expression	782	69.89	65.67	68.61	67.89	58.91	73.78	>Stat	68.0567	66.86	DOWN	-1.0179	0.590999	0.987021	NO	NO
Dmel_CG10302	>Annotation	CG10302	FBgn0284256	CG10302	SO0001217:protein_coding_gene	bicoid stability factor	bsf	>Expression	4478	69.88	64.59	63.95	82.65	76.84	74.43	>Stat	66.14	77.9733	UP	1.17891	3.16583e-06	0.00010187	YES	NO
Dmel_CG4204	>Annotation	CG4204	FBgn0023212	CG4204	SO0001217:protein_coding_gene	Elongin B	EloB	>Expression	1207	69.88	66.52	78.69	68.96	62.56	62.89	>Stat	71.6967	64.8033	DOWN	-1.10637	0.0445412	0.296631	NO	NO
Dmel_CG9773	>Annotation	CG9773	FBgn0037609	CG9773	SO0001217:protein_coding_gene	-	CG9773	>Expression	1021	69.86	67.95	62.04	95.71	89.38	91.22	>Stat	66.6167	92.1033	UP	1.38259	7.49255e-11	6.42918e-09	YES	NO
Dmel_CG42496	>Annotation	CG42496	FBgn0260222	CG42496	SO0001217:protein_coding_gene	-	CG42496	>Expression	1064	69.65	63.8	63.27	90.3	82.51	89.15	>Stat	65.5733	87.32	UP	1.33164	4.17517e-09	2.51752e-07	YES	NO
Dmel_CG30290	>Annotation	CG30290	FBgn0050290	CG30290	SO0001217:protein_coding_gene	Phosphopantothenoylcysteine decarboxylase	Ppcdc	>Expression	1064	69.65	63.8	63.27	90.3	82.51	89.15	>Stat	65.5733	87.32	UP	1.33164	4.17517e-09	2.51752e-07	YES	NO
Dmel_CG9171	>Annotation	CG9171	FBgn0031738	CG9171	SO0001217:protein_coding_gene	-	CG9171	>Expression	3880	69.61	63.8	72.24	56.58	56.2	57.73	>Stat	68.55	56.8367	DOWN	-1.20609	5.05116e-06	0.00015367	YES	NO
Dmel_CG2177	>Annotation	CG2177	FBgn0039902	CG2177	SO0001217:protein_coding_gene	Zinc/iron regulated transporter-related protein 102B	Zip102B	>Expression	2423	69.6	57.5	70.77	66.44	69.51	75.94	>Stat	65.9567	70.63	UP	1.07085	0.302795	0.902016	NO	NO
Dmel_CG2245	>Annotation	CG2245	FBgn0261479	CG2245	SO0001217:protein_coding_gene	nero	nero	>Expression	1114	69.21	64.41	65.53	72.3	60.08	65.03	>Stat	66.3833	65.8033	DOWN	-1.00881	0.637053	0.987021	NO	NO
Dmel_CG32595	>Annotation	CG32595	FBgn0266710	CG32595	SO0001217:protein_coding_gene	hog	hog	>Expression	611	69.15	56.45	59.75	62.59	56.04	67.12	>Stat	61.7833	61.9167	UP	1.00216	0.826049	0.987021	NO	NO
Dmel_CG8103	>Annotation	CG8103	FBgn0262519	CG8103	SO0001217:protein_coding_gene	Mi-2	Mi-2	>Expression	6490	69.07	65.45	61.12	60.89	59.43	55.74	>Stat	65.2133	58.6867	DOWN	-1.11121	0.00242252	0.0334653	YES	NO
Dmel_CG6904	>Annotation	CG6904	FBgn0266064	CG6904	SO0001217:protein_coding_gene	Glycogen synthase	GlyS	>Expression	2506	69.04	67.23	61.56	78.5	78.33	76.8	>Stat	65.9433	77.8767	UP	1.18096	0.000142537	0.00296733	YES	NO
Dmel_CG11081	>Annotation	CG11081	FBgn0025741	CG11081	SO0001217:protein_coding_gene	Plexin A	PlexA	>Expression	6861	68.99	61.13	64.77	64.74	67.98	67.25	>Stat	64.9633	66.6567	UP	1.02607	0.658741	0.987021	NO	NO
Dmel_CG8201	>Annotation	CG8201	FBgn0260934	CG8201	SO0001217:protein_coding_gene	par-1	par-1	>Expression	5357	68.92	65.57	63.45	62.99	63.65	59.33	>Stat	65.98	61.99	DOWN	-1.06437	0.0371703	0.260231	NO	NO
Dmel_CG6181	>Annotation	CG6181	FBgn0283682	CG6181	SO0001217:protein_coding_gene	Ge-1	Ge-1	>Expression	4753	68.86	66.14	59.8	62.41	62.07	60.95	>Stat	64.9333	61.81	DOWN	-1.05053	0.142013	0.632188	NO	NO
Dmel_CG32446	>Annotation	CG32446	FBgn0052446	CG32446	SO0001217:protein_coding_gene	Antioxidant 1 copper chaperone	Atox1	>Expression	903	68.81	59.62	63.88	74.41	64.17	66.53	>Stat	64.1033	68.37	UP	1.06656	0.395138	0.987021	NO	NO
Dmel_CG3662	>Annotation	CG3662	FBgn0031285	CG3662	SO0001217:protein_coding_gene	-	CG3662	>Expression	1651	68.76	64.78	66.83	75.6	68.32	70.62	>Stat	66.79	71.5133	UP	1.07072	0.176768	0.710364	NO	NO
Dmel_CG18408	>Annotation	CG18408	FBgn0033504	CG18408	SO0001217:protein_coding_gene	CAP	CAP	>Expression	2080	68.63	61.62	64.96	73.47	69.62	71.69	>Stat	65.07	71.5933	UP	1.10025	0.195886	0.747106	NO	NO
Dmel_CG16903	>Annotation	CG16903	FBgn0040394	CG16903	SO0001217:protein_coding_gene	-	CG16903	>Expression	1936	68.59	66.3	67.13	70.35	60.69	65.27	>Stat	67.34	65.4367	DOWN	-1.02909	0.296776	0.895413	NO	NO
Dmel_CG5484	>Annotation	CG5484	FBgn0039450	CG5484	SO0001217:protein_coding_gene	Yip1d-interacting factor 1	Yif1	>Expression	1495	68.55	61.78	59.25	64.61	58.39	58.67	>Stat	63.1933	60.5567	DOWN	-1.04354	0.225387	0.799554	NO	NO
Dmel_CG42813	>Annotation	CG42813	FBgn0261995	CG42813	SO0001217:protein_coding_gene	-	CG42813	>Expression	977	68.55	67.52	67.81	88.38	77.74	78.55	>Stat	67.96	81.5567	UP	1.20007	0.000693908	0.0115531	YES	NO
Dmel_CG14341	>Annotation	CG14341	FBgn0031315	CG14341	SO0001217:protein_coding_gene	-	CG14341	>Expression	646	68.54	67.02	65	81.04	68.5	72.88	>Stat	66.8533	74.14	UP	1.10899	0.219394	0.792448	NO	NO
Dmel_CG5519	>Annotation	CG5519	FBgn0261119	CG5519	SO0001217:protein_coding_gene	Pre-RNA processing factor 19	Prp19	>Expression	1757	68.52	67.74	64.57	68.89	60.94	60.07	>Stat	66.9433	63.3	DOWN	-1.05756	0.107204	0.536663	NO	NO
Dmel_CG3566	>Annotation	CG3566	FBgn0029854	CG3566	SO0001217:protein_coding_gene	-	CG3566	>Expression	605	68.51	69.78	68.96	84.14	74.59	85.68	>Stat	69.0833	81.47	UP	1.1793	0.113087	0.553688	NO	NO
Dmel_CG12404	>Annotation	CG12404	FBgn0032465	CG12404	SO0001217:protein_coding_gene	Yip1 domain-containing 1	Yip1d1	>Expression	1207	68.49	67.55	70.71	74.68	75.02	68.48	>Stat	68.9167	72.7267	UP	1.05528	0.43928	0.987021	NO	NO
Dmel_CG5110	>Annotation	CG5110	FBgn0032642	CG5110	SO0001217:protein_coding_gene	Late endosomal/lysosomal adaptor, MAPK and MTOR activator 3	Lamtor3	>Expression	564	68.42	69.02	54.27	80.31	70.66	68.97	>Stat	63.9033	73.3133	UP	1.14725	0.130863	0.603966	NO	NO
Dmel_CG12213	>Annotation	CG12213	FBgn0260742	CG12213	SO0001217:protein_coding_gene	-	CG12213	>Expression	2168	68.38	66.88	65.98	67.8	61.91	61.66	>Stat	67.08	63.79	DOWN	-1.05158	0.434833	0.987021	NO	NO
Dmel_CG5033	>Annotation	CG5033	FBgn0028744	CG5033	SO0001217:protein_coding_gene	-	CG5033	>Expression	2514	68.34	66.71	68.24	64.65	59.17	59.53	>Stat	67.7633	61.1167	DOWN	-1.10875	0.00091569	0.0146796	YES	NO
Dmel_CG10686	>Annotation	CG10686	FBgn0041775	CG10686	SO0001217:protein_coding_gene	trailer hitch	tral	>Expression	3353	68.29	67.15	67.27	64.29	59.14	56.04	>Stat	67.57	59.8233	DOWN	-1.12949	0.00016644	0.00337571	YES	NO
Dmel_CG6598	>Annotation	CG6598	FBgn0011768	CG6598	SO0001217:protein_coding_gene	Formaldehyde dehydrogenase	Fdh	>Expression	1337	68.26	66.72	67.51	69.03	61.13	69.54	>Stat	67.4967	66.5667	DOWN	-1.01397	0.549103	0.987021	NO	NO
Dmel_CG11604	>Annotation	CG11604	FBgn0086912	CG11604	SO0001217:protein_coding_gene	mushroom body miniature	mbm	>Expression	1756	68.26	61.91	69.67	66.36	60.03	65.32	>Stat	66.6133	63.9033	DOWN	-1.04241	0.226221	0.800582	NO	NO
Dmel_CG8443	>Annotation	CG8443	FBgn0034087	CG8443	SO0001217:protein_coding_gene	clueless	clu	>Expression	5892	68.19	65.77	54.96	69.19	72.1	66.3	>Stat	62.9733	69.1967	UP	1.09882	0.11877	0.569434	NO	NO
Dmel_CG6707	>Annotation	CG6707	FBgn0036058	CG6707	SO0001217:protein_coding_gene	-	CG6707	>Expression	1984	68.18	67.98	69.46	69.12	70.01	68.23	>Stat	68.54	69.12	UP	1.00846	0.90157	0.995245	NO	NO
Dmel_CG6293	>Annotation	CG6293	FBgn0037807	CG6293	SO0001217:protein_coding_gene	-	CG6293	>Expression	2246	68.17	68.68	70.62	63.88	58.27	58.93	>Stat	69.1567	60.36	DOWN	-1.14574	0.000168948	0.00342139	YES	NO
Dmel_CG31955	>Annotation	CG31955	FBgn0051955	CG31955	SO0001217:protein_coding_gene	-	CG31955	>Expression	694	68.14	65.71	66.66	62.49	61.46	68.5	>Stat	66.8367	64.15	DOWN	-1.04188	0.60686	0.987021	NO	NO
Dmel_CG3992	>Annotation	CG3992	FBgn0003507	CG3992	SO0001217:protein_coding_gene	serpent	srp	>Expression	4179	68.05	65.75	65.72	58.18	65.55	62.29	>Stat	66.5067	62.0067	DOWN	-1.07257	0.0165623	0.146146	NO	NO
Dmel_CG10635	>Annotation	CG10635	FBgn0035603	CG10635	SO0001217:protein_coding_gene	Prefoldin 4	Pfdn4	>Expression	543	68	63.05	64.89	76.97	66.9	69.37	>Stat	65.3133	71.08	UP	1.08829	0.45071	0.987021	NO	NO
Dmel_CG31360	>Annotation	CG31360	FBgn0051360	CG31360	SO0001217:protein_coding_gene	-	CG31360	>Expression	649	67.98	48.84	48.33	47.76	50.09	55.23	>Stat	55.05	51.0267	DOWN	-1.07885	0.3322	0.935387	NO	NO
Dmel_CG11628	>Annotation	CG11628	FBgn0086779	CG11628	SO0001217:protein_coding_gene	steppke	step	>Expression	3060	67.89	60.63	58.28	63.31	60.79	57.12	>Stat	62.2667	60.4067	DOWN	-1.03079	0.636699	0.987021	NO	NO
Dmel_CG3584	>Annotation	CG3584	FBgn0022984	CG3584	SO0001217:protein_coding_gene	quaking related 58E-3	qkr58E-3	>Expression	1531	67.88	60.76	58.87	59.65	61.15	65.63	>Stat	62.5033	62.1433	DOWN	-1.00579	0.708567	0.987021	NO	NO
Dmel_CG7752	>Annotation	CG7752	FBgn0259785	CG7752	SO0001217:protein_coding_gene	putzig	pzg	>Expression	3835	67.82	65.74	62.53	58.17	58.21	56.01	>Stat	65.3633	57.4633	DOWN	-1.13748	8.14169e-05	0.00181339	YES	NO
Dmel_CG9204	>Annotation	CG9204	FBgn0025720	CG9204	SO0001217:protein_coding_gene	Arginyltransferase 1	Ate1	>Expression	1653	67.79	65.06	58.42	71.04	60.53	66.39	>Stat	63.7567	65.9867	UP	1.03498	0.659442	0.987021	NO	NO
Dmel_CG3420	>Annotation	CG3420	FBgn0033100	CG3420	SO0001217:protein_coding_gene	-	CG3420	>Expression	567	67.78	51.72	57.34	54.4	53.86	49.88	>Stat	58.9467	52.7133	DOWN	-1.11825	0.111541	0.549751	NO	NO
Dmel_CG42679	>Annotation	CG42679	FBgn0261565	CG42679	SO0001217:protein_coding_gene	Limpet	Lmpt	>Expression	3132	67.73	62.27	63.51	66.51	66.39	67.53	>Stat	64.5033	66.81	UP	1.03576	0.460597	0.987021	NO	NO
Dmel_CG3576	>Annotation	CG3576	FBgn0040918	CG3576	SO0001217:protein_coding_gene	schlank	schlank	>Expression	2379	67.73	66.84	68.8	68.45	62.66	66.21	>Stat	67.79	65.7733	DOWN	-1.03066	0.194797	0.745227	NO	NO
Dmel_CG1274	>Annotation	CG1274	FBgn0040308	CG1274	SO0001217:protein_coding_gene	Thioredoxin peroxidase 2	Jafrac2	>Expression	1056	67.71	61.39	65.39	65.83	59.48	61.19	>Stat	64.83	62.1667	DOWN	-1.04284	0.260529	0.848327	NO	NO
Dmel_CG34414	>Annotation	CG34414	FBgn0085443	CG34414	SO0001217:protein_coding_gene	sprint	spri	>Expression	3777	67.65	66.32	57.52	71.98	72.41	72.68	>Stat	63.83	72.3567	UP	1.13358	0.0589247	0.361985	NO	NO
novel.11331	>Annotation							>Expression	208	67.63	81.7	6.86	14.74	29.08	46.39	>Stat	52.0633	30.07	DOWN	-1.7314	0.529377	0.987021	NO	NO
Dmel_CG7288	>Annotation	CG7288	FBgn0030969	CG7288	SO0001217:protein_coding_gene	Ubiquitin specific protease 39	Usp39	>Expression	1695	67.61	66.05	66.17	68.59	61.31	62.01	>Stat	66.61	63.97	DOWN	-1.04127	0.182285	0.723198	NO	NO
Dmel_CG10225	>Annotation	CG10225	FBgn0039110	CG10225	SO0001217:protein_coding_gene	Ran binding protein 3	RanBP3	>Expression	1769	67.59	68.19	65.9	70.45	63.62	67.12	>Stat	67.2267	67.0633	DOWN	-1.00244	0.684942	0.987021	NO	NO
Dmel_CG2275	>Annotation	CG2275	FBgn0001291	CG2275	SO0001217:protein_coding_gene	Jun-related antigen	Jra	>Expression	1525	67.56	65.11	64.05	66.7	60.13	61.61	>Stat	65.5733	62.8133	DOWN	-1.04394	0.169317	0.696315	NO	NO
Dmel_CG15162	>Annotation	CG15162	FBgn0032694	CG15162	SO0001217:protein_coding_gene	Misexpression suppressor of ras 3	MESR3	>Expression	2091	67.55	62.72	66.48	73.67	67.91	71.67	>Stat	65.5833	71.0833	UP	1.08386	0.0570414	0.353826	NO	NO
Dmel_CG14434	>Annotation	CG14434	FBgn0029915	CG14434	SO0001217:protein_coding_gene	-	CG14434	>Expression	834	67.51	64.61	64.31	69.22	61.66	67.71	>Stat	65.4767	66.1967	UP	1.011	0.868417	0.993632	NO	NO
Dmel_CG3671	>Annotation	CG3671	FBgn0011672	CG3671	SO0001217:protein_coding_gene	Malvolio	Mvl	>Expression	2746	67.45	64.85	60.76	68.05	72.41	67.39	>Stat	64.3533	69.2833	UP	1.07661	0.141709	0.63171	NO	NO
Dmel_CG3978	>Annotation	CG3978	FBgn0003117	CG3978	SO0001217:protein_coding_gene	pannier	pnr	>Expression	2794	67.4	67.15	64.73	67.14	61.67	61.67	>Stat	66.4267	63.4933	DOWN	-1.0462	0.0973764	0.506706	NO	NO
Dmel_CG14103	>Annotation	CG14103	FBgn0083952	CG34116	SO0001217:protein_coding_gene	-	CG34116	>Expression	1082	67.26	58.26	68.68	68.54	63.85	62.79	>Stat	64.7333	65.06	UP	1.00505	0.990952	0.99807	NO	NO
Dmel_CG7954	>Annotation	CG7954	FBgn0020249	CG7954	SO0001217:protein_coding_gene	steamer duck	stck	>Expression	1404	67.23	64.06	66.59	73.26	66	67.63	>Stat	65.96	68.9633	UP	1.04553	0.454273	0.987021	NO	NO
Dmel_CG6701	>Annotation	CG6701	FBgn0033889	CG6701	SO0001217:protein_coding_gene	-	CG6701	>Expression	4942	67.21	62.25	57.97	64.85	66.52	63.29	>Stat	62.4767	64.8867	UP	1.03857	0.513028	0.987021	NO	NO
Dmel_CG1664	>Annotation	CG1664	FBgn0003321	CG1664	SO0001217:protein_coding_gene	small bristles	sbr	>Expression	2744	67.15	59.9	63.36	68.57	63.24	61.39	>Stat	63.47	64.4	UP	1.01465	0.977153	0.995571	NO	NO
Dmel_CG8360	>Annotation	CG8360	FBgn0032001	CG8360	SO0001217:protein_coding_gene	-	CG8360	>Expression	825	67.15	62.36	62.24	73.11	68.66	73.55	>Stat	63.9167	71.7733	UP	1.12292	0.0748271	0.424602	NO	NO
Dmel_CG17686	>Annotation	CG17686	FBgn0024807	CG17686	SO0001217:protein_coding_gene	DISCO Interacting Protein 1	DIP1	>Expression	3047	67.14	59.31	63	64.15	58.63	60.9	>Stat	63.15	61.2267	DOWN	-1.03141	0.216735	0.787552	NO	NO
Dmel_CG14048	>Annotation	CG14048	FBgn0040389	CG14048	SO0001217:protein_coding_gene	mitochondrial ribosomal protein L14	mRpL14	>Expression	651	67.13	63.75	67.82	69.88	60.01	71.22	>Stat	66.2333	67.0367	UP	1.01213	0.942346	0.995245	NO	NO
Dmel_CG14217	>Annotation	CG14217	FBgn0031030	CG14217	SO0001217:protein_coding_gene	Tao	Tao	>Expression	3980	67.12	65.05	64.36	57.52	57.8	58.13	>Stat	65.51	57.8167	DOWN	-1.13306	0.00239244	0.0330839	YES	NO
Dmel_CG31842	>Annotation	CG31842	FBgn0260407	CG31842	SO0001217:protein_coding_gene	mitochondrial ribosomal protein S23	mRpS23	>Expression	707	67.11	54.44	59.31	62.04	48.74	59.98	>Stat	60.2867	56.92	DOWN	-1.05915	0.326802	0.927651	NO	NO
Dmel_CG1789	>Annotation	CG1789	FBgn0030063	CG1789	SO0001217:protein_coding_gene	-	CG1789	>Expression	860	67.11	63.72	70.92	75.29	62.73	65.28	>Stat	67.25	67.7667	UP	1.00768	0.867775	0.993502	NO	NO
Dmel_CG11897	>Annotation	CG11897	FBgn0039644	CG11897	SO0001217:protein_coding_gene	red dog mine	rdog	>Expression	5114	67.05	61.44	58.31	69.04	68.29	63.07	>Stat	62.2667	66.8	UP	1.07281	0.123586	0.584979	NO	NO
Dmel_CG42595	>Annotation	CG42595	FBgn0262124	CG42595	SO0001217:protein_coding_gene	unextended	uex	>Expression	4353	67	56.33	66.64	61.68	65.55	63.85	>Stat	63.3233	63.6933	UP	1.00584	0.916425	0.995245	NO	NO
Dmel_CG5889	>Annotation	CG5889	FBgn0029155	CG5889	SO0001217:protein_coding_gene	Malic enzyme b	Men-b	>Expression	3223	66.94	64.45	64.52	62.62	60	60.51	>Stat	65.3033	61.0433	DOWN	-1.06979	0.0141759	0.13015	NO	NO
Dmel_CG9209	>Annotation	CG9209	FBgn0003969	CG9209	SO0001217:protein_coding_gene	vacuolar peduncle	vap	>Expression	3627	66.9	61.02	61.05	63.86	62.03	60.81	>Stat	62.99	62.2333	DOWN	-1.01216	0.446501	0.987021	NO	NO
Dmel_CG32641	>Annotation	CG32641	FBgn0052641	CG32641	SO0001217:protein_coding_gene	-	CG32641	>Expression	466	66.89	57.58	42.26	69.19	56.55	80.28	>Stat	55.5767	68.6733	UP	1.23565	0.0766534	0.430157	NO	NO
Dmel_CG9617	>Annotation	CG9617	FBgn0265101	CG9617	SO0001217:protein_coding_gene	suppressor-of-G2-allele-of-skp1	Sgt1	>Expression	1085	66.87	66.43	62.77	63.72	58.88	62.19	>Stat	65.3567	61.5967	DOWN	-1.06104	0.124043	0.586106	NO	NO
novel.4781	>Annotation							>Expression	1601	66.85	60.25	66.84	63.23	58.16	60.84	>Stat	64.6467	60.7433	DOWN	-1.06426	0.138727	0.623055	NO	NO
Dmel_CG10737	>Annotation	CG10737	FBgn0034420	CG10737	SO0001217:protein_coding_gene	-	CG10737	>Expression	3397	66.84	65.74	56.14	73.85	74.02	71.14	>Stat	62.9067	73.0033	UP	1.1605	0.00570281	0.065526	NO	NO
Dmel_CG11791	>Annotation	CG11791	FBgn0039266	CG11791	SO0001217:protein_coding_gene	-	CG11791	>Expression	1613	66.74	63.05	66.02	64.86	61.04	63.25	>Stat	65.27	63.05	DOWN	-1.03521	0.171825	0.700806	NO	NO
Dmel_CG3069	>Annotation	CG3069	FBgn0026324	CG3069	SO0001217:protein_coding_gene	TBP-associated factor 10b	Taf10b	>Expression	560	66.64	64.58	58.68	67.6	57.54	61.53	>Stat	63.3	62.2233	DOWN	-1.0173	0.599184	0.987021	NO	NO
Dmel_CG1832	>Annotation	CG1832	FBgn0032979	CG1832	SO0001217:protein_coding_gene	Chromatin-linked adaptor for MSL proteins	Clamp	>Expression	2664	66.61	60.06	60.47	58.98	57.45	58.75	>Stat	62.38	58.3933	DOWN	-1.06827	0.0389729	0.269316	NO	NO
Dmel_CG6608	>Annotation	CG6608	FBgn0037852	CG6608	SO0001217:protein_coding_gene	Thiamine pyrophosphate carrier protein 1	Tpc1	>Expression	2125	66.54	62.55	54.6	87.01	84.96	84.36	>Stat	61.23	85.4433	UP	1.39545	1.50499e-11	1.35207e-09	YES	NO
Dmel_CG2909	>Annotation	CG2909	FBgn0030189	CG2909	SO0001217:protein_coding_gene	-	CG2909	>Expression	2018	66.54	64.03	61.34	73.79	70.26	66.43	>Stat	63.97	70.16	UP	1.09676	0.0485405	0.314961	NO	NO
Dmel_CG2859	>Annotation	CG2859	FBgn0028398	CG2859	SO0001217:protein_coding_gene	TBP-associated factor 10	Taf10	>Expression	664	66.5	60.76	53.76	68.26	56.48	61.02	>Stat	60.34	61.92	UP	1.02618	0.925013	0.995245	NO	NO
Dmel_CG11148	>Annotation	CG11148	FBgn0039936	CG11148	SO0001217:protein_coding_gene	Gigyf	Gyf	>Expression	4944	66.46	60.09	63.71	59.37	58.21	55.6	>Stat	63.42	57.7267	DOWN	-1.09863	0.000776849	0.0128223	YES	NO
Dmel_CG7590	>Annotation	CG7590	FBgn0041094	CG7590	SO0001217:protein_coding_gene	scylla	scyl	>Expression	2356	66.44	63.62	58.05	93.88	90.35	85.19	>Stat	62.7033	89.8067	UP	1.43225	1.36104e-21	3.50364e-19	YES	NO
Dmel_CG7598	>Annotation	CG7598	FBgn0039689	CG7598	SO0001217:protein_coding_gene	Complex I intermediate-associated protein, 30 kDa	CIA30	>Expression	1048	66.43	63.9	65.52	71.14	63.41	66.83	>Stat	65.2833	67.1267	UP	1.02824	0.80778	0.987021	NO	NO
Dmel_CG10990	>Annotation	CG10990	FBgn0030520	CG10990	SO0001217:protein_coding_gene	Programmed cell death 4	Pdcd4	>Expression	2669	66.34	62.24	62.6	76.78	74.42	72.91	>Stat	63.7267	74.7033	UP	1.17225	1.0801e-05	0.000303744	YES	NO
Dmel_CG8674	>Annotation	CG8674	FBgn0021856	CG8674	SO0001217:protein_coding_gene	lethal (2) k14505	l(2)k14505	>Expression	943	66.32	67.55	58.48	76.79	62.14	68.66	>Stat	64.1167	69.1967	UP	1.07923	0.299862	0.898589	NO	NO
Dmel_CG6643	>Annotation	CG6643	FBgn0266758	CG6643	SO0001217:protein_coding_gene	Extended synaptotagmin-like protein 2	Esyt2	>Expression	2975	66.29	63.96	58.48	56.12	56.27	53.67	>Stat	62.91	55.3533	DOWN	-1.13652	0.000848111	0.0137443	YES	NO
Dmel_CG8428	>Annotation	CG8428	FBgn0086676	CG8428	SO0001217:protein_coding_gene	spinster	spin	>Expression	3122	66.28	66.3	62.35	64.76	61.56	61.69	>Stat	64.9767	62.67	DOWN	-1.03681	0.174695	0.706228	NO	NO
Dmel_CG1715	>Annotation	CG1715	FBgn0010808	CG1715	SO0001217:protein_coding_gene	Coiled-coil-helix-coiled-coil-helix domain containing 3	Chchd3	>Expression	940	66.26	65.53	63.11	70.57	57.94	67.13	>Stat	64.9667	65.2133	UP	1.0038	0.812411	0.987021	NO	NO
Dmel_CG7338	>Annotation	CG7338	FBgn0037073	CG7338	SO0001217:protein_coding_gene	Tsr1 ribosome assembly factor	Tsr1	>Expression	2844	66.22	64.82	62.82	65.61	58.3	57.18	>Stat	64.62	60.3633	DOWN	-1.07052	0.0373462	0.261189	NO	NO
Dmel_CG3593	>Annotation	CG3593	FBgn0003257	CG3593	SO0001217:protein_coding_gene	rudimentary-like	r-l	>Expression	2045	66.21	65.43	64.23	68.08	62.66	65.34	>Stat	65.29	65.36	UP	1.00107	0.753781	0.987021	NO	NO
Dmel_CG31729	>Annotation	CG31729	FBgn0051729	CG31729	SO0001217:protein_coding_gene	-	CG31729	>Expression	4333	66.19	64.2	59.81	60.12	58.39	57.01	>Stat	63.4	58.5067	DOWN	-1.08364	0.00867338	0.090722	NO	NO
Dmel_CG5708	>Annotation	CG5708	FBgn0032196	CG5708	SO0001217:protein_coding_gene	-	CG5708	>Expression	1123	66.16	55.55	57.84	60.83	60.25	61.8	>Stat	59.85	60.96	UP	1.01855	0.816298	0.987021	NO	NO
Dmel_CG1365	>Annotation	CG1365	FBgn0000276	CG1365	SO0001217:protein_coding_gene	Cecropin A1	CecA1	>Expression	339	66.06	75.33	60.72	63.09	63.73	71.56	>Stat	67.37	66.1267	DOWN	-1.0188	0.64349	0.987021	NO	NO
Dmel_CG14613	>Annotation	CG14613	FBgn0031188	CG14613	SO0001217:protein_coding_gene	-	CG14613	>Expression	1552	66.03	61.14	57.65	64.1	62.06	67.95	>Stat	61.6067	64.7033	UP	1.05027	0.460673	0.987021	NO	NO
Dmel_CG3740	>Annotation	CG3740	FBgn0023530	CG3740	SO0001217:protein_coding_gene	-	CG3740	>Expression	836	66.01	65.11	69.78	89.49	77.12	79	>Stat	66.9667	81.87	UP	1.22255	0.00242953	0.033493	YES	NO
Dmel_CG10465	>Annotation	CG10465	FBgn0033017	CG10465	SO0001217:protein_coding_gene	-	CG10465	>Expression	1241	65.96	58.2	65.91	63.45	61.99	70.29	>Stat	63.3567	65.2433	UP	1.02978	0.768637	0.987021	NO	NO
Dmel_CG12004	>Annotation	CG12004	FBgn0035236	CG12004	SO0001217:protein_coding_gene	-	CG12004	>Expression	2289	65.94	59.79	62.77	65.79	62.53	59.18	>Stat	62.8333	62.5	DOWN	-1.00533	0.661243	0.987021	NO	NO
Dmel_CG5320	>Annotation	CG5320	FBgn0001098	CG5320	SO0001217:protein_coding_gene	Glutamate dehydrogenase	Gdh	>Expression	2160	65.86	63.62	60.86	57.15	54.68	56.66	>Stat	63.4467	56.1633	DOWN	-1.12968	0.000524298	0.0090395	YES	NO
Dmel_CG4924	>Annotation	CG4924	FBgn0029079	CG4924	SO0001217:protein_coding_gene	icln	icln	>Expression	832	65.85	68.28	74.89	77.67	65.08	67.19	>Stat	69.6733	69.98	UP	1.0044	0.818895	0.987021	NO	NO
Dmel_CG10506	>Annotation	CG10506	FBgn0027090	CG10506	SO0001217:protein_coding_gene	Glutaminyl-tRNA synthetase	GlnRS	>Expression	2455	65.75	63.02	64.26	63.44	56.7	58.27	>Stat	64.3433	59.47	DOWN	-1.08195	0.0108764	0.107369	NO	NO
Dmel_CG6720	>Annotation	CG6720	FBgn0015320	CG6720	SO0001217:protein_coding_gene	Ubiquitin conjugating enzyme 2	Ubc2	>Expression	1799	65.6	64.7	62.42	77.58	74.33	77.85	>Stat	64.24	76.5867	UP	1.1922	6.04842e-05	0.00140332	YES	NO
[truncated: 8,670 more rows]
